# Supplementary material for: Comparative Lipidomics of Azole Sensitive and Resistant Clinical Isolates of Candida albicans Reveals Unexpected Diversity in Molecular Lipid Imprints
Source: PLoS One. 2011 Apr 29;6(4):e19266. doi: 10.1371/journal.pone.0019266 (PMC3084813; doi:10.1371/journal.pone.0019266)
Supplement: Sheet S1 — This sheet has the absolute amounts (nmol per mg dry lipid wt.) and the mol percentages of the molecular lipid. (XLS) [file pone.0019266.s008.xls]

## Sheet: Information
This sheet has the absolute amounts (nmol per mg dry lipid wt.) and the mol percentages of the molecular lipid species.
The values are represented for all the replicates, their averages and standard deviation.
The represents 3 major lipid groups of lipids that were used for the Principal Component Analysis (PCA):
1)	Phosphoglycerides (PGLs)
2)	Sphingolipids (SLs)
3)	Sterol esters (SEs)
The mole percentage data has been used for the PCA.
The second column in the mole percentage sheet represents the abbreviations used to represent respective molecular lipid species in the PCA.
These abbreviations have been used to represent the PCA data in the successive sheets

## Sheet: nmol per mg dry lipid wt.
Molecular species of PGLs, SLs and SEs of eight AS/AR matched pairs as signal per dry lipid weight (where a signal of 1 = the signal of 1 nmol internal standard). As described in text, this approach generates data in nmol/mg dry weight for PGL species and relative amounts for SL and SE species, because SL and SE mass spectral response factors are unknown. The zero values in the table indicate non…
				Gu4					Gu5					DSY294					DSY296							DSY347							DSY289							DSY544							DSY775
Sample description	GU4_1	GU4_2	GU4_3	Average	Stdev	GU5_1	GU5_2	GU5_3	Average	Stdev	10-DSY294_1	DSY294_2	DSY294_3	Average	Stdev	DSY296_1	DSY296_2	DSY296_3	Average	Stdev	DSY347_1	DSY347_2	DSY347_3	DSY347_4	DSY347_5	Average	Stdev	DSY289_1	DSY289_2	DSY289_3	DSY289_4	DSY289_5	Average	Stdev	DSY544_1	DSY544_2	DSY544_3	DSY544_4	DSY544_5	Average	Stdev	DSY775_1	DSY775_2	DSY775_3	DSY775_4	DSY775_5	Average	Stdev	G2_1
PC 26:1	0.00724704	0.000761918	0.00479696	0.00426864	0.00327468	0.0114091	0.0063934	0.00865235	0.00881828	0.00251196	0.00638296	0.00833749	0.00693853	0.00721966	0.00100714	0.00921661	0.0127242	0.00315461	0.00836514	0.00484128	0.0123744	0.0125985	0.00952087	0.0133396	0.0127456	0.0121158	0.00149397	0.00510509	0.0146144	0.0249391	0.0144886	0.0159017	0.0150098	0.00703417	0.0306758	0.0178024	0.0176949	0.0166184	0.020269	0.0206121	0.00578253	0.0368606	0.0378072	0.0430073	0.0660225	0.0334636	0.0434322	0.0130834	0.0100674
PC 26:0	0.00782971	0.00312287	0.00702564	0.00599274	0.00251768	0.00917613	0.00763441	0.0081952	0.00833525	0.00078034	0.00347189	0.00617185	0.00251858	0.00405411	0.00189495	0.00797909	0.00905907	0.00385177	0.00696331	0.00274825	0.0107078	0.0152507	0.0159132	0.0141453	0.015762	0.0143558	0.00215383	0.00292979	0.0124699	0.0263673	0.0369683	0.0235307	0.0204532	0.0131149	0.0360285	0.0165208	0.019363	0.0217809	0.0234909	0.0234368	0.00751204	0.0343528	0.0131472	0.0166921	0.0720623	0.0199361	0.0312381	0.0242019	0.0170141
PC 28:1	0.0357904	0.023539	0.0193132	0.0262142	0.00855816	0.0269771	0.035979	0.0237867	0.0289142	0.00632276	0.0214313	0.0242999	0.0296229	0.025118	0.00415662	0.0446472	0.0400399	0.0190357	0.0345743	0.0136526	0.0240279	0.051633	0.030755	0.0297482	0.0360168	0.0344362	0.010513	0.0101181	0.0512162	0.0889726	0.0827291	0.0857347	0.0637541	0.0335901	0.085347	0.0514907	0.0526916	0.0499235	0.0510131	0.0580932	0.0152677	0.0964038	0.0842573	0.0994109	0.389856	0.100211	0.154028	0.131987	0.0447805
PC 28:0	0.0195163	0.0111938	0.00600825	0.0122395	0.00681448	0.00354816	0.0174586	0.00271233	0.00790638	0.00828305	0.00107144	0.00633197	0.00228743	0.00323028	0.00275409	0.0112968	0.00637496	0.0107048	0.00945885	0.00268708	0.00982507	0.0149654	0.0123444	0.0159664	0.0148524	0.0135907	0.00249293	0.00694365	0.0191843	0.0276431	0.0532561	0.0293912	0.0272837	0.017018	0.0464845	0.0306626	0.0279231	0.0342965	0.0278859	0.0334505	0.00774421	0.0333355	0.0214224	0.0226905	0.160212	0.038603	0.0552527	0.0591161	0.0187919
PC 30:2	0.187356	0.180843	0.064648	0.144282	0.0690422	0.108272	0.157175	0.0564082	0.107285	0.0503906	0.115152	0.133952	0.0579618	0.102355	0.0395784	0.183952	0.130271	0.108081	0.140768	0.0390098	0.0429726	0.0606141	0.0408331	0.0466748	0.0720927	0.0526374	0.013327	0.0198254	0.0619038	0.194335	0.199281	0.169394	0.128948	0.0825541	0.127568	0.112249	0.111618	0.111356	0.0951868	0.111596	0.0114549	0.163677	0.165965	0.0954056	0.517576	0.152752	0.219075	0.169326	0.1311
PC 30:1	0.695041	0.752383	0.25927	0.568898	0.269674	0.32681	0.383843	0.274162	0.328272	0.0548552	0.598558	0.672498	0.270794	0.51395	0.2138	0.781782	0.671768	0.586161	0.679904	0.0980638	0.0967477	0.143998	0.191832	0.219699	0.342302	0.198916	0.0928656	0.0870818	0.111116	0.551384	0.498085	0.539152	0.357364	0.23674	0.453507	0.447967	0.377998	0.454117	0.400797	0.426877	0.0352323	0.292023	0.347573	0.137962	2.32202	0.429787	0.705874	0.909717	0.529825
PC 30:0	0.0182447	0.0249388	0.0242492	0.0224776	0.00368195	0.00814157	0.00458546	0.00827999	0.00700234	0.00209422	0	0.00709956	0	0.00236652	0.00409893	0	0	0	0	0	0.00874776	0.0121489	0.00386733	0.00580431	0.0102289	0.00815943	0.0033359	0.00221006	0.00665291	0.00341269	0.0172114	0.00809377	0.00751616	0.00591753	0.0264864	0.0210203	0.0240117	0.022474	0.014628	0.0217241	0.00445323	0.0263799	0.0216949	0.0222871	0.0520299	0.0547462	0.0354276	0.0165225	0.0118207
PC 31:2	0.0716041	0.0843918	0.0906772	0.0822244	0.00971951	0.245006	0.0496474	0.0784298	0.124361	0.105468	0.0668612	0.0624401	0.181474	0.103592	0.0674843	0.0737141	0.0598966	0.0637386	0.0657831	0.00713205	0.0451084	0.0585491	0.0558845	0.0689584	0.0492366	0.0555474	0.00918938	0.0283281	0.0869878	0.0769601	0.0472185	0.0653741	0.0609737	0.0234872	0.0964839	0.091673	0.046566	0.0989092	0.094823	0.085691	0.0220292	0.0711303	0.0796333	0.0674467	0.0775842	0.055606	0.0702801	0.00955132	0.0366281
PC 31:1	0.285861	0.311864	0.340353	0.312693	0.0272555	0.546478	0.132792	0.287051	0.322107	0.209059	0.247107	0.205943	0.652892	0.368648	0.247022	0.183018	0.204027	0.226351	0.204465	0.0216696	0.0933484	0.151964	0.21104	0.254668	0.182876	0.178779	0.0608979	0.127893	0.230105	0.294309	0.167442	0.222022	0.208354	0.0636317	0.357298	0.365231	0.164148	0.356051	0.39363	0.327272	0.0924437	0.0826567	0.0868864	0.129874	0.204544	0.0986524	0.120523	0.0504742	0.144117
PC 31:0	0.00461845	0	0	0.00153948	0.00266647	0	0	0	0	0	0.000404967	0.0118296	0	0.00407819	0.00671598	0.00547472	0.0125663	0.0151287	0.0110566	0.00500092	0.00328816	0.00701968	0.00283054	0.00247212	0.00587614	0.00429733	0.00202516	0.00289629	0.00399361	0.0304531	0.0223631	0.0377081	0.0194828	0.0156192	0.0227182	0	0.0123682	0.00688463	0.00459976	0.00931416	0.00871602	0.0206681	0.0232967	0.0205559	0.0430595	0.0160619	0.0247284	0.0105722	0.018253
PC 32:2	9.23945	9.67625	7.58585	8.83385	1.10265	8.13814	5.51324	5.87349	6.50829	1.42294	9.39174	9.56403	7.04677	8.66751	1.40625	9.74693	9.30526	8.78396	9.27872	0.482034	2.44101	3.13669	3.42108	3.82743	4.22594	3.41043	0.680768	1.72884	1.8471	4.88673	2.54071	3.79797	2.96027	1.35505	5.28499	6.54024	4.55553	6.77065	6.10038	5.85036	0.919457	6.98962	8.53213	4.70559	10.8057	8.49989	7.90658	2.24918	6.03414
PC 32:1	9.41757	9.82858	5.87529	8.37382	2.17352	5.1534	4.97715	4.60705	4.91253	0.278846	9.39962	9.48333	5.53023	8.13772	2.25855	10.1529	9.64891	9.213	9.6716	0.47036	1.77126	2.59109	3.89574	4.39103	4.90569	3.51096	1.29813	1.84699	1.7169	5.75921	3.29912	4.45002	3.41445	1.72643	4.88734	6.48775	4.70299	6.55413	6.07232	5.74091	0.885268	1.99278	2.62365	1.48122	11.8503	3.98089	4.38576	4.2764	6.82164
PC 32:0	0	0	0	0	0	0	0	0	0	0	0	0	0	0	0	0	0	0	0	0	0	0	0	0	0	0	0	0	0	0	0	0	0	0	0	0	0	0	0	0	0	0.0213605	0	0	0	0	0.00427209	0.00955269	0
PC 33:2	1.99841	2.19068	2.93614	2.37508	0.495313	8.39951	1.47313	2.95375	4.27547	3.64745	2.13672	1.76259	9.65714	4.51882	4.45385	1.70162	1.64748	1.91422	1.75444	0.141	1.83387	2.55125	3.10994	3.27671	1.69868	2.49409	0.718262	1.27085	5.56697	2.06887	0.865236	1.46426	2.24724	1.90583	2.8567	3.27633	1.35097	3.38651	3.97023	2.96815	0.987656	0.766892	1.00983	1.25644	0.832007	0.815963	0.936225	0.201216	1.04349
PC 33:1	1.45651	1.46416	1.32295	1.41454	0.0794154	3.33056	0.882078	1.52501	1.91255	1.26941	1.26139	1.10303	4.88568	2.4167	2.13966	1.05524	0.972853	1.25182	1.0933	0.143325	0.968831	1.3084	1.97814	2.07878	1.27998	1.52282	0.48173	0.964364	2.96144	1.79362	0.836506	1.29534	1.57025	0.861154	1.96296	2.32202	1.07305	2.44908	2.86928	2.13528	0.676412	0.334324	0.439649	0.521548	0.89094	0.511131	0.539518	0.210181	0.767556
PC 33:0	0.00599579	0	0	0.0019986	0.00346167	0	0	0	0	0	0.0221132	0.0542402	0	0.0254511	0.0272737	0.0476629	0.0658535	0.0336231	0.0490465	0.0161597	0	0	0	0	0	0	0	0	0	0.0739167	0.0371805	0.0971843	0.0416563	0.0436309	0	0	0.00142105	0	0	0.000284209	0.000635511	0.0413578	0.076813	0.0133603	0.130182	0.0608174	0.064506	0.0436751	0.0662509
PC 34:4	10.6139	11.1351	13.3086	11.6859	1.42932	14.5484	7.76623	9.17981	10.4981	3.57812	8.02841	8.09071	7.18425	7.76779	0.506316	7.87224	7.54724	6.97676	7.46542	0.453314	6.84632	5.1508	4.27393	5.72371	4.7842	5.35579	0.986942	1.86176	3.07423	3.81872	1.32577	2.15804	2.4477	0.994757	6.07217	8.57009	5.02799	8.8503	8.54519	7.41315	1.74447	2.82051	3.02144	4.44661	1.53225	1.37993	2.64015	1.25068	3.06605
PC 34:3	45.8195	47.5865	46.9103	46.7721	0.891561	55.1784	37.5874	40.1796	44.3151	9.49669	46.8354	43.814	41.6542	44.1012	2.60255	46.4127	44.1391	41.0558	43.8692	2.68864	18.6875	25.9912	23.6404	26.0356	24.9876	23.8685	3.05573	10.6595	18.0668	23.841	8.56249	14.9508	15.2161	6.07492	24.1805	34.9569	23.2341	36.5666	35.4703	30.8817	6.58357	26.8871	35.367	37.3419	11.5806	18.4223	25.9198	10.9827	32.5886
PC 34:2	43.2691	45.9809	38.0812	42.4437	4.01398	40.4993	37.0601	40.1801	39.2465	1.90023	47.4895	46.5104	38.0671	44.0223	5.18059	48.3272	46.247	42.7453	45.7732	2.82092	18.5706	26.3169	27.0165	29.1684	29.9271	26.1999	4.51636	12.6131	23.8769	33.0611	13.0198	23.4509	21.2043	8.56693	29.7504	38.7734	28.5627	41.254	40.9838	35.8649	6.21314	22.4959	35.0761	29.6361	37.6329	36.672	32.3026	6.29438	40.6415
PC 34:1	18.6591	19.241	12.6822	16.8608	3.6304	9.29459	11.2119	13.2023	11.2363	1.95396	17.5351	17.0562	12.8262	15.8058	2.59149	16.8368	16.744	18.5644	17.3817	1.0253	6.1967	10.5303	12.6442	13.8413	15.6451	11.7715	3.62868	5.965	10.6867	19.915	8.79854	14.3264	11.9383	5.39526	15.8702	21.952	16.0131	23.0793	22.9829	19.9795	3.71278	5.48063	9.46609	7.98409	22.5229	13.5083	11.7924	6.66785	20.7573
PC 36:6	1.03894	1.14699	2.08459	1.4235	0.575062	1.74637	0.854023	1.27899	1.29313	0.44634	0.807037	0.674784	0.672015	0.717945	0.0771676	0.637232	0.653082	0.670718	0.653678	0.0167512	4.18212	1.68403	1.1035	1.76595	1.28101	2.00332	1.24868	0.301936	0.67862	0.56417	0.163076	0.246358	0.390832	0.219952	1.52437	2.22617	1.09301	2.19836	2.16862	1.84211	0.510673	0.101219	0.0900852	0.392058	0.0791699	0.0665663	0.14582	0.13825	0.138991
PC 36:5	13.9517	15.4279	22.4382	17.2726	4.534	23.6524	15.5857	20.2943	19.8441	4.05213	13.1581	12.5015	12.7823	12.814	0.329419	12.6254	12.3295	11.4445	12.1331	0.614413	29.0085	20.6144	14.6098	18.3498	14.9742	19.5114	5.8603	5.10903	11.7581	9.5158	2.69977	4.75404	6.76735	3.73531	13.9943	20.0133	11.774	20.6801	20.27	17.3464	4.15516	3.53025	3.97782	9.74349	0.561802	0.787646	3.7202	3.70668	4.83092
PC 36:4	42.5368	45.2158	58.9388	48.8971	8.79892	72.889	60.3436	69.3772	67.5366	6.47208	50.1154	48.39	53.0799	50.5284	2.37209	48.6538	45.6206	45.6091	46.6278	1.75455	35.9723	44.5815	37.1625	38.0978	36.9222	38.5472	3.45699	17.8432	37.8183	33.4732	10.4207	19.207	23.7525	11.4636	29.8579	41.8805	28.3462	44.1452	43.8253	37.611	7.83405	18.9622	23.3972	42.8554	4.81006	7.07244	19.4195	15.2575	39.5848
PC 36:3	42.9727	43.7685	43.8187	43.52	0.47465	45.5924	47.3522	63.6659	52.2035	9.96565	60.6458	53.5073	59.1254	57.7595	3.76016	58.1016	54.2527	58.8996	57.0846	2.48474	31.1835	44.5393	39.4011	38.4386	38.2243	38.3574	4.76429	19.2058	55.9996	51.5885	17.644	34.6631	35.8202	17.7736	36.4451	46.8573	35.1704	50.0052	52.0536	44.1063	7.81136	25.8416	39.776	52.456	11.9077	25.2006	31.0364	15.5091	58.9624
PC 36:2	17.2425	18.9215	19.7208	18.6283	1.26493	16.1366	19.9645	26.9195	21.0069	5.46649	33.2047	28.9866	26.5964	29.5959	3.34603	31.2374	30.1579	34.0126	31.8027	1.98853	18.9406	27.9501	26.4494	25.6497	25.8335	24.9647	3.4868	11.5535	36.1791	36.6391	13.6211	27.5505	25.1086	12.0122	26.1561	33.7799	24.2586	35.7202	37.2921	31.4414	5.86378	18.2333	29.8698	27.7925	21.2112	29.6651	25.3544	5.31018	32.3404
PC 36:1	5.9739	6.15163	6.065	6.06351	0.0888757	3.23575	4.68757	7.39857	5.1073	2.11291	6.75279	5.49074	6.16596	6.1365	0.631542	5.9092	5.72253	7.21591	6.28255	0.813684	3.77419	7.78846	7.41181	6.88027	6.42103	6.45515	1.58606	2.77289	8.45962	9.17035	4.30929	6.23689	6.18981	2.70414	8.22196	11.0189	6.25947	11.468	12.4854	9.89075	2.57214	2.14257	2.60882	2.20978	6.65056	4.6291	3.64817	1.96167	6.42728
PC 38:6	0.0766452	0.0481663	0.0768587	0.0672234	0.0165043	0.135601	0.100623	0.0918057	0.109343	0.0231632	0.0927366	0.0876437	0.0771677	0.0858493	0.00793802	0.0887319	0.102888	0.0794036	0.0903412	0.0118247	0.14253	0.0743292	0.0556583	0.0644248	0.0651906	0.0804266	0.0353401	0.021095	0.0642731	0.0573733	0.023368	0.035254	0.0402727	0.0196671	0.0738642	0.0684804	0.0553179	0.0769902	0.0662451	0.0681795	0.00835458	0.0222045	0.0252082	0.048221	0.0553539	0.0418704	0.0385716	0.0144231	0.0650611
PC 38:5	0.334267	0.379364	0.355082	0.356238	0.0225709	0.85849	0.74902	0.618842	0.742117	0.119973	0.822432	0.772456	0.654749	0.749879	0.0860912	0.799494	0.748187	0.693648	0.74711	0.0529315	0.693417	0.511712	0.444716	0.45965	0.533646	0.528628	0.0990781	0.28539	0.915947	0.669818	0.209473	0.335328	0.483191	0.299173	0.241818	0.354428	0.312586	0.35364	0.359362	0.324367	0.0498454	0.128184	0.116938	0.383565	0.028421	0.037209	0.138863	0.144053	0.507336
PC 38:4	0.457627	0.466047	0.359933	0.427869	0.0589847	0.9439	0.830505	0.819405	0.864603	0.068897	1.36968	1.31075	1.11271	1.26438	0.134612	1.25862	1.33836	1.15455	1.25051	0.092175	0.611369	0.648483	0.584137	0.601867	0.688486	0.626868	0.0416991	0.353017	1.10454	0.960652	0.285286	0.567577	0.654214	0.364358	0.379702	0.533808	0.399914	0.526691	0.528652	0.473754	0.0770078	0.206732	0.236213	0.538637	0.116307	0.104343	0.240447	0.176073	0.885656
PC 38:3	0.765945	0.804837	0.682314	0.751032	0.0626084	1.1121	1.18887	1.20884	1.16994	0.0510718	2.6313	2.42183	1.66409	2.23907	0.508846	2.70134	2.56442	2.36175	2.5425	0.170855	0.601597	0.992075	0.759611	0.701112	0.899308	0.790741	0.155804	0.381727	1.44315	1.27037	0.39538	0.794197	0.856963	0.489224	0.517249	0.697675	0.647814	0.682388	0.702044	0.649434	0.0769033	0.637623	0.763553	1.4181	0.131481	0.233733	0.636897	0.510955	2.10192
PC 38:2	0.335813	0.245217	0.429568	0.336866	0.0921804	0.406747	0.331834	0.600793	0.446458	0.138807	0.819598	0.609347	0.585566	0.671504	0.128803	0.715115	0.72094	0.855413	0.763823	0.0793731	0.275467	0.79969	0.412177	0.444432	0.458325	0.478018	0.193875	0.20535	0.817109	0.794273	0.277442	0.596085	0.538052	0.285262	0.511422	0.648648	0.475651	0.60352	0.689588	0.585766	0.0904167	0.49166	0.643988	0.958715	0.26155	0.379322	0.547047	0.269989	0.679589
PC 40:5	0	0	0	0	0	0.0387476	0.000757391	0.00528952	0.0149315	0.0207495	0.00179959	0.00433909	0.00611639	0.00408502	0.00216959	0.00385665	0.0126293	0.00640447	0.00763015	0.00451295	0.00832336	0.0192442	0.00971649	0.00911496	0.0099007	0.0112599	0.00450562	0.00171573	0.0127056	0.0109068	0.00763028	0.00724857	0.0080414	0.00420646	0.0121969	0.00767515	0.0077151	0.0122871	0.0134045	0.0106557	0.00274424	0.00824003	0.00954752	0.0135011	0.00889616	0.00777587	0.00959213	0.00228546	0.0139016
PC 40:4	0.0282672	0.0182132	0.0302061	0.0255622	0.0064378	0.0580994	0.0268987	0.047154	0.0440507	0.0158301	0.0311838	0.0236454	0.0294044	0.0280779	0.00394038	0.0245808	0.0213855	0.0148991	0.0202885	0.00493324	0.0414566	0.0285937	0.0232587	0.0206831	0.0173539	0.0262692	0.00943145	0.00782688	0.0166252	0.0198295	0.010195	0.0115811	0.0132115	0.00490416	0.0277072	0.0219432	0.0204452	0.026587	0.0272289	0.0247823	0.00334171	0.00545362	0.00721279	0.0106288	0.00174118	0.00874606	0.00675649	0.00339161	0.005571
PC 40:3	0.0788291	0.065032	0.0942805	0.0793805	0.0146321	0.118418	0.11605	0.134507	0.122992	0.0100426	0.108523	0.102212	0.112122	0.107619	0.00501646	0.101368	0.106139	0.0844355	0.097314	0.0114054	0.055757	0.0633071	0.0458754	0.0374339	0.0381683	0.0481083	0.011261	0.03107	0.046535	0.0473611	0.052046	0.0358562	0.0425737	0.00874351	0.0503751	0.0711356	0.0613265	0.0692714	0.0427712	0.058976	0.012206	0.0143794	0.0108056	0.0447043	0	0	0.0139779	0.0183378	0.0656647
PC 40:2	0.0429506	0.0369181	0.0628667	0.0475785	0.0135792	0.0716906	0.0684743	0.102983	0.0810494	0.0190633	0.090665	0.0820957	0.0877638	0.0868415	0.00435849	0.094719	0.0759789	0.0712745	0.0806575	0.0124028	0.0731349	0.0956079	0.0879178	0.0759362	0.0658909	0.0796975	0.0119222	0.0468866	0.0908273	0.0800293	0.0781309	0.0643328	0.0720414	0.0169262	0.0757175	0.0976358	0.0604824	0.0949724	0.0737193	0.0805055	0.0155936	0.0367714	0.0554352	0.0731214	0.0114085	0.023602	0.0400677	0.0246579	0.0805258
PE 26:1	0	0	0	0	0	0.00364279	0.00178859	0	0.00181046	0.00182149	0	0	0	0	0	0	0	0	0	0	0	0.000435624	0.00288982	0.00293879	0.00409521	0.00207189	0.00176667	0.000220759	0.00234563	0.0122667	0.00629815	0.00566173	0.00535859	0.00458725	0.00712109	0.0047891	0.00389017	0.00323501	0.00416023	0.00463912	0.00149536	0.0155264	0.0139213	0.0179053	0.0252816	0.0163066	0.0177882	0.004428	0.00139163
PE 26:0	0	0	0.00119366	0.000397888	0.000689162	0.00817236	0.0028365	0	0.00366962	0.00414939	0.00225811	0.00206395	0.0010824	0.00180149	0.00063027	0.0026314	0.00521881	0.00591395	0.00458805	0.00172979	0.00529	0.00275048	0.0205626	0.0176662	0.0146487	0.0121836	0.00779181	0.00159332	0.00894013	0.031151	0.0327148	0.0138122	0.0176423	0.0137626	0.0208541	0.00985551	0.0096439	0.00962193	0.0121745	0.01243	0.00482977	0.0239451	0.0269204	0.0327605	0.0508887	0.0182589	0.0305547	0.0125142	0.0192216
PE 28:1	0.00130608	0.00429649	0.00084405	0.00214887	0.00187418	0.016239	0.00500155	0.00657457	0.00927171	0.00608491	0.00204916	0.00693184	0.00117537	0.00338546	0.00310218	0.0108599	0.00416953	0.00585628	0.00696191	0.00347954	0.0065797	0.0168426	0.0155576	0.0196212	0.0192351	0.0155673	0.00529836	0.00240456	0.0143427	0.0446937	0.0321543	0.034418	0.0256026	0.0169561	0.0319842	0.0205342	0.0170043	0.0157663	0.0248263	0.0220231	0.00658852	0.0385121	0.0401894	0.059059	0.0936292	0.0435183	0.0549816	0.0230853	0.00303219
PE 30:2	0.0354925	0.0288099	0.00540488	0.0232358	0.0157993	0.0321376	0.028642	0.0106436	0.0238077	0.0115337	0.02281	0.0192748	0.00565643	0.0159137	0.00905724	0.0425285	0.0152918	0.0137102	0.0238435	0.016201	0.0104061	0.0117744	0.0146277	0.0107619	0.0239865	0.0143113	0.00565674	0.00356138	0.0136716	0.0564108	0.0289438	0.0455391	0.0296253	0.0218233	0.0295304	0.0282484	0.0291418	0.0215056	0.0258711	0.0268595	0.00331333	0.0442611	0.0621226	0.0252505	0.116808	0.0536742	0.0604233	0.0343731	0.0308028
PE 30:1	0.366922	0.287347	0.0860549	0.246775	0.144763	0.123709	0.248203	0.057611	0.143174	0.0967757	0.235781	0.24887	0.0909828	0.191878	0.0876226	0.350455	0.298339	0.320521	0.323105	0.0261535	0.0303146	0.0393226	0.0658511	0.065813	0.111252	0.0625107	0.0315122	0.0252895	0.0324217	0.217513	0.113748	0.184518	0.114698	0.086905	0.107014	0.126491	0.139064	0.123473	0.121392	0.123487	0.0114827	0.102191	0.158328	0.0655636	0.630665	0.197321	0.230814	0.229188	0.222127
PE 30:0	0	0	0.00627472	0.00209157	0.00362271	0	0	0	0	0	0.00556597	0	0	0.00185532	0.00321352	0	0	0	0	0	0.00223837	0.00468058	0.00653901	0.00293834	0.00485024	0.00424931	0.00169944	0.00196356	0.0283888	0.0101256	0.0114911	0.00443701	0.0112812	0.0103406	0.0139843	0.00732159	0.00428727	0.00775624	0.00565088	0.00780006	0.00372273	0.0326491	0.0108055	0.0125546	0.00871601	0.0166426	0.0162736	0.00960654	0.00876267
PE 31:2	0	0.00573301	0.0143925	0.00670851	0.00724567	0.0596209	0.00962004	0.0173702	0.0288704	0.0269112	0.00150396	0.0210329	0.0211223	0.0145531	0.0113009	0.00395343	0.00958744	0	0.00451362	0.00481821	0.0159055	0.0193929	0.0315448	0.0282146	0.0217613	0.0233638	0.00641135	0.0109758	0.0204008	0.0402842	0.0161506	0.0248843	0.0225392	0.0111746	0.0288346	0.0307237	0.0166955	0.0313716	0.0331841	0.0281619	0.00659577	0.024327	0.0280512	0.0263994	0.0227005	0.0319972	0.0266951	0.00359176	0.00348322
PE 31:1	0.111382	0.139568	0.147209	0.13272	0.0188699	0.327612	0.065773	0.135226	0.176204	0.135644	0.08592	0.0721906	0.34649	0.1682	0.154556	0.0534438	0.0671761	0.0717089	0.0641096	0.00951083	0.0512026	0.0551624	0.118827	0.121395	0.0915729	0.0876321	0.0335783	0.0678466	0.0848537	0.146025	0.0594996	0.102056	0.0920563	0.0343169	0.160807	0.141201	0.077035	0.142283	0.166182	0.137502	0.0355615	0.0472908	0.0434001	0.0441402	0.0757426	0.0510479	0.0523243	0.013435	0.0323616
PE 31:0	0	0	0	0	0	0	0	0	0	0	0	0	0	0	0	0.00568886	0	0	0.00189629	0.00328447	0.00328702	0.00326734	0.00376373	0.0032346	0.00610659	0.00393185	0.00123504	0.00482703	0.00520495	0.00222121	0.00351848	0.00548061	0.00425046	0.0013611	0.00284765	0.0049263	0.00126016	0.00467265	0.00357852	0.00345706	0.00148735	0.0159879	0.00853191	0.0163905	0.00900956	0.0121529	0.0124146	0.00371868	0
PE 32:2	4.44945	4.82072	3.83778	4.36931	0.496343	5.41035	3.28737	2.8833	3.86034	1.35747	5.32404	4.97571	4.35568	4.88514	0.490496	6.04128	6.00017	5.36647	5.80264	0.378291	0.788571	0.939243	1.49336	1.54925	1.83751	1.32159	0.440966	0.717993	0.57645	2.50755	0.942972	1.82006	1.31301	0.824245	1.78315	2.1597	1.70299	2.14797	2.11476	1.98171	0.220305	1.93812	2.89801	1.61987	2.95367	3.05519	2.49297	0.663807	4.49686
PE 32:1	9.29713	10.2366	6.43642	8.65671	1.97937	6.53609	6.77508	4.6494	5.98686	1.16442	8.7829	8.94905	6.97824	8.23673	1.09305	10.5025	9.83797	9.74691	10.0291	0.412496	1.41529	1.4906	2.47376	2.52131	2.97694	2.17558	0.688814	1.33492	1.07524	4.38283	1.79912	3.39233	2.39689	1.42887	2.94576	3.38254	3.0694	3.27807	3.19981	3.17512	0.171763	1.75	2.42824	1.85057	5.54162	2.80658	2.8754	1.55163	8.1346
PE 32:0	0	0	0	0	0	0	0	0.00225532	0.000751772	0.00130211	0	0	0	0	0	0	0	0	0	0	0.0413383	0.0334453	0.0313416	0.0231998	0.0149313	0.0288513	0.0101111	0.0187973	0.0108518	0.0188277	0.00822539	0.0199068	0.0153218	0.00537896	0.0132341	0.0199234	0.0185263	0.0269756	0.0309398	0.0219198	0.00703322	0.0200727	0.0346868	0.0193652	0.0205301	0.0292632	0.0247836	0.00685171	0
PE 33:2	0.992724	1.21156	1.48736	1.23055	0.247867	6.7424	1.12342	1.85129	3.23904	3.05575	1.33423	0.947575	6.85268	3.04483	3.30336	1.091	1.21892	1.30894	1.20629	0.109516	1.00039	0.980056	1.71365	1.63476	0.986668	1.26311	0.376388	0.9336	2.08203	1.36494	0.492493	0.882854	1.15118	0.605266	1.45497	1.36236	0.6614	1.3522	1.63583	1.29335	0.371147	0.271667	0.308951	0.482646	0.249784	0.269151	0.31644	0.0953471	0.708025
PE 33:1	0.976647	1.179	1.23935	1.13167	0.137599	3.39951	0.774625	1.18084	1.78499	1.41289	0.86994	0.686057	4.6485	2.06817	2.23653	0.902314	0.775305	0.904029	0.860549	0.0738291	1.06158	0.900681	1.48617	1.42033	0.901614	1.15407	0.281814	0.862738	2.04748	1.64919	0.631283	1.1272	1.26358	0.579283	1.5011	1.36235	0.774093	1.36617	1.69866	1.34047	0.344972	0.228531	0.272881	0.33053	0.35352	0.245063	0.286105	0.0540661	0.677128
PE 33:0	0.0229924	0	0	0.00766413	0.0132747	0.031138	0.0431594	0.00128616	0.0251945	0.0215601	0	0	0.00958233	0.00319411	0.00553236	0.0100862	0.0264945	0.0207633	0.0191146	0.00832746	0	0.0022034	0	0	0	0.00044068	0.00098539	0	0	0	0	0.00282069	0.000564138	0.00126145	0	0	0.00547762	0	0	0.00109552	0.00244967	0.0136659	0.0178531	0.0140629	0.0427589	0.0179233	0.0212528	0.0121903	0.00376329
PE 34:4	7.67854	8.49739	9.2416	8.47251	0.781826	10.7983	5.86742	7.20886	7.9582	2.54943	6.56508	5.80739	6.08571	6.15273	0.383262	6.19598	6.66343	6.02564	6.29502	0.330225	1.75909	1.41038	2.08643	2.69744	2.47487	2.08564	0.521636	1.20074	1.13395	2.2721	0.724448	1.49779	1.3658	0.576873	3.73187	4.09787	3.01215	4.1572	4.07455	3.81473	0.478527	0.722005	0.830603	1.26393	0.637936	0.543699	0.799634	0.280268	2.87992
PE 34:3	20.3061	22.2501	20.6624	21.0729	1.035	31.2734	20.7879	21.225	24.4288	5.93165	21.1636	20.2907	21.5706	21.0083	0.653925	23.2712	22.7239	21.1985	22.3979	1.07414	4.55975	5.40646	7.83029	8.43465	8.78118	7.00247	1.89831	4.88156	5.04916	10.3214	3.42311	7.1925	6.17355	2.68056	8.62508	10.1348	8.90739	9.91212	10.1679	9.54946	0.728588	5.33445	6.74278	7.08091	3.16398	4.30483	5.32539	1.64348	15.9326
PE 34:2	43.2561	48.3651	47.7465	46.4559	2.78831	70.9877	53.4046	50.0332	58.1418	11.2518	65.5966	63.0691	68.2785	65.6481	2.60509	74.408	72.8821	64.7606	70.6836	5.18589	20.1103	19.1585	25.4662	25.9388	26.9906	23.5329	3.61702	16.6662	15.1257	33.8306	14.4921	23.9801	20.8189	8.20036	23.7551	26.8454	20.707	26.9771	26.6924	24.9954	2.74584	14.0249	18.4071	25.1839	14.1704	16.1974	17.5968	4.60101	52.7025
PE 34:1	30.5494	32.4944	25.2045	29.4161	3.77479	16.8322	25.9158	22.5431	21.7637	4.59167	27.5269	25.2612	26.416	26.4014	1.13292	29.1971	30.6735	30.6194	30.1633	0.837203	10.0538	9.79673	11.6284	11.7247	13.7563	11.392	1.58839	7.1364	8.20595	24.8403	11.1182	19.2888	14.1179	7.65503	15.6653	16.665	15.0836	16.7382	17.4537	16.3212	0.940264	7.68896	10.4755	10.001	13.8715	10.3656	10.4805	2.20989	31.5634
PE 34:0	0	0	0	0	0	0	0	0	0	0	0	0	0	0	0	0	0	0	0	0	0	0	0	0	0	0	0	0	0	0	0	0	0	0	0	0	0	0	0	0	0	0	0	0	0	0	0	0	0
PE 35:2	1.40157	1.58994	2.07543	1.68898	0.347675	10.7711	2.07745	2.97016	5.27291	4.78246	2.05259	1.69038	13.888	5.87698	6.94008	2.12766	1.84622	2.29063	2.08817	0.22482	3.0759	2.82774	4.01379	3.56055	1.85961	3.06752	0.814728	2.04175	10.1643	3.29815	1.22424	2.28131	3.80196	3.63281	2.48507	2.34698	1.29317	2.32474	3.09436	2.30886	0.648343	0.613295	0.809788	1.28698	0.480085	0.567273	0.751483	0.322815	1.38268
PE 35:1	0.738103	0.703501	0.84773	0.763111	0.0752962	2.04067	0.671996	1.04251	1.25173	0.707915	0.515265	0.495858	3.74803	1.58638	1.87207	0.5178	0.57971	0.639126	0.578878	0.0606673	1.29004	1.07996	1.30488	1.15395	0.667511	1.09927	0.25906	0.744458	2.57235	1.35489	0.601174	0.972914	1.24916	0.792612	1.19418	1.05781	0.583789	1.11319	1.43081	1.07596	0.309775	0.2382	0.317368	0.319728	0.26356	0.252603	0.278292	0.0378423	0.49949
PE 35:0	0.0305663	0.0486056	0.0507745	0.0433155	0.0110942	0.0859977	0.0497178	0.0324109	0.0560421	0.0273475	0.0697748	0.0527069	0	0.0408272	0.0363727	0.0158203	0.0737598	0.110726	0.0667687	0.0478375	0	0	0.00558651	0	0.00229317	0.00157594	0.00245203	0	0	0.0193973	0.0144619	0.0198893	0.0107497	0.01004	0.013854	0.0187246	0.0143852	0.0317732	0.01193	0.0181334	0.00801933	0.0496012	0.0848509	0.0325303	0.150351	0.0991303	0.0832927	0.0459946	0.12957
PE 36:6	1.81342	2.19957	3.35214	2.45504	0.80054	2.87037	1.69833	2.16797	2.24556	0.589864	1.16457	1.08604	1.27721	1.17594	0.0960913	0.937794	0.929523	1.0588	0.975373	0.0723708	0.796912	0.350461	0.452452	0.792647	0.632985	0.605091	0.200553	0.297188	0.293235	0.408347	0.130432	0.215065	0.268853	0.103573	1.18728	1.42101	0.864996	1.38851	1.39319	1.251	0.235101	0.0540018	0.0571477	0.184899	0.0479112	0.0320832	0.0752085	0.0620741	0.245916
PE 36:5	14.8846	16.6686	24.3401	18.6311	5.02396	33.6737	21.7048	25.0413	26.8066	6.17663	14.6369	13.7547	13.852	14.0812	0.48368	13.7643	14.7588	13.0212	13.8481	0.871828	6.15808	4.7091	5.17013	6.77865	5.65434	5.69406	0.812078	3.31564	4.1754	4.77628	1.62072	2.65115	3.30784	1.24365	7.41554	9.13996	5.53634	8.91921	9.046	8.01141	1.55315	0.866915	0.941611	2.73311	0.376498	0.389792	1.06159	0.97043	4.8788
PE 36:4	32.3752	36.5571	41.0828	36.6717	4.35494	61.2509	48.1875	54.0648	54.5011	6.54263	37.8716	33.1283	37.8616	36.2871	2.73566	34.2586	35.426	35.0413	34.9086	0.59493	10.6571	13.1288	15.9507	17.3363	17.0919	14.833	2.87056	11.6985	17.2785	21.2107	7.01379	13.0241	14.0451	5.42653	18.9703	22.6432	15.8739	22.8276	23.7035	20.8037	3.29974	4.77924	5.7692	11.5523	2.23768	2.72935	5.41355	3.72505	26.0065
PE 36:3	25.0312	27.372	26.9585	26.4539	1.24932	38.1902	36.0581	38.2618	37.5034	1.25213	35.5609	31.4672	39.2651	35.4311	3.90055	35.7949	34.1693	36.8534	35.6059	1.35201	8.7848	13.2759	16.4824	16.1659	17.8993	14.5216	3.62008	11.9696	19.5356	28.8983	9.9748	20.2894	18.1335	7.53414	15.0142	18.3375	15.2902	18.7001	19.7558	17.4196	2.13661	10.6569	13.8977	18.5135	5.10801	8.18964	11.2731	5.17706	36.333
PE 36:2	15.2558	16.9385	17.541	16.5784	1.18442	17.7182	19.9822	19.9794	19.2266	1.30633	27.0871	23.2698	25.5446	25.3005	1.92032	25.853	26.816	29.3686	27.3459	1.81668	7.87657	9.28641	10.3445	9.76339	10.8655	9.62727	1.14534	5.65377	10.01	17.4945	6.85024	13.5639	10.7145	4.87666	8.39624	9.83595	8.46887	10.2549	10.7437	9.53993	1.06101	7.28355	10.7888	11.2172	5.45969	8.31933	8.61372	2.41418	27.9003
PE 36:1	5.47101	6.13062	6.92835	6.17666	0.729762	4.16672	5.47504	6.28774	5.30983	1.07012	5.86647	4.80409	5.56255	5.41103	0.547156	5.55045	5.31115	6.56593	5.80918	0.666198	2.75885	3.43563	3.56746	3.37421	3.3943	3.30609	0.315035	1.78049	3.25133	5.06922	2.46157	3.7848	3.26948	1.26242	3.41633	3.88411	2.7744	4.11405	4.53328	3.74443	0.675837	0.884853	1.42112	1.14451	1.9826	1.62926	1.41247	0.424943	5.16634
PE 36:0	0	0	0	0	0	0	0	0	0	0	0	0	0	0	0	0	0	0	0	0	0	0	0	0	0	0	0	0	0	0	0	0	0	0	0	0	0	0	0	0	0	0	0	0.00895137	0	0	0.00179027	0.00400317	0
PE 37:2	0.0976199	0.130389	0.133525	0.120511	0.0198862	0.308928	0.176027	0.162577	0.215844	0.0808936	0.0906112	0.148714	0.568935	0.26942	0.261009	0.0832671	0.155712	0.13226	0.123746	0.0369651	0.101178	0.117754	0.179897	0.160715	0.103945	0.132698	0.0355538	0.0759062	0.838709	0.264701	0.0902618	0.165821	0.28708	0.317345	0.22082	0.223274	0.0982834	0.230419	0.274071	0.209373	0.0657531	0.154921	0.255455	0.209379	0.0715597	0.120226	0.162308	0.0723753	0.170154
PE 37:1	0.111964	0.170925	0.197998	0.160296	0.0439907	0.216043	0.193216	0.184334	0.197864	0.0163575	0.0659148	0.113757	0.393279	0.190984	0.176818	0.133331	0.119653	0.147555	0.133513	0.0139518	0.0653893	0.0816562	0.141498	0.111241	0.0636416	0.0926852	0.0333062	0.0388413	0.10938	0.153965	0.055425	0.117836	0.0950893	0.0472362	0.358584	0.388827	0.128899	0.383208	0.436799	0.339263	0.120962	0.114055	0.219914	0.128521	0.12528	0.145066	0.146567	0.042479	0.0775773
PE 37:0	0.0447147	0.0800198	0.0427834	0.0558393	0.0209632	0.111915	0.0649523	0.148124	0.10833	0.0417015	0.0772905	0.0814887	0.0901052	0.0829615	0.00653305	0.121541	0.0414593	0.140035	0.101012	0.0523965	0.0185208	0.03171	0.027755	0.037978	0.0344199	0.0300767	0.00746476	0.0190582	0.0395119	0.066612	0.0336295	0.0503819	0.0418387	0.0178778	0.0439774	0.0442111	0.0372481	0.0350483	0.0620947	0.0445159	0.0106284	0.046423	0.0773686	0.0326098	0.207882	0.116764	0.0962095	0.0703062	0.0504913
PE 38:6	0.0272278	0.0576338	0.0418093	0.0422236	0.0152073	0.148083	0.145263	0.128898	0.140748	0.0103588	0.11813	0.169085	0.0737578	0.120324	0.0477016	0.116327	0.0439241	0.189373	0.116541	0.0727247	0.0234007	0.0293004	0.0328179	0.040973	0.0565738	0.0366132	0.0128441	0.0313623	0.0504041	0.0617776	0.0274901	0.0411315	0.0424331	0.0140116	0.0360123	0.0481793	0.0442519	0.0535074	0.0633714	0.0490645	0.0102315	0.0146456	0.0199118	0.034213	0.00136392	0.0080734	0.0156416	0.0125025	0.109009
PE 38:5	0.0846162	0.0970438	0.0979615	0.0932072	0.00745414	0.204358	0.280803	0.227748	0.237636	0.0391704	0.288061	0.212439	0.167856	0.222785	0.0607664	0.191244	0.241097	0.224856	0.219066	0.0254262	0.0500459	0.0646342	0.0741363	0.0915193	0.13759	0.0835851	0.033737	0.0601626	0.115205	0.203491	0.0701787	0.128674	0.115542	0.0570797	0.0520721	0.0793864	0.0887033	0.0877554	0.0772685	0.0770371	0.0148308	0.024727	0.0289863	0.0546299	0.0184544	0.014243	0.0282081	0.0158192	0.0594127
PE 38:4	0.069187	0.124928	0.0373836	0.0771663	0.0443145	0.112654	0.246536	0.203712	0.187634	0.0683742	0.421108	0.30651	0.322987	0.350201	0.0619567	0.393852	0.439378	0.373995	0.402408	0.0335208	0.0620325	0.0939008	0.120974	0.13684	0.183882	0.119526	0.0458414	0.0837227	0.166952	0.302655	0.0806582	0.19116	0.165029	0.0913191	0.0956576	0.1161	0.124308	0.119621	0.124318	0.116001	0.0118863	0.0330702	0.0501934	0.0924244	0.026429	0.0259421	0.0456118	0.027949	0.169274
PE 38:3	0.113719	0.134591	0.108274	0.118861	0.0138918	0.248335	0.259266	0.239113	0.248905	0.0100888	0.725065	0.636111	0.222567	0.527914	0.268153	0.672361	0.612123	0.579525	0.621336	0.0470989	0.0734751	0.118764	0.140604	0.136795	0.207222	0.135372	0.0482153	0.0737423	0.185957	0.381457	0.108333	0.237222	0.197342	0.121262	0.0754952	0.104998	0.126406	0.110692	0.102707	0.10406	0.0184526	0.0923121	0.134769	0.210043	0.0269238	0.0436122	0.101532	0.0739688	0.462431
PE 38:2	0.0876007	0.12774	0.0521888	0.0891766	0.0378003	0.0827814	0.33066	0.105573	0.173005	0.137008	0.50752	0.538224	0.345345	0.463696	0.103639	0.57131	0.618978	0.676048	0.622112	0.0524396	0.0523041	0.0792762	0.113452	0.119373	0.173786	0.107638	0.045862	0.0612464	0.141753	0.33464	0.105708	0.229316	0.174533	0.108721	0.0982602	0.108978	0.117672	0.112946	0.131075	0.113786	0.0120299	0.104789	0.169665	0.202098	0.0486706	0.0949554	0.124036	0.0613836	0.445859
PE 38:1	0.0192027	0	0.0234882	0.0142303	0.0125087	0.0350533	0	0.00452787	0.0131937	0.0190658	0.0576609	0	0	0.0192203	0.0332905	0.0326612	0	0	0.0108871	0.0188569	0.011688	0.0256341	0.0310191	0.0321087	0.0198417	0.0240583	0.00846385	0.00946299	0.0214588	0.0337878	0.0146287	0.0286086	0.0215894	0.00991953	0.0397286	0.029582	0.0167123	0.0432451	0.0542602	0.0367056	0.0142351	0.0135376	0.0291891	0.0301164	0.0189384	0.0154484	0.021446	0.00774489	0.035215
PE 38:0	0	0	0	0	0	0	0	0	0	0	0	0	0	0	0	0	0	0	0	0	0	0.00373614	0.0022771	0	0	0.00120265	0.0017257	0	0.0064902	0.00434019	0.00624141	0.00757923	0.00493021	0.00299271	0.00280003	0.00366295	0.00343642	0.00272745	0.00464068	0.00345351	0.000775841	0.00599795	0.00339274	0.015836	0.00229286	0.0109496	0.00769382	0.00564448	0.00155875
PE 40:3	0	0	0	0	0	0	0	0	0	0	0	0	0	0	0	0	0	0	0	0	0.0010155	0.000904018	0.000816439	0.000708511	0.000374856	0.000763865	0.00024501	0	0.00306651	0.00072761	0.000613725	0	0.000881569	0.00126725	0.000565254	0	0	0.000430778	0.000491512	0.000297509	0.00027573	0.00104282	0.00137366	0.000403184	0	0	0.000563932	0.000621865	0
PE 40:2	0	0	0	0	0	0.00355385	0	0	0.00118462	0.00205181	0	0	0	0	0	0	0	0	0	0	0.00141068	0.00517529	0.00333877	0.00553323	0	0.00309159	0.00238474	0.00342406	0.0030146	0.00469453	0.000572591	0.00271913	0.00288498	0.00149637	0.00323384	0.00364761	0.00305726	0.00311637	0.00767306	0.00414563	0.00198532	0.00236462	0.00150056	0.00152256	5.13666e-05	0.000349642	0.00115775	0.000946606	0
PE 42:4	0	0	0	0	0	0	0	0	0	0	0	0	0	0	0	0	0	0	0	0	0	0	0	0.000645626	0.000774418	0.000284009	0.000391552	0	0	0	0	0	0	0	0.000225347	0.00020055	0.000206326	0	0.000437028	0.00021385	0.000154843	0.000337416	0.000399754	0.000251067	0.000262096	0	0.000250067	0.000152246	0.00785907
PE 42:3	0	0	0	0	0	0	0	0	0	0	0	0	0	0	0	0	0	0	0	0	0.00218131	0.00243486	0.00255774	0.00478477	0.00440694	0.00327312	0.00122241	0.000348546	0.00813397	0.00370884	0	0.00125674	0.00268962	0.00337074	0.00466262	0.00581707	0.00131818	0.00269187	0.00858382	0.00461471	0.00281808	0.000997431	6.08563e-05	0.000703883	0	0.000923273	0.000537089	0.00047543	0
PE 42:2	0	0.00741145	0.0198483	0.0090866	0.0100296	0.0228908	0	0.0381957	0.0203622	0.019223	0	0.0106129	0.0596492	0.0234207	0.0318204	0.013514	0.0338614	0	0.0157918	0.0170453	0.0455788	0.0496893	0.0741005	0.109633	0.0447568	0.0647516	0.0278208	0.0333307	0.10069	0.0290828	0.0388879	0.0142142	0.0432411	0.0333936	0.0425304	0.0486839	0.0159733	0.0572276	0.0713692	0.0471569	0.0205171	0.00322622	0.00223297	0.0024402	0	0	0.00157988	0.00148906	0.0105758
PI 26:0	0	0	0	0	0	0	0	0	0	0	0	0	0	0	0	0	0	0	0	0	0.00208598	0.00115098	0.000150515	0.00603903	0.00485807	0.00285691	0.00249798	0.00229006	0.00883521	0.0280495	0.00809496	0.0139957	0.0122531	0.00975702	0.0139074	0.00477448	0.00226097	0.0010735	0.00338243	0.00507975	0.00512095	0.00971533	0.00509629	0.00667897	0.0652129	0.0172041	0.0207815	0.0252701	0
PI 28:0	0	0	0	0	0	0	0	0	0	0	0	0	0	0	0	0.00940699	0.00463187	0	0.00467962	0.00470367	0.000763052	0.0035718	0	6.41593e-05	0.00581233	0.00204227	0.00256286	0	0	0.0219663	0.0216336	0.000623347	0.00884465	0.0118298	0	0.00383185	0.00940866	0.00646431	0	0.00394096	0.00410297	0.0142014	0.0289598	0.00282444	0.254272	0.075443	0.0751401	0.10388	0
PI 30:2	0	0.00840468	0	0.00280156	0.00485244	0	0	0.00377712	0.00125904	0.00218072	0	0	0	0	0	0	0	0	0	0	0	0.00418096	0.00360583	0	0.00404568	0.0023665	0.00217074	0.000280519	0.001326	0.0049926	0.00526875	0.0127093	0.00491543	0.00487959	0.000620017	0.000733918	0.0036121	0.000572411	0.000482326	0.00120415	0.00134914	0.0159268	0.0172829	0.00101975	0.0332003	0.011766	0.0158392	0.0116158	0
PI 30:1	0.170866	0.0962873	0	0.0890511	0.0856624	0.0165978	0.0272145	0	0.0146041	0.0137163	0.0285414	0.0329145	0.0115494	0.0243351	0.0112866	0.0427706	0.0445294	0.0358318	0.0410439	0.00459867	0.0178018	0.0519902	0.0271211	0.0222971	0.0562847	0.035099	0.0177544	0.000942597	0.0194611	0.266529	0.0728644	0.186749	0.109309	0.113863	0.0702896	0.0890886	0.125117	0.0734093	0.0616725	0.0839155	0.0250757	0.188306	0.293187	0.0399925	1.1105	0.542354	0.434868	0.419769	0.0762906
PI 30:0	0	0.00601855	0.0112837	0.0057674	0.00564602	0	0.00432451	0	0.0014415	0.00249676	0	0	0	0	0	0	0	0	0	0	0	0.00986295	0	0	0	0.00197259	0.00441084	0.00101807	0	0	0	0.0107887	0.00236136	0.00473161	0	0.00207413	0.00597526	0.00960731	0.00145482	0.0038223	0.00391703	0.0310491	0.0362171	0.0100897	0.126282	0.0975932	0.0602462	0.0492469	0.00240419
PI 31:2	0	0	0	0	0	0	0	0	0	0	0	0	0	0	0	0	0	0	0	0	0.00415268	0.00728024	0	0.00039616	0.00096536	0.00255889	0.00310628	0.000305445	0.0133691	0.00267511	0.0033118	0.00263022	0.00445833	0.00511088	0.00161838	0.00744287	0.0012027	0.00440687	0.00126938	0.00318804	0.00272377	0.00373324	0.00178291	0.00208023	0.00370185	0.00381632	0.00302291	0.00100266	0
PI 31:1	0.117852	0.105031	0.20082	0.141234	0.0519996	0.0973041	0	0.10463	0.0673114	0.0584084	0.0554672	0.0248805	0.233081	0.104476	0.11242	0.0817042	0.0977436	0.0913396	0.0902625	0.00807376	0.132874	0.168423	0.153561	0.144105	0.139711	0.147735	0.0137871	0.0407889	0.183641	0.370927	0.063005	0.172651	0.166203	0.130992	0.165631	0.255598	0.135803	0.224919	0.202574	0.196905	0.0473637	0.0747051	0.0898509	0.0848958	0.128978	0.161008	0.107888	0.0361304	0.106893
PI 31:0	0	0	0	0	0	0	0	0	0	0	0	0	0	0	0	0	0	0	0	0	0	0.00821684	0.00275746	0.0113406	0.00493606	0.00545018	0.00446012	0	0.00551403	0	0	0	0.00110281	0.00246595	0.00071248	0	0	0	0	0.000142496	0.000318631	0.0183999	0.0266039	0.00448249	0.0321601	0.0241342	0.0211561	0.0105504	0
PI 32:2	0.92168	1.04979	0.503218	0.824895	0.28585	1.20771	0.981803	0.392433	0.860647	0.420924	0.72317	0.822767	0.516507	0.687481	0.156218	1.13988	1.19418	0.546949	0.960336	0.359032	0.485343	0.858249	0.38481	0.439001	0.867186	0.606918	0.236228	0.134284	0.441145	1.89629	0.564427	0.977808	0.80279	0.682068	0.497576	0.811148	0.707341	0.714608	0.539713	0.654077	0.131095	1.15386	1.56254	0.703846	0.977812	1.63218	1.20605	0.392332	0.643392
PI 32:1	5.79317	6.48548	3.42136	5.23334	1.60694	4.28446	2.7186	2.80424	3.2691	0.880365	4.24006	5.86556	3.53743	4.54768	1.19416	5.71289	5.30372	4.04954	5.02205	0.86671	1.4456	3.13216	1.38789	1.57983	2.83435	2.07597	0.837802	0.498725	1.75879	7.48183	2.22149	5.30179	3.45253	2.862	2.76085	4.50823	4.04555	3.72012	3.14985	3.63692	0.696031	3.35574	5.50653	2.40685	10.7088	9.47221	6.29003	3.6727	4.30729
PI 32:0	0.0675001	0	0.0142749	0.0272583	0.0355738	0	0	0	0	0	0	0.0664462	0	0.0221487	0.0383627	0	0	0	0	0	0	0.000587024	0.0124601	0.0315784	0.0266795	0.014261	0.0145577	0.0092804	0.0275259	0	0.0567053	0	0.0187023	0.0240334	0.0359107	0	0	0.0429366	0	0.0157694	0.0217356	0.0594968	0.0768477	0.0253244	0.0913852	0.0828661	0.067184	0.026155	0
PI 33:2	0.796858	0.594738	1.3111	0.9009	0.369342	3.48174	0.424068	1.46805	1.79129	1.55425	0.662549	0.378283	2.32151	1.12078	1.04953	0.443909	0.519966	0.557654	0.507176	0.0579411	0.829329	1.34081	0.660526	0.820151	0.962082	0.92258	0.25707	0.437477	1.93858	1.61114	0.410204	0.835747	1.04663	0.69549	0.896819	1.30831	0.603926	0.982664	0.967157	0.951776	0.251162	0.296734	0.400714	0.357194	0.0813543	0.241776	0.275554	0.12413	0.209381
PI 33:1	1.31192	1.23917	1.35312	1.3014	0.0576984	3.96234	0.946156	1.6287	2.17906	1.58162	0.961269	0.590592	5.20733	2.25307	2.56518	0.7535	1.16247	1.07507	0.997014	0.21537	1.09666	2.15992	1.08595	1.17267	1.18087	1.33921	0.460801	0.408616	4.93288	3.34109	0.88893	2.25147	2.3646	1.84159	2.07984	2.7498	1.34879	2.15834	2.23719	2.11479	0.502019	0.386755	0.55802	0.5296	0.6412	0.738409	0.570797	0.131132	0.67452
PI 33:0	0	0	0	0	0	0	0	0	0	0	0	0	0	0	0	0	0	0	0	0	0.00764731	0.0382191	0.00394849	0.0143515	0.00344731	0.0135228	0.0144767	0	0.0147445	0.017949	0.00156345	0.0830569	0.0234628	0.0342343	0.0218322	0	0.0368652	0.0367121	0	0.0190819	0.0184585	0.040011	0.0433534	0.0309589	0.0725988	0.0308889	0.0435622	0.0171408	0
PI 34:4	0.210611	0.148648	0.364898	0.241386	0.111361	0.247002	0.102246	0.101006	0.150085	0.0839352	0.213094	0.283199	0.313041	0.269778	0.0513073	0.189814	0.283794	0.0354243	0.169678	0.125403	0.314289	0.385418	0.131628	0.18543	0.22401	0.248155	0.101625	0.0331496	0.178909	0.319139	0.101944	0.232943	0.173217	0.111346	0.239422	0.344234	0.217547	0.191196	0.178452	0.23417	0.0658962	0.175716	0.232706	0.188033	0.0903376	0.142131	0.165785	0.0532068	0.0487184
PI 34:3	3.16732	5.01465	3.98951	4.05716	0.925519	5.64524	4.23147	3.70307	4.5266	1.00416	4.07333	5.63313	3.59515	4.43387	1.06576	4.90771	5.58696	3.92122	4.8053	0.837581	2.59532	4.06217	1.83143	2.13306	3.53692	2.83178	0.942856	0.678616	2.3193	5.65825	1.61639	3.05849	2.66621	1.88939	2.90067	3.97252	2.74345	3.40585	3.12195	3.22889	0.484539	2.95379	3.62065	2.56848	1.21985	2.17025	2.5066	0.896351	3.00976
PI 34:2	33.7297	37.7299	38.1032	36.5209	2.42448	55.1355	43.2519	38.524	45.6371	8.55877	33.4003	48.0281	37.1904	39.5396	7.59156	45.663	43.4732	32.3257	40.4873	7.15243	26.2803	45.0943	20.8157	22.4307	37.6868	30.4616	10.5041	8.40143	23.3773	58.5699	16.735	32.4844	27.9136	19.2806	25.2214	35.5467	28.7491	30.336	27.1541	29.4014	3.92382	24.0453	27.7687	26.1927	8.94985	15.7385	20.539	7.96682	34.7805
PI 34:1	39.102	44.1532	20.9361	34.7304	12.2103	23.7435	27.8479	27.0177	26.203	2.17011	36.5788	44.2407	29.4485	36.756	7.39772	42.8226	44.2784	41.2335	42.7781	1.52296	18.2365	43.8147	19.4535	19.9395	33.5077	26.9904	11.277	6.21107	33.8872	94.4516	25.8642	68.8196	45.8468	35.3677	37.664	50.1801	51.5628	43.459	39.7027	44.5137	6.18415	24.9048	38.71	29.877	50.227	52.9078	39.3253	12.2569	51.5211
PI 35:2	0.630576	0.800023	2.00977	1.14679	0.75215	7.7577	2.08068	2.78079	4.20639	3.09538	0.777287	0.945442	6.88958	2.87077	3.48141	1.32032	0.755774	0.922459	0.999516	0.290052	4.65888	5.78009	2.62631	2.40913	2.22481	3.53984	1.59007	1.4162	13.0848	4.01869	1.05525	2.20979	4.35695	5.01122	2.3082	2.74869	1.21761	2.33238	2.56396	2.23417	0.596241	0.679119	0.816131	1.09753	0.166646	0.426374	0.637161	0.357613	0.542019
PI 35:1	0.596702	0.929329	1.3044	0.943478	0.354062	3.69576	0.911059	1.81618	2.141	1.42048	0.814911	0.50706	4.46828	1.93008	2.20353	0.375155	0.380808	0.643858	0.466607	0.15353	2.879	4.9599	2.24885	1.78422	1.6341	2.70122	1.35254	0.934864	12.9514	4.69699	1.24779	3.26947	4.6201	4.90392	3.25594	3.57606	1.63835	2.97109	3.6348	3.01525	0.814568	0.451242	0.618791	0.857558	0.462089	0.659064	0.609749	0.166472	0.499624
PI 35:0	0	0	0	0	0	0	0	0	0	0	0.0272801	0	0	0.00909338	0.0157502	0	0	0	0	0	0	0.00306604	0	0	0.0383652	0.00828625	0.016867	0	0	0.0634208	0	0.00468831	0.0136218	0.0279124	0	0	0.0240808	0.0146378	0.0166935	0.0110824	0.0107089	0.0989664	0.0686483	0.080238	0.0579354	0.0903927	0.0792361	0.0164361	0
PI 36:6	0.0260667	0.0208752	0	0.0156473	0.0137973	0.0368428	0.0108057	0.00659193	0.0180801	0.016385	0.0119179	0	0	0.00397262	0.00688078	0	0	0.0165892	0.00552974	0.00957779	0.177404	0.103597	0.0411094	0.0471099	0.0664542	0.0871349	0.0560524	0.00221922	0.0659483	0.0891503	0.0551055	0.0209024	0.0466651	0.0349543	0.0672836	0.135394	0.0540731	0.0973079	0.0819341	0.0871985	0.031411	0	0.00763765	0	0	0	0.00152753	0.00341566	0
PI 36:5	0.301827	0.507051	1.12278	0.643885	0.427238	0.962122	0.758056	0.822971	0.847716	0.104259	0.460343	0.826242	0.718875	0.668486	0.188082	0.385091	0.500673	0.511098	0.465621	0.0699356	1.45517	1.55585	0.617749	0.795134	0.970479	1.07888	0.410486	0.23165	0.67755	1.00689	0.270756	0.484145	0.534198	0.319151	0.577634	0.946633	0.424882	0.623851	0.621105	0.638821	0.190263	0.209839	0.306073	0.360073	0.0461674	0.0887205	0.202175	0.135088	0.296059
PI 36:4	1.64718	1.95335	3.24864	2.28305	0.850118	4.24341	3.58519	3.36341	3.73067	0.457684	2.12607	2.18071	3.07256	2.45978	0.531385	2.46153	2.39916	2.07797	2.31289	0.205823	3.40899	5.73052	2.33403	2.4928	3.66246	3.52576	1.35835	1.02823	3.39685	4.87482	1.39952	2.5789	2.65566	1.55775	2.13933	2.64736	1.57258	2.11135	2.40025	2.17417	0.400656	1.39926	1.45913	1.75559	0.243264	0.572951	1.08604	0.644035	2.26495
PI 36:3	2.29576	2.8612	4.20952	3.12216	0.983203	5.30349	5.22398	5.21593	5.2478	0.048395	4.8628	6.90339	6.00639	5.92419	1.02277	6.16759	6.71261	4.3432	5.74113	1.24094	5.07899	9.56788	3.91487	4.16289	6.46296	5.83752	2.31209	1.55663	7.97012	9.85753	3.00699	6.00574	5.6794	3.42599	3.41709	3.85683	2.75908	3.33308	3.47784	3.36879	0.39542	3.83385	4.46777	4.46395	0.700449	2.035	3.1002	1.67046	5.36093
PI 36:2	3.72133	3.45761	7.93317	5.03737	2.5113	6.70315	7.00205	7.82629	7.17716	0.581684	5.37711	6.87685	6.04266	6.09887	0.751448	6.05635	6.14965	6.27991	6.16197	0.11229	10.0797	17.0835	7.1805	7.45093	8.82102	10.1231	4.06027	2.3823	14.4707	14.5941	4.95213	9.86015	9.25188	5.51871	6.26543	6.9383	4.14175	5.83082	6.57407	5.95008	1.08969	4.45057	5.63941	4.69573	1.75861	4.46629	4.20212	1.45015	6.20661
PI 36:1	2.60632	2.99217	4.50613	3.36821	1.00418	1.563	2.86233	4.0771	2.83415	1.25729	2.92722	2.70905	2.96286	2.86638	0.137412	3.35792	2.38111	3.10598	2.94833	0.507128	5.96858	11.9931	5.57761	5.15254	5.5004	6.83844	2.89609	1.41614	14.325	10.2407	4.32898	8.14115	7.6904	5.03466	6.94744	7.70926	3.67043	6.87412	7.89447	6.61915	1.70898	2.14262	3.35705	2.1589	2.11651	3.61053	2.67712	0.741971	2.82493
PI 38:2	0	0	0	0	0	0	0	0	0	0	0	0	0	0	0	0.0543669	0	0.0135776	0.0226482	0.0282957	0.0275732	0.134007	0.00519428	0.0317958	0.025425	0.044799	0.050911	0.0127191	0.0159246	0.0743689	0.0179292	0.0422424	0.0326368	0.0261063	0.0285179	0.0190621	0.0102073	0.00562815	0.0024984	0.0131828	0.0106044	0.0457976	0.0474646	0.0305599	0.0109922	0.0217447	0.0313118	0.0156184	0
PI 38:1	0	0	0	0	0	0	0	0	0	0	0	0	0	0	0	0	0	0	0	0	0.0258986	0.0478208	0.00543367	0.00229253	0.01076	0.0184411	0.01876	0	0	0.0108788	0.0107037	0	0.00431651	0.00591094	0.0353331	0	0.00803222	0.00296254	0.0133756	0.0119407	0.0140333	0.0267359	0.0166557	0.00954255	0.0173966	0.0403749	0.0221411	0.0118839	0
PI 38:0	0	0	0	0	0	0	0	0	0	0	0	0	0.015311	0.00510367	0.00883981	0.0279756	0	0	0.0093252	0.0161517	0.00154931	0.0162813	0.00816422	0.00298499	0	0.00579597	0.00661589	0	0.00226572	0	0	0	0.000453144	0.00101326	0	0	0	0	0	0	0	0.00797439	0.00885316	0.00569602	0	0	0.00450471	0.00427059	0
PS 30:2	0	0	0	0	0	0	0	0	0	0	0	0	0	0	0	0	0	0	0	0	0	0.000466814	0.000408067	0.00306894	0	0.000788764	0.00129345	0	0	0.00326702	0.000277843	0	0.000708972	0.00143504	0.00131678	0.000970801	0.00109921	0.000504906	0.00207138	0.00119262	0.000574133	0.0028378	0	0.00153369	0.00178705	0.000383758	0.00130846	0.00113862	0
PS 30:1	0.0107956	0.0161967	0.0171207	0.0147043	0.00341645	0.0230255	0.0167052	0.00325468	0.0143285	0.0100974	0.0155337	0.0223241	0.00332058	0.0137261	0.00962984	0	0.0290762	0.00616821	0.0117481	0.0153202	0.000300507	0.00534701	0.0122142	0.0159728	0.0268771	0.0121423	0.0102249	0.0085076	0.00557597	0.0558106	0.0273056	0.0577833	0.0309966	0.0249942	0.0458488	0.0521243	0.0657574	0.0538117	0.046165	0.0527414	0.00808856	0.0468657	0.0592033	0.0189393	0.177652	0.0969807	0.0799283	0.0614066	0.0263994
PS 30:0	0	0	0	0	0	0	0.00178953	0	0.000596511	0.00103319	0	0	0	0	0	0	0.0141201	0.00084394	0.004988	0.00791985	0.000337938	0	0	0	0.00502205	0.001072	0.00221299	0.00245546	0	0.00570445	0.00414179	0.00458292	0.00337692	0.00221977	0	0.00716716	0.00207605	0	0.00474597	0.00279784	0.00312502	0.00610906	0.00693565	0.00396502	0	0.00634354	0.00467065	0.00284212	0
PS 32:2	0.179631	0.34786	0.361826	0.296439	0.101399	0.2962	0.249865	0.0500919	0.198719	0.130783	0.207527	0.259654	0.251736	0.239639	0.02809	0.209558	0.359118	0.217457	0.262044	0.0841608	0.0957596	0.113362	0.220907	0.240923	0.271698	0.18853	0.0790044	0.111195	0.140648	0.264543	0.109058	0.192986	0.163686	0.0657666	0.337782	0.341361	0.275135	0.286109	0.27589	0.303256	0.0334578	0.175331	0.176252	0.113128	0.0700354	0.104917	0.127933	0.0465897	0.138498
PS 32:1	3.91741	4.15574	2.86405	3.64573	0.687367	2.32564	1.74821	1.96948	2.01444	0.291329	3.71066	3.18259	1.9301	2.94112	0.914508	3.62114	3.62567	3.82207	3.68963	0.114724	0.349805	0.59056	1.35341	1.4199	1.54716	1.05217	0.542538	0.712544	0.800041	2.50179	0.955451	2.15535	1.42503	0.83838	3.10273	2.80407	2.86443	2.62654	2.74659	2.82887	0.176483	1.51938	2.20698	1.24211	2.35023	2.74142	2.01203	0.616414	2.68212
PS 32:0	0.00307319	0	0	0.0010244	0.00177431	0	0	0	0	0	0	0	0	0	0	0	0	0	0	0	0	0.00161869	0.00298193	0.00881369	0	0.00268286	0.00364707	0	0	0.0040555	0.0173082	0.0149432	0.00726138	0.00830184	0	0	0	0.00771231	0.0172284	0.00498815	0.00761397	0.0057966	0	0.0244096	0.0226135	0.00675317	0.0119146	0.0109158	0
PS 33:2	0.176343	0.222903	0.586999	0.328748	0.22486	1.04446	0.296527	0.49729	0.61276	0.387107	0.312957	0.172606	0.76962	0.418395	0.312161	0.260532	0.0795064	0.196293	0.178777	0.0917752	0.172506	0.207322	0.503695	0.55839	0.332628	0.354908	0.172548	0.422404	0.740566	0.370472	0.0934565	0.197909	0.364962	0.248007	0.473751	0.413388	0.254565	0.378938	0.499097	0.403948	0.0961193	0.0732427	0.0696329	0.0886296	0.00014028	0.0203168	0.0503924	0.0380271	0.044466
PS 33:1	0.692991	0.49167	0.894991	0.693217	0.20166	1.42112	0.559974	0.614795	0.865296	0.482137	0.660858	0.298762	2.443	1.13421	1.14782	0.711507	0.400726	0.515584	0.542606	0.157143	0.301544	0.455028	1.04607	1.14477	0.690752	0.727632	0.364907	0.564823	2.07816	1.32754	0.459756	0.912584	1.06857	0.658613	1.84445	1.39391	0.854251	1.36532	1.93744	1.47907	0.434221	0.157618	0.197624	0.172351	0.138671	0.193027	0.171858	0.0245784	0.275695
PS 33:0	0	0	0	0	0	0	0	0	0	0	0	0	0	0	0	0	0	0	0	0	0	0	5.70518e-05	0.00560752	0.00750812	0.00263454	0.00364402	0	0	0	0	0	0	0	0.0131806	0.00777609	0.00356949	0.000714039	0	0.00504804	0.00547798	0.00164226	0	0.0145147	0	0.0119676	0.0056249	0.00704269	0
PS 34:4	0.0606149	0.0169239	0.0971415	0.0582267	0.0401621	0.0380878	0.006994	0.00607011	0.0170506	0.0182246	0.0304684	0.0157115	0	0.0153933	0.0152367	0.00474617	0.0155141	0.00488063	0.0083803	0.00617842	0.0819841	0.0427519	0.0636069	0.0782871	0.0620457	0.0657351	0.015556	0.0310123	0.0266468	0.0425642	0.0145341	0.025718	0.0280951	0.0101182	0.0899901	0.0794692	0.0488397	0.0728676	0.0928011	0.0767935	0.0175669	0.0186678	0.00874157	0.0110229	0.001552	0.0109424	0.0101853	0.00612059	0
PS 34:3	0.873362	1.0918	1.32335	1.09617	0.225028	1.00702	0.774054	0.783159	0.854745	0.131954	1.14498	1.06924	0.754674	0.989632	0.206974	1.06301	1.22761	0.789946	1.02685	0.22106	0.602616	0.493097	0.921634	1.11576	1.02792	0.832205	0.271298	0.574241	0.466755	0.930548	0.295131	0.709314	0.595198	0.24107	1.3878	1.33048	1.13001	1.33514	1.47522	1.33173	0.126922	0.438881	0.563362	0.438075	0.144524	0.206562	0.358281	0.175807	0.393742
PS 34:2	16.0355	15.696	19.7482	17.1599	2.24796	18.4036	20.0301	16.3819	18.2718	1.82764	22.7531	19.1965	13.7449	18.5648	4.53719	18.4356	19.5054	16.5888	18.1766	1.47545	4.42502	5.41732	12.4475	13.4904	13.6936	9.89478	4.57826	8.44731	7.75404	12.6473	4.35546	9.38222	8.51728	2.98805	13.6759	13.7259	13.7498	13.6299	14.977	13.9517	0.575032	7.44727	7.82581	8.42515	1.84447	3.25581	5.7597	2.99249	13.0359
PS 34:1	23.8289	24.8477	15.9074	21.528	4.89419	13.17	17.6338	13.733	14.8456	2.43099	27.0824	20.1655	13.8959	20.3813	6.59591	19.7003	22.635	27.0404	23.1252	3.69452	3.98347	6.55999	12.2164	14.5422	15.9933	10.6591	5.17987	7.14833	11.1096	30.7091	13.9197	31.2933	18.836	11.3647	30.4776	27.528	29.8203	29.1313	32.1076	29.8129	1.68769	13.3272	21.1186	17.2094	16.7452	24.6486	18.6098	4.3619	29.075
PS 34:0	0.275109	0	0	0.0917028	0.158834	0	0	0	0	0	0.113361	0.0632252	0	0.0588622	0.0568065	0	0.300611	0	0.100204	0.173558	0	0	0	0	0	0	0	0	0	0	0	0	0	0	0	0	0	0	0	0	0	0	0	0	0	0	0	0	0
PS 35:2	0.163388	0.285911	0.901462	0.450254	0.395531	2.33624	0.790744	0.834071	1.32035	0.880053	0.470994	0.272222	2.12065	0.954622	1.01469	0.386855	0.239428	0.311048	0.312444	0.0737235	0.489463	0.626733	1.63258	1.69107	0.920016	1.07197	0.560848	1.14217	3.15669	1.17588	0.294723	0.57495	1.26888	1.12016	1.10494	1.00236	0.47427	0.967539	1.38751	0.987325	0.330842	0.192546	0.188706	0.33521	0.03712	0.0627505	0.163266	0.119463	0.167057
PS 35:1	0.419931	0.372005	0.58783	0.459922	0.113334	1.02645	0.514395	0.525738	0.688861	0.292416	0.28327	0.156682	1.91809	0.786016	0.98245	0.303629	0.0918763	0.196447	0.197317	0.105879	0.37068	0.45747	1.07461	1.18671	0.675322	0.752959	0.364376	0.815113	3.0105	1.55056	0.573129	1.06291	1.40244	0.968992	1.84911	1.60613	0.810945	1.6215	2.19864	1.61726	0.510401	0.078063	0.114825	0.217277	0.0433742	0.133679	0.117444	0.0657157	0.117786
PS 35:0	0	0	0	0	0	0	0	0	0	0	0	0.0344109	0	0.0114703	0.0198671	0.00849888	0	0.0254408	0.0113132	0.0129518	0	0.00630061	0.00361211	0.00223718	0.00801664	0.00403331	0.00318899	0	0	0	0	0	0	0	0.00210013	0.0262531	0.00656375	0	0.00571603	0.00812661	0.0104784	0.025959	0.0335131	0.0368982	0.0300168	0.0306315	0.0314037	0.00408666	0
PS 36:6	0	0	0.0182048	0.00606825	0.0105105	0	0	0	0	0	0	0.00815117	0.00498813	0.00437977	0.0041095	0.010218	0	0	0.00340602	0.00589939	0.0465201	0.00778247	0.0165247	0.0173762	0.0179101	0.0212227	0.0147346	0.010947	0.00240419	0.0145629	0.0049827	0.0170052	0.00998039	0.00619793	0.025707	0.0200164	0.0145642	0.0155301	0.0391678	0.0229971	0.0100572	0	0.0048371	0.00346332	0	0	0.00166008	0.00232447	0
PS 36:5	0.0220431	0.18431	0.496792	0.234382	0.241303	0.101437	0.0765052	0.330312	0.169418	0.139895	0.0649347	0.132241	0.110662	0.102612	0.0343675	0.0988562	0.0995217	0.0490887	0.0824889	0.0289273	0.268581	0.157322	0.196751	0.23372	0.197988	0.210872	0.0420875	0.134137	0.097265	0.132972	0.029291	0.079338	0.0946007	0.0434192	0.151761	0.166262	0.116596	0.137483	0.156061	0.145633	0.0192445	0.0304892	0.035085	0.042644	0.0133692	0.0253858	0.0293946	0.0109774	0.0589347
PS 36:4	0.345637	0.303401	0.944644	0.531228	0.358651	0.403805	0.414314	0.95426	0.590793	0.314816	0.661629	0.261341	0.713192	0.545387	0.247338	0.440701	0.315849	0.324754	0.360435	0.0696549	0.307092	0.455317	0.923392	1.12952	0.829281	0.728921	0.339549	0.678833	0.514789	0.683084	0.206332	0.490135	0.514634	0.194285	0.78343	0.883028	0.390761	0.78801	0.940867	0.757219	0.215338	0.121894	0.102501	0.127773	0.0328427	0.0359006	0.0841822	0.0464348	0.14806
PS 36:3	0.228989	0.418332	1.17177	0.606365	0.498726	0.560624	0.874977	1.14691	0.860836	0.293398	0.958286	0.507404	1.00113	0.822273	0.273524	0.665617	0.530972	0.40712	0.534569	0.129286	0.404767	0.672903	1.68671	1.86859	1.45392	1.21738	0.643641	1.15951	1.06489	1.3876	0.420015	0.955435	0.997492	0.35994	1.12461	1.27171	0.560223	1.10308	1.46109	1.10414	0.336065	0.371433	0.373672	0.497461	0.0993886	0.103472	0.289085	0.178741	0.795062
PS 36:2	0.751832	0.822716	1.68975	1.0881	0.522248	1.67974	1.35485	1.98224	1.67228	0.313758	1.49552	1.08177	1.74795	1.44174	0.336332	0.928998	1.34897	1.37534	1.21777	0.25043	0.725663	1.13175	2.99816	3.33961	2.31418	2.10187	1.14187	1.70532	2.51368	2.59127	1.03006	1.82667	1.9334	0.642058	2.3146	2.5221	1.20455	2.38022	3.13838	2.31197	0.699668	0.740945	0.840757	0.955824	0.220611	0.531323	0.657892	0.289972	1.01906
PS 36:1	0.611862	0.572472	1.56456	0.916297	0.561756	0.599387	0.680104	1.23059	0.836694	0.343503	0.702042	0.321971	0.490754	0.504922	0.190431	0.471426	0.476732	0.790284	0.579481	0.18258	0.335695	0.591863	1.72112	2.06523	1.27373	1.19753	0.731856	0.867127	2.09273	2.108	0.938508	1.55394	1.51206	0.599786	2.89782	2.85629	1.17069	2.7081	3.76928	2.68043	0.941258	0.325894	0.554103	0.37343	0.208148	0.662508	0.424817	0.18206	0.579329
PS 36:0	0	0	0	0	0	0	0	0	0	0	0	0	0	0	0	0	0	0	0	0	0	0	0	0	0	0	0	0	0	0	0	0	0	0	0	0	0	0	0	0	0	0	0	0	0.0014651	0	0.000293021	0.000655214	0
PS 38:6	0.00842671	0.0221226	0.0142194	0.0149229	0.00687499	0	0	0.0344866	0.0114955	0.0199109	0	0	0.0283105	0.00943684	0.0163451	0.0343757	0	0	0.0114586	0.0198468	0.0074871	0.015161	0.00668422	0.00975276	0.0104964	0.0099163	0.00332483	0.00538196	0.0242072	0.0392089	0.0103505	0.00412917	0.0166555	0.0149117	0.0106271	0.018668	0.0199549	0.0286487	0.0278552	0.0211508	0.00740795	0.00823984	0	0.0169083	0	0	0.00502962	0.00753822	0.0783122
PS 38:5	0	0	0	0	0	0	0	0.00277387	0.000924622	0.00160149	0	0	0	0	0	0	0.0260517	0	0.00868389	0.0150409	0.00911744	0.0127167	0.00607367	0.0109211	0.00607808	0.00898141	0.00294185	0.00565734	0.01408	0.0181968	0.00720898	0.0132644	0.0116815	0.00517208	0.00643114	0.016656	0.00505732	0.00999817	0.0159683	0.0108222	0.00533174	0.00652507	0	0.000699445	0.00104141	0.00223016	0.00209922	0.00260242	0
PS 38:4	0	0	0	0	0	0	0	0.0314742	0.0104914	0.0181716	0	0	0	0	0	0	0	0	0	0	0.00442152	0.0107732	0.00559011	0.00986042	0.00923927	0.00797689	0.00279722	0.00639395	0.00557942	0.0121567	0.00658428	0	0.00614288	0.00431499	0.00113273	0.00903644	0.000376144	0.00873215	0.0136477	0.00658502	0.00567402	0.000828922	0.00349364	0	0.000763626	7.58041e-05	0.0010324	0.00142761	0
PS 38:3	0	0	0	0	0	0	0	0	0	0	0	0	0	0	0	0	0	0	0	0	0	0	0	0	0.00117963	0.000235926	0.000527546	0	0.00078424	0.000373393	0	0	0.000231527	0.000348724	0.000536529	0.00136495	0	0.000566246	0	0.000493545	0.000559834	0	0	0	0.0015204	0	0.000304081	0.000679945	0
PS 38:2	0	0	0	0	0	0	0	0	0	0	0	0	0	0	0	0	0	0	0	0	0.000342926	0.00279883	0.00897471	0.00345817	0	0.00311493	0.00360353	0	0.000236566	0	0	0	4.73132e-05	0.000105796	0	0.000767281	0	0	0	0.000153456	0.000343139	0.00100189	0.00193627	0	0	0.000957257	0.000779084	0.000811544	0
PS 38:1	0	0	0	0	0	0	0	0	0	0	0	0	0	0	0	0	0	0	0	0	0	0.00106689	0.00124268	0.000507566	0	0.000563426	0.000581565	0	0	0	0	0	0	0	0	0	0	0	0	0	0	0.00018484	0.000204869	0.00351116	0	0.000375114	0.000855197	0.00149066	0
PS 40:4	0	0	0	0	0	0	0	0	0	0	0	0	0	0	0	0	0	0	0	0	0	0	0	0	0	0	0	0	0	0	0	0	0	0	0	0	0	0	0	0	0	0	0	0	0	0	0	0	0
PS 40:3	0	0	0	0	0	0	0	0	0	0	0	0	0	0	0	0	0	0	0	0	0	0	0	0	0.000339424	6.78849e-05	0.000151795	0	0	0	0	0	0	0	0.000163956	0	0	0	0	3.27913e-05	7.33235e-05	0	0	0	0	0.00108542	0.000217085	0.000485416	0
PS 40:2	0	0	0	0	0	0	0	0	0	0	0	0	0	0	0	0	0	0	0	0	0.00154834	0.00305374	0.00097806	0	0.000914949	0.00129902	0.00112685	0.000121739	0	0	0.00113261	0	0.000250871	0.000495721	0	0.00039337	0	0	0	7.86739e-05	0.00017592	0.000897663	0	0.000295452	0	0.000881838	0.000414991	0.000449901	0
PS 40:1	0	0	0	0	0	0	0	0	0	0	0	0	0	0	0	0	0	0	0	0	0	0	0.00334381	0.000977764	0	0.000864316	0.0014493	0.0031599	0.00227388	0	0.00502454	0	0.00209166	0.0021521	0	0	0	0.00405928	0.0039116	0.00159417	0.00218354	0	0	0	0	0	0	0	0
PS 42:4	0	0	0	0	0	0	0	0	0	0	0	0	0	0	0	0	0	0	0	0	0	0	0	0	0	0	0	0	0	0	0	0	0	0	0	0	0	0	0	0	0	0	0	0.000872783	0	0.000750183	0.000324593	0.000446576	0
PS 42:3	0	0	0	0	0	0	0	0	0	0	0	0	0	0	0	0	0	0	0	0	0	0	0.000520539	0	0	0.000104108	0.000232792	0	0	0.00310142	0	0	0.000620283	0.001387	0	0	0	0	0	0	0	0	0	0	0.000884106	0.00252535	0.000681891	0.00109934	0
PS 42:2	0	0.0156105	0	0.00520351	0.00901274	0	0	0	0	0	0	0	0	0	0	0	0	0.0186252	0.00620838	0.0107532	0.000548221	0.00865033	0.00323514	0.00313739	0.000790796	0.00327238	0.00326042	0.00261582	0.000814293	0.00558881	0	0	0.00180378	0.00237024	0.00180426	0	0.000873856	0.00161075	0.002107	0.00127917	0.000847278	0.000683733	0.00266771	0	0	0	0.00067029	0.00115518	0
PS 42:1	0	0	0	0	0	0	0	0	0	0	0	0	0	0	0	0	0	0	0	0	0.0019415	0.00601009	9.91338e-05	0.00395338	0	0.00240082	0.00258408	0.000448493	0	0	0	0	8.96985e-05	0.000200572	0	0.00503276	0	0.000466991	0.000654548	0.00123086	0.00214477	0	0	0	0.00190054	0	0.000380109	0.000849949	0
PS 44:3	0	0	0	0	0	0	0	0	0	0	0	0	0	0	0	0	0	0	0	0	0	0.0016955	0.000798849	0	0	0.000498871	0.000753083	0	0	0	0	0	0	0	0	0	0.00135895	0	0	0.00027179	0.000607741	0	0	0	0.00410247	0	0.000820495	0.00183468	0
PS 44:2	0	0	0	0	0	0	0	0	0	0	0	0	0	0	0	0	0	0	0	0	0	0.000626109	0.000708617	0	0.000850565	0.000437058	0.000406974	0.00188419	0	0	0	0	0.000376838	0.000842636	0	0	0	0	0.00102223	0.000204447	0.000457157	0.00848287	0	0	0	0.0143487	0.00456632	0.00658765	0
PG 30:1	0.0105872	0	0	0.00352907	0.00611252	0	0	0	0	0	0	0	0	0	0	0.00362214	0.00964426	0	0.00442214	0.00487165	0	0	0	0	0	0	0	9.04068e-05	0	0	0	0	1.80814e-05	4.04312e-05	0	0	0	0	0	0	0	0	0	0	0	0	0	0	0.0701995
PG 30:0	0	0	0	0	0	0	0	0	0	0	0	0	0.00548334	0.00182778	0.00316581	0.00547369	0	0.0029763	0.00281667	0.00274034	0.00279175	0	0	0	0	0.00055835	0.00124851	0.00141052	0.0011563	0.000442579	0.00152759	2.15578e-05	0.000911708	0.000651996	0.00176406	0	0.000348409	0.000361578	0	0.00049481	0.000731414	0	0	0	0	0	0	0	0.45027
PG 32:2	0.0220791	0.0323241	0.0548562	0.0364198	0.016768	0.00452162	0.0255447	0.00359944	0.0112219	0.0124124	0.06781	0.0625873	0.0438898	0.0580957	0.0125767	0.0738728	0.0356528	0.0280221	0.0458493	0.0245672	0	0	0	0	0	0	0	0	0	0	0	0	0	0	0	0	0	0	0	0	0	0	0	0	0	0	0	0	0.199858
PG 32:1	0.315507	0.331902	0.353022	0.333477	0.018807	0.16137	0.109723	0.131335	0.134143	0.0259378	0.540473	0.512837	0.53764	0.530317	0.0152036	0.483956	0.49952	0.527175	0.50355	0.0218892	0.642371	0.206881	0.451362	0.409086	0.169808	0.375902	0.192902	0.152446	0.102379	0.162025	0.119508	0.132916	0.133855	0.0241694	0.597692	0.474109	0.242239	0.442625	0.462003	0.443733	0.128024	0.55481	0.580052	0.276425	0.621508	0.559103	0.51838	0.13781	1.09261
PG 32:0	0	0	0	0	0	0	0	0	0	0	0	0	0	0	0	0	0	0	0	0	0.0138938	0	0.00593907	0.000476951	0.000354986	0.00413297	0.00598451	0	0	0.0197111	0.00302786	0	0.00454779	0.00857734	0.0111397	0.0193471	0.00308181	0.00767256	0.00653987	0.00955621	0.0061833	4.54726	5.56079	4.53395	12.0807	7.88161	6.92086	3.19092	0.722055
PG 34:4	0	0.00278146	0.0101589	0.00431347	0.00524988	0	0	0.00443958	0.00147986	0.0025632	0.0120812	0.029331	0.0172321	0.0195481	0.00885506	0.0065254	0.00975407	0.0117968	0.00935877	0.00265785	0.0692583	0.0224425	0.0445502	0.0461443	0.0104433	0.0385677	0.022837	0.0128389	0.00990199	0.00836021	0.00365113	0.0014211	0.00723467	0.00464835	0.0421189	0.0377259	0.011334	0.0359783	0.0455364	0.0345387	0.0135009	0.0119198	0.0152913	0.011293	0.0125939	0.00795703	0.011811	0.00263906	0.00860287
PG 34:3	0.0845495	0.0609866	0.119277	0.0882709	0.0293226	0.118474	0.0887328	0.0770867	0.0947646	0.0213429	0.325861	0.244658	0.308938	0.293152	0.042841	0.205986	0.239024	0.167399	0.204136	0.0358486	0.707902	0.210767	0.429099	0.433646	0.164195	0.389122	0.216566	0.12186	0.0804097	0.106372	0.0485635	0.0550158	0.0824441	0.0317429	0.309503	0.345239	0.0883596	0.324708	0.35834	0.28523	0.111638	0.148502	0.166518	0.161225	0.114158	0.0797669	0.134034	0.0365507	0.112137
PG 34:2	1.66204	1.94277	2.46266	2.02249	0.406219	1.22615	1.09954	1.10043	1.14204	0.0728427	2.85806	3.02337	3.59169	3.15771	0.384824	2.63013	2.24445	2.79655	2.55704	0.283213	5.94735	2.29448	4.41185	3.89515	1.60164	3.63009	1.72841	1.62856	0.566961	0.928526	0.496562	0.647181	0.853559	0.463257	2.30914	2.54383	1.02814	2.46087	2.6819	2.20478	0.671483	2.27155	2.65656	2.2032	0.376035	0.962705	1.69401	0.97355	1.83962
PG 34:1	2.0998	2.21588	1.65944	1.99171	0.293547	0.774049	0.922466	1.03951	0.912009	0.13304	3.03858	2.81369	3.08722	2.97983	0.145924	2.58138	2.40996	3.20981	2.73372	0.421123	5.36175	2.15738	4.53436	4.04391	1.51177	3.52183	1.62674	1.20477	0.863901	1.62576	0.749134	1.41217	1.17115	0.366876	4.15525	4.35903	1.9417	4.16845	4.79663	3.88421	1.11642	2.16885	3.38457	2.40122	1.95876	3.3583	2.65434	0.673129	4.22779
PG 34:0	0	0	0	0	0	0	0	0	0	0	0	0	0	0	0	0	0	0	0	0	0	0	0	0	0	0	0	0	0	0	0	0	0	0	0	0	0	0	0	0	0	2.02087	3.70482	2.83158	7.16825	4.67174	4.07945	1.98915	0.231216
PG 34:5-O	0	0	0	0	0	0	0	0	0	0	0	0	0.0113909	0.00379696	0.00657653	0	0	0	0	0	0.0404624	0.00622942	0.0305593	0.0221088	0.000206499	0.0199133	0.0167035	0.00387911	0.0169027	0.00126641	0	0.000621082	0.00453386	0.00707035	0.00717924	0.00582843	0.000686928	0.00932186	0.0169776	0.00799881	0.0059417	0.0036556	0.00481189	0.00949708	0.00307621	0.00171703	0.00455156	0.00298077	0
PG 34:4-O	0	0	0	0	0	0.00846476	0	0	0.00282159	0.00488713	0	0.00271765	0.0943619	0.0323599	0.0537126	0	0	0	0	0	0.123728	0.0365544	0.109812	0.0781862	0.015844	0.0728249	0.0462339	0.0252536	0.0532398	0.00360809	0.00221116	0.00310939	0.0174844	0.0221995	0.0307035	0.0355906	0.00690764	0.0395902	0.0469264	0.0319437	0.0152035	0.0782267	0.0888914	0.142793	0.161283	0.0869126	0.111621	0.037684	0
PG 36:6	0	0	0	0	0	0	0	0	0	0	0.00832973	0	0.00362086	0.00398353	0.00417669	0	0.00184956	0.00168789	0.00117915	0.00102437	0.0429263	0.0057139	0.0104256	0.0164858	0.00828911	0.0167681	0.0151546	0.000712004	0.00735683	0.00253549	0.000710442	0	0.00226295	0.00299827	0.00945181	0.0251809	0.00401029	0.0180046	0.0123474	0.013799	0.00812493	0.277914	0.464259	0.390485	0.754688	0.581092	0.493687	0.182918	0.0538828
PG 36:5	0.0227707	0.041829	0.0759406	0.0468467	0.0269378	0.0509482	0.0351041	0.0351097	0.0403874	0.00914598	0.074715	0.0841236	0.140718	0.0998522	0.0357022	0.0578386	0.0424191	0.097936	0.0660646	0.028658	0.300567	0.112525	0.172813	0.179332	0.0768081	0.168409	0.0853204	0.0490672	0.0679916	0.0348006	0.0101218	0.0214648	0.0366892	0.0227719	0.0892174	0.108204	0.0417447	0.12408	0.123029	0.097255	0.0340946	0.00138252	0	0.0127296	0	0	0.00282243	0.00557056	0.0124264
PG 36:4	0.0333155	0.10471	0.195956	0.111327	0.0815218	0.00860127	0.0655809	0.130057	0.0680798	0.0607665	0.195553	0.206492	0.277723	0.226589	0.0446195	0.205327	0.128088	0.332383	0.221933	0.103155	0.492247	0.232674	0.456811	0.398211	0.157344	0.347457	0.145616	0.123271	0.145753	0.108818	0.0447501	0.0626962	0.0970577	0.0421706	0.252463	0.274142	0.117822	0.284022	0.369191	0.259528	0.0907881	0.0846034	0.0952683	0.133686	0.0241317	0.0418191	0.0759018	0.0436795	0.107427
PG 36:3	0.0404455	0.136501	0.115229	0.0973918	0.0504508	0.0573515	0.0468826	0.0528441	0.0523594	0.00525124	0.176678	0.157534	0.193865	0.176025	0.0181745	0.152688	0.10651	0.158303	0.139167	0.0284209	0.363031	0.220188	0.465569	0.340398	0.147858	0.307409	0.124761	0.108053	0.119117	0.143631	0.0476498	0.0899748	0.101685	0.0359194	0.166572	0.207995	0.0915034	0.185578	0.237747	0.177879	0.0550888	0.136871	0.168357	0.154826	0.0622001	0.0975744	0.123966	0.0435918	0.166308
PG 36:2	0.0866374	0.12204	0.190292	0.132989	0.0526875	0.0129674	0.0552851	0.101387	0.0565466	0.0442234	0.241548	0.097713	0.272016	0.203759	0.0930934	0.188924	0.178702	0.272998	0.213541	0.0517442	0.543247	0.264188	0.510657	0.456432	0.171065	0.389118	0.162952	0.131657	0.102267	0.153149	0.0485857	0.100695	0.107271	0.0394073	0.192656	0.210143	0.0871505	0.224136	0.298174	0.202452	0.0759646	0.158571	0.201215	0.168927	0.0689014	0.133604	0.146244	0.0495729	0.334043
PG 36:1	0.0332645	0.00382432	0.0387972	0.0252953	0.0187991	0	0	0.0499823	0.0166608	0.0288573	0.0403894	0.0188437	0.0219094	0.0270475	0.0116557	0	0.00386965	0.046163	0.0166775	0.0256083	0.242131	0.133913	0.272697	0.23619	0.0671333	0.190413	0.086503	0.0705409	0.0493168	0.0521041	0.0298393	0.0473472	0.0498297	0.0144928	0.199729	0.191074	0.0438182	0.169969	0.226868	0.166292	0.0714405	0.142624	0.223949	0.187791	0.214519	0.210787	0.195934	0.0326307	0.258446
PG 38:6	0	0	0	0	0	0	0	0	0	0	0	0	0	0	0	0	0	0	0	0	0	0	0	0	0	0	0	0.000115182	0	0	0	0	2.30365e-05	5.15111e-05	0.000213903	0	0.00022568	9.94208e-05	0	0.000107801	0.000110075	0	0	0	0	0	0	0	0
PG 38:5	0	0	0	0	0	0	0	0	0	0	0	0	0	0	0	0	0	0	0	0	0.000249029	0	0	0	0	4.98059e-05	0.000111369	0	0	0	0	0	0	0	0	0	0	0	0	0	0	0	0	0	0	0	0	0	0
PA 32:2	0.655313	0.632458	0.290461	0.526077	0.20437	0.417925	0.504257	0.37282	0.431667	0.0667877	0.588806	0.561817	0.215169	0.455264	0.208365	0.495583	0.644032	0.334799	0.491471	0.154657	0.221679	0.210513	0.310628	0.28749	0.277783	0.261619	0.0434151	0.0912234	0.132508	0.575582	0.197562	0.460523	0.29148	0.214176	0.266436	0.260591	0.268596	0.330655	0.281874	0.281631	0.0284904	0.41247	0.48249	0.227585	0.591383	0.596599	0.462105	0.152217	0.130976
PA 32:1	0.996089	0.792997	0.718868	0.835985	0.143523	0.560576	0.510487	0.582016	0.551026	0.036708	0.700097	0.574678	0.452915	0.575897	0.123596	0.792127	1.00966	0.781812	0.8612	0.128673	0.634241	0.5448	0.693984	0.635468	0.635685	0.628836	0.0534474	0.200507	0.287234	1.02672	0.408988	0.730027	0.530695	0.342375	0.617161	0.758085	0.598187	0.753761	0.64406	0.674251	0.0763324	0.568096	0.692866	0.58057	1.10817	0.702099	0.73036	0.220063	0.315889
PA 32:0	0	0	0	0	0	0	0	0	0	0	0	0	0	0	0	0	0	0	0	0	0.0228771	0	0.00407984	0	0	0.00539139	0.00993317	0.00554906	0	0.00081748	0.00609156	0.004231	0.00333782	0.00277325	0.00317615	0	0	0	0.00650848	0.00193693	0.00290215	2.4964	3.86055	9.98582	4.24835	3.40795	4.79981	2.9717	0
PA 34:6	0	0.00491892	0	0.00163964	0.00283994	0	0	0	0	0	0	0	0	0	0	0	0	0	0	0	0.00178299	0.000418535	0.000383287	0.000904015	0.00145603	0.000988971	0.000622109	0.000667036	0.00230075	0.0022262	0	0	0.0010388	0.00115096	0	0.00127297	0.0028556	0.000834964	0.00183564	0.00135983	0.0010719	0.345381	0.590253	1.67899	0.552901	0.457201	0.724945	0.541687	0
PA 34:5	0.013574	0	0	0.00452466	0.00783694	0	0.0116623	0	0.00388744	0.00673324	0	0	0	0	0	0.0041057	0	0	0.00136857	0.00237043	0.0360548	0.00223104	0.0129852	0.00853414	0.0216513	0.0162913	0.013116	0.00358714	0.00530589	0.0242958	0.000714297	0.00331618	0.00744385	0.00956238	0.00191237	0.00372573	0.00776899	0.0125466	0.0103491	0.00726056	0.00443954	0	0	0	0	0	0	0	0
PA 34:4	0.350582	0.451166	0.448384	0.416711	0.0572859	0.279332	0.41253	0.407482	0.366448	0.0754869	0.265627	0.541391	0.166596	0.324538	0.194218	0.380755	0.329575	0.242285	0.317539	0.0700152	0.362621	0.258374	0.295608	0.367754	0.268442	0.31056	0.0517262	0.111935	0.177206	0.490852	0.0956406	0.302837	0.235694	0.164291	0.242445	0.300918	0.278837	0.315394	0.339924	0.295504	0.0370509	0.137083	0.130084	0.0868501	0.0868745	0.119936	0.112166	0.0238896	0.031433
PA 34:3	2.23461	2.89833	2.38077	2.50457	0.348751	2.25215	2.7541	2.72696	2.57774	0.28229	2.63828	2.41998	1.24256	2.10027	0.750779	2.75072	2.71629	1.80198	2.42299	0.53809	1.81942	1.50621	1.81375	1.6983	1.71415	1.71037	0.126907	0.663856	1.40406	3.06017	0.846836	2.03241	1.60147	0.974819	1.29734	1.69135	1.48977	1.37616	1.46719	1.46436	0.148198	1.58511	1.83533	0.987929	0.675762	1.1795	1.25273	0.463215	0.572428
PA 34:2	7.59342	7.72365	9.52733	8.28146	1.08091	11.5189	8.95131	9.91391	10.1281	1.29714	8.92669	8.20049	7.49827	8.20849	0.714244	8.8899	8.27705	7.17414	8.1137	0.869466	7.43961	5.95203	6.34424	5.6492	5.16728	6.11047	0.858596	2.45281	3.81023	6.58222	2.38382	4.4023	3.92628	1.72078	4.16999	4.87116	3.89053	4.37272	4.37761	4.3364	0.358982	2.41292	2.44584	1.89879	2.19508	2.53355	2.29724	0.255197	2.88749
PA 34:1	4.87208	5.77403	3.78747	4.81119	0.994678	3.46504	3.68149	5.12008	4.08887	0.89959	5.40919	4.32086	4.12172	4.61726	0.693027	5.66935	4.64924	5.43223	5.25027	0.533846	6.93544	5.79669	5.92649	4.85151	5.00518	5.70306	0.835107	1.75684	3.34761	7.59242	3.1596	5.47891	4.26708	2.28581	5.24704	6.11525	5.0355	5.51943	5.68668	5.52078	0.415735	2.48834	2.92151	2.22688	3.99158	3.3753	3.00072	0.705291	3.25853
PA 36:6	0.0046661	0.074312	0.0128911	0.0306231	0.0380586	0	0.011229	0.012201	0.00780999	0.00678109	0.0108888	0.00339494	0	0.00476124	0.00557149	0.015706	0.020991	0.00936906	0.0153553	0.00581888	0.210856	0.0879987	0.062967	0.107228	0.0696397	0.107738	0.0601645	0.0235847	0.0581915	0.0849919	0.0174893	0.043861	0.0456237	0.0273321	0.0549375	0.0820591	0.0833773	0.0759242	0.0778784	0.0748353	0.0115273	0.198098	0.23576	0.898712	0.387732	0.234737	0.391008	0.293049	0
PA 36:5	0.812351	0.824022	0.924811	0.853728	0.0618358	0.668784	1.23051	0.881741	0.927012	0.283587	0.591001	0.777323	0.200259	0.522861	0.294505	0.712335	0.530324	0.378139	0.540266	0.16732	1.63838	0.861181	0.800656	0.915734	0.622056	0.9676	0.390905	0.326908	0.712099	1.17673	0.274347	0.632372	0.624492	0.361893	0.595407	0.611057	0.563663	0.491073	0.609	0.57404	0.0501004	0.187941	0.121007	0.0868694	0.0207809	0.0231594	0.0879516	0.0703591	0.0285137
PA 36:4	2.27335	2.41552	2.6124	2.43375	0.17026	2.11182	4.21743	3.88895	3.40606	1.13282	2.32281	2.26407	1.25273	1.94654	0.601573	2.14149	2.09146	1.95836	2.06377	0.0946516	2.17226	2.16097	2.23037	2.0579	1.73809	2.07192	0.196686	1.23345	2.54883	4.01026	1.10439	2.57447	2.29428	1.18629	1.60997	1.4498	1.46293	1.34025	1.42293	1.45718	0.0978226	0.89644	0.77455	0.690732	0.190442	0.277658	0.565964	0.31322	0.451073
PA 36:3	2.31249	2.3833	2.33979	2.34519	0.0357119	3.13451	3.70269	3.84086	3.55935	0.374353	3.098	2.70546	2.34127	2.71491	0.378451	3.11606	3.45184	2.69718	3.08836	0.378088	2.38798	2.57715	2.64395	2.33898	2.419	2.47341	0.130553	1.44502	4.24883	6.54685	2.12453	4.84705	3.84246	2.07286	2.64326	2.18224	2.12276	1.84849	2.03922	2.16719	0.294446	1.5151	1.48663	1.33455	0.460198	0.950414	1.14938	0.446188	1.04893
PA 36:2	2.52569	2.20481	3.09268	2.60773	0.449581	2.42906	3.17574	3.5378	3.04753	0.565376	3.72904	2.88081	2.69293	3.10092	0.552014	3.39029	3.29817	3.53581	3.40809	0.119813	3.05712	2.68287	2.82664	2.56342	2.21001	2.66801	0.315236	1.28122	3.73749	4.97185	1.94297	4.18522	3.22375	1.55387	2.58005	2.11345	2.02212	1.84966	2.01787	2.11663	0.276011	1.32115	1.37815	1.18936	1.02623	1.44714	1.27241	0.167026	1.53087
PA 36:1	0.649986	0.607387	0.793655	0.683676	0.0975974	0.289041	0.520013	0.805849	0.538301	0.258889	0.479804	0.498473	0.345647	0.441308	0.0833691	0.648149	0.650486	0.69757	0.665401	0.0278829	1.16143	0.999284	1.00622	0.882121	0.643177	0.938448	0.192597	0.340222	0.984842	1.17361	0.543701	0.948528	0.79818	0.34383	0.964136	0.724259	0.71872	0.7618	0.790503	0.791884	0.100628	0.227483	0.197897	0.146835	0.420197	0.26042	0.250566	0.103608	0.288771
LysoPC 14:1	0	0.00122637	0	0.000408788	0.000708042	0	0.00222419	0	0.000741397	0.00128414	0	0	0	0	0	0	0	0.000630914	0.000210305	0.000364258	0.00199311	0.00648033	0.00319396	0.00489079	0.00735325	0.00478229	0.00222527	0	0.000537499	0.00470104	0.00213033	0.00280741	0.00203526	0.00187731	0.00214203	0.00508775	0.00186708	0.00560273	0.00858074	0.00465606	0.00276516	0.0054709	0.0094676	0.00924995	0.119796	0.0189866	0.0325943	0.0490021	0.00239141
LysoPC 14:0	0.00558824	0.00574648	0.0045878	0.0053075	0.000628287	0	0.00986359	0.00227505	0.00404621	0.00516482	0.00730842	0.00959573	0.00420248	0.00703554	0.00270696	0.00528112	0.00768688	0.00937148	0.00744649	0.00205575	0.0182908	0.0273267	0.0282212	0.0260131	0.0402092	0.0280122	0.00787053	0.00969118	0.0117312	0.0335469	0.0243874	0.0233022	0.0205318	0.00983495	0.0372174	0.0269123	0.0230957	0.0384595	0.0324638	0.0316297	0.00658881	0.0185743	0.0157026	0.0217959	0.0960193	0.0367427	0.0377669	0.0335583	0
LysoPC 15:1	0	0	0	0	0	0	0	0	0	0	0.00107305	0	0	0.000357683	0.000619525	0	0	0	0	0	0.00110512	0.00580557	0.00791848	0.00866575	0.00523114	0.00574521	0.0029602	0.000590073	0.000745954	0.00413269	0.00287136	0.00135431	0.00193888	0.00152204	0.00547467	0.00409424	0.00234243	0.00559467	0.00989728	0.00548066	0.00279688	0.00241557	0.00314874	0.00396368	0.0196127	0.0048744	0.00680302	0.00721929	0.000675125
LysoPC 15:0	0.00138658	0.000721821	0	0.000702799	0.000693484	0.001195	0.000812024	0.00826944	0.00342549	0.00419935	0.00025102	0.00264435	0.0191719	0.00735574	0.0103028	0.0044718	0.00248568	0.00195564	0.00297104	0.00132644	0.00996025	0.0178718	0.0165393	0.0231575	0.0140235	0.0163104	0.00487152	0.016176	0.015884	0.0175765	0.00780585	0.0110432	0.0136971	0.00411481	0.0191085	0.0214277	0.00852516	0.0211958	0.0287158	0.0197946	0.00727475	0.0103788	0.0038295	0.0236302	0.0222346	0.00698991	0.0134126	0.00900719	0.00345482
LysoPC 16:1	1.35984	0.979431	1.11522	1.1515	0.19278	0.62629	1.04546	0.833827	0.835194	0.20959	1.83187	1.48924	1.19463	1.50525	0.318923	1.49502	1.13012	1.2045	1.27655	0.192826	0.840495	1.24332	1.79825	2.05466	1.82948	1.55324	0.49795	0.475098	0.22489	1.08065	0.276827	0.623863	0.536266	0.343523	0.526841	1.34738	0.455138	1.57164	1.88748	1.15769	0.638645	0.560052	0.891382	0.553042	4.32634	1.62162	1.59049	1.59002	0.524884
LysoPC 16:0	0.309867	0.368715	0.403377	0.360653	0.0472735	0.225127	0.19968	0.289449	0.238085	0.0462665	0.257	0.22062	0.225168	0.234263	0.0198219	0.191103	0.208421	0.220116	0.206547	0.0145969	0.280239	0.338301	0.260062	0.3394	0.324214	0.308443	0.0361757	0.223811	0.24409	0.337451	0.114906	0.187779	0.221607	0.0813322	0.252769	0.299353	0.165763	0.393362	0.401432	0.302536	0.0990245	0.0843566	0.0567403	0.124634	0.195425	0	0.0922312	0.0733607	0.229618
LysoPC 17:1	0.0605838	0.0357119	0.0502471	0.0488476	0.0124949	0.178595	0.069944	0.0790314	0.10919	0.0602777	0.095688	0.0571223	0.574303	0.242371	0.288107	0.0505612	0.0309413	0.0791302	0.0535442	0.0242325	0.330061	0.466746	0.731711	0.727019	0.308146	0.512736	0.206887	0.142617	0.469798	0.274406	0.0627099	0.139932	0.217893	0.160059	0.141116	0.245122	0.0620918	0.335419	0.495666	0.255883	0.16931	0.0449789	0.0480162	0.0626958	0.197781	0.0842122	0.0875369	0.0635513	0.0159868
LysoPC 17:0	0	0.005784	0.018326	0.00803668	0.00936839	0.0196301	0.0124537	0.0152433	0.0157757	0.00361767	0.00195083	0.00231943	0.0312318	0.011834	0.0168	0.0116049	0	0.00566704	0.0057573	0.00580296	0.0420677	0.0560052	0.030911	0.0293367	0.0161645	0.034897	0.0149556	0.0395388	0.0886195	0.0331224	0.0151747	0.0175952	0.0388101	0.0296756	0.0364199	0.0331428	0.0182563	0.0373423	0.0360791	0.0322481	0.00797815	0.0137136	0.00968621	0.0077953	0.0435103	0.0214458	0.0192303	0.0145491	0.00547222
LysoPC 18:3	0.562389	0.397643	0.728415	0.562816	0.165387	0.32408	0.61271	0.428044	0.454945	0.146183	0.546322	0.414719	0.368505	0.443182	0.0922623	0.423623	0.362419	0.405645	0.397229	0.0314577	1.91981	1.43154	1.36705	1.7364	1.33614	1.55819	0.257102	0.331856	0.204927	0.53562	0.141533	0.252725	0.293332	0.152229	0.407358	1.05019	0.380449	1.26078	1.52358	0.924471	0.51264	0.119379	0.139124	0.239727	0.408935	0.142978	0.210029	0.120609	0.0771112
LysoPC 18:2	4.09347	2.68917	4.04937	3.61067	0.798345	2.44327	6.13468	3.75812	4.11202	1.87098	5.05114	4.22995	3.66776	4.31628	0.695719	4.24328	3.17173	3.71223	3.70908	0.535782	5.46589	7.61084	8.41094	9.10714	7.8451	7.68798	1.36976	2.58763	1.38646	4.52063	1.09844	2.26435	2.3715	1.34796	1.63434	4.67215	1.71458	5.2137	6.7631	3.99957	2.25716	1.62735	2.61187	2.63263	2.68895	2.26732	2.36562	0.444743	1.82139
LysoPC 18:1	2.62354	1.89106	1.68796	2.06752	0.49212	0.732202	2.39714	2.19295	1.7741	0.908064	4.09303	2.99182	2.52887	3.20457	0.803493	2.91612	2.07171	3.24541	2.74441	0.605397	2.7726	4.44641	7.48702	7.7387	7.5139	5.99173	2.25586	1.55794	1.78434	6.16896	1.57788	3.86739	2.9913	2.02325	2.13852	5.46486	2.01647	6.54055	8.04454	4.84099	2.68429	1.29116	2.86047	2.35232	11.6935	6.32787	4.90506	4.23864	1.9879
LysoPC 18:0	0.114802	0.10189	0.219982	0.145558	0.0647757	0.0444217	0.0767092	0.119871	0.0803339	0.0378549	0.0519969	0.0521168	0.0589109	0.0543415	0.00395765	0.0826582	0.0600074	0.0930132	0.0785596	0.0168803	0.249224	0.189921	0.0221762	0.0359628	0	0.0994568	0.112372	0.125925	0.202997	0	0.0597486	0.0499867	0.0877316	0.0785008	0.115492	0.048398	0.0540761	0.096171	0.0725386	0.0773352	0.0283377	0.0180683	0	0	0	0	0.00361367	0.00808041	0.0409557
LysoPE 14:1	0	0	0	0	0	0	0	0	0	0	0	0	0	0	0	0	0	0	0	0	0.000691431	0.00264756	0.00244356	0.00118098	0.0012815	0.00164901	0.000851395	0.00265915	0	0.0101713	0.00302077	0.00139565	0.00344937	0.00394043	0.000426186	0.00405461	0.000656631	0.00169254	0.000775974	0.00152119	0.00149578	0.00436429	0.0068676	0.00369812	0.0372067	0.00796012	0.0120194	0.0141886	0
LysoPE 15:1	0	0	0	0	0	0	0	0	0	0	0	0	0	0	0	0	0	0	0	0	0.000328265	0	0.00309154	0.000333164	0.000596169	0.000869827	0.00125984	0.000440851	0.000298284	0	0.00361047	0.0019764	0.0012652	0.00151833	0.00182367	0.0010214	0.000527248	0.000529554	0.000277453	0.000835865	0.000614629	0.00339525	0.00270654	0.00380356	0.00145612	0.00511773	0.00329584	0.00135266	0
LysoPE 15:0	0	0	0	0	0	0	0	0	0	0	0	0	0	0	0	0	0	0	0	0	0.00493402	0.014982	0.0197746	0.0156843	0.0104382	0.0131626	0.00566831	0.017709	0.0255966	0.0291095	0.00199104	0.00782877	0.016447	0.0114989	0.0256965	0.0173542	0.00624743	0.0197088	0.0146084	0.0167231	0.00714226	0.00500595	0	0.00345005	0.0155421	0.00685184	0.00616998	0.00581211	0
LysoPE 16:1	0.477958	0.440345	0.558058	0.49212	0.0601211	0.24579	0.315688	0.200783	0.254087	0.0578999	0.494764	0.369087	0.318942	0.394264	0.0905747	0.406999	0.327724	0.348087	0.360937	0.0411699	0.148277	0.27847	0.516282	0.566494	0.497049	0.401314	0.179434	0.183455	0.178833	0.447033	0.113703	0.239753	0.232555	0.127941	0.212727	0.370846	0.167407	0.412578	0.497802	0.332272	0.138572	0.191096	0.297764	0.218573	0.826595	0.412172	0.38924	0.259115	0.111843
LysoPE 16:0	0.319505	0.486712	0.724044	0.510087	0.20328	0.37641	0.445701	0.366448	0.396186	0.0431694	0.298112	0.276507	0.440882	0.3385	0.0893207	0.251616	0.336753	0.435477	0.341282	0.0920144	0.40529	0.436226	0.431139	0.509895	0.412613	0.439033	0.0416181	0.442342	0.607168	0.844584	0.222917	0.457039	0.51481	0.229713	0.483394	0.531884	0.291313	0.652144	0.644504	0.520648	0.147259	0.142275	0.133051	0.239172	0.164005	0.119635	0.159628	0.0473109	0.355287
LysoPE 17:1	0.00461461	0	0.0127121	0.00577558	0.0064351	0.00685598	0.0140823	0.0136783	0.0115388	0.0040605	0	0	0.0570981	0.0190327	0.0329656	0.014333	0	0.012974	0.00910233	0.00791208	0.0657171	0.0941752	0.157368	0.162282	0.0795362	0.111816	0.0450001	0.0441085	0.295899	0.0947491	0.0171082	0.0442956	0.0992321	0.113467	0.0553578	0.0556669	0.0168461	0.0839732	0.117685	0.0659058	0.0375182	0.00731392	0.0137762	0.0130451	0.0256301	0.013957	0.0147445	0.00667375	0
LysoPE 17:0	0	0	0.00477468	0.00159156	0.00275666	0	0	0.00354305	0.00118102	0.00204558	0	0	0.0213107	0.00710355	0.0123037	0.00425762	0.00444609	0.00384667	0.00418346	0.000306515	0.0547506	0.0306723	0.0448334	0.0478078	0.0152927	0.0386714	0.0157364	0.0406884	0.155724	0.0544935	0.0070102	0.0266308	0.0569093	0.0579654	0.0348337	0.0235447	0.00998181	0.0282811	0.0481054	0.0289494	0.0140624	0.00646709	0.00856949	0.000923021	0	0.00877866	0.00494765	0.00420654	0.00878849
LysoPE 18:3	0.269008	0.218735	0.322194	0.269979	0.0517364	0.152114	0.251224	0.170616	0.191318	0.0526986	0.083586	0.127497	0.161868	0.124317	0.0392376	0.0596776	0.0823067	0.0763827	0.072789	0.0117348	0.184235	0.188326	0.31351	0.416887	0.297405	0.280073	0.0971325	0.118728	0.157646	0.190352	0.0415171	0.0859172	0.118832	0.0584862	0.201656	0.30546	0.139997	0.334459	0.380261	0.272367	0.0988859	0.0271971	0.0291868	0.048272	0.0680144	0.0327465	0.0410834	0.0171815	0.0211704
LysoPE 18:2	1.21232	0.815112	1.58847	1.2053	0.386727	1.03824	2.08006	1.22826	1.44886	0.554836	1.37251	1.36345	1.14896	1.29497	0.126531	1.21227	1.01236	1.05734	1.09399	0.104874	0.977551	1.43888	2.50408	2.78728	2.19081	1.97972	0.75308	0.90799	0.899931	1.77878	0.434526	0.867324	0.97771	0.48986	0.629852	1.36559	0.558853	1.47577	1.84583	1.17518	0.559828	0.336084	0.496951	0.696469	0.696238	0.502571	0.545663	0.152945	0.472928
LysoPE 18:1	1.14067	0.794112	1.18617	1.04032	0.21443	0.516199	1.12153	0.905527	0.847752	0.306774	1.32452	0.922557	0.845382	1.03082	0.257263	1.26888	0.728627	0.773239	0.923582	0.299868	0.885141	1.38451	2.24578	2.50962	2.15231	1.83547	0.676335	0.779418	1.01716	2.3025	0.572751	1.44432	1.22323	0.684884	0.877887	1.71596	0.714121	1.82299	2.34921	1.49603	0.684959	0.602666	1.05202	0.899888	2.7207	1.75621	1.4063	0.848215	0.670491
LysoPE 20:1	0	0	0	0	0	0	0	0	0	0	0.00301123	0.0121842	0	0.00506514	0.00634646	0	0	0	0	0	0.00119484	0.00639997	0.00197115	0.00569349	0.00785948	0.00462378	0.00289668	0.00272808	0.0131741	0.0146168	0.000874241	0.0101692	0.00831248	0.00619153	0.00559243	0.00460969	0.00542035	0.00436067	0.00380439	0.00475751	0.000745692	0.0051525	0.00459156	0.0051873	0	0.00386724	0.00375972	0.00216892	0.00314733
LysoPE 20:0	0	0	0	0	0	0	0	0	0	0	0	0	0	0	0	0	0.00438313	0	0.00146104	0.0025306	0.000554544	0.00177526	0.00598927	0.000772523	0.000431323	0.00190458	0.00234393	0	6.88547e-05	0	0.00196243	0	0.000406256	0.000870436	0.00807387	0.000630693	0.00107307	0.000216271	0.000600679	0.00211892	0.00334272	0.000141075	6.82771e-05	0.000569192	0.00154051	0.00263854	0.000991519	0.00109179	0
LysoPG 16:1	0.0092185	0	0.00948166	0.00623339	0.00539987	0	0	0	0	0	0	0	0	0	0	0	0	0	0	0	0.0318023	0	0.0166877	0	0	0.00969801	0.0143144	0.0358004	0.00018214	0	0	0.0433709	0.0158707	0.0218136	0.00012838	0.0402222	0.0262596	0	0.0105695	0.0154359	0.0175199	0.0244333	0.0100143	0.0207373	0.0466114	0.00231951	0.0208232	0.0168619	0.0162136
LysoPG 16:0	0.014726	0.0190405	0.038979	0.0242485	0.0129381	0.029058	0.0126265	0.0199358	0.0205401	0.00823239	0.018015	0.0108638	0.00728582	0.0120549	0.00546285	0.00195262	0.00552431	0.00478486	0.00408726	0.00188527	0.0581113	0.0472706	0.00675482	0.033413	0	0.0291099	0.0251821	0.00508727	0.0350961	0.100333	0	0.0511504	0.0383333	0.0406	0.0342766	0.0224164	0.0648896	0.0304016	0.0200346	0.0344038	0.0179971	0.082113	0.0588607	0.0375233	0.0991532	0.0377973	0.0630895	0.0272658	0.0540052
LysoPG 18:3	0.0192483	0.00440568	0.0150023	0.0128854	0.00764441	0.00270467	0.0395647	0.0301671	0.0241455	0.0191536	0.0390373	0.0173938	0.0238654	0.0267655	0.0111094	0.033286	0.0199574	0.0136561	0.0222998	0.0100224	0.0144648	0.0524206	0.0237084	0.0169269	0.0178672	0.0250776	0.015657	0.00314102	0.00394453	0	0.00995996	0.00763404	0.00493591	0.00390796	0.00410148	0.0100386	0.00173431	0.0317794	0.0347266	0.0164761	0.0156458	0.0112132	0.0231943	0.00546108	0.0345807	0.00790841	0.0164715	0.0121998	0.0178748
LysoPG 18:2	0.0171432	0.0105127	0.0232088	0.0169549	0.00635014	0	0.0129204	0.0274311	0.0134505	0.0137232	0.0284691	0.034465	0.0329715	0.0319685	0.00312124	0.0327357	0.0215183	0.0387387	0.0309976	0.0087408	0.0391991	0.0602681	0.113782	0.107657	0.0124098	0.0666632	0.0437014	0.0102182	0.00794193	0.01841	0.0113264	0.0434619	0.0182717	0.0146148	0.0248018	0.0514611	0.0249058	0.036129	0.0758459	0.0426287	0.021538	0.0151311	0.0398602	0.0155929	0.0718526	0.0519274	0.0388729	0.024314	0.0194548
LysoPG 18:1	0.0397658	0.00450651	0.0151865	0.0198196	0.0180805	0	0.0142483	0.00442666	0.00622497	0.00729237	0.0236964	0.0317068	0.0317593	0.0290542	0.00464006	0	0.00700795	0.00730531	0.00477109	0.00413456	0.0170765	0.0472321	0.101501	0.0796828	0	0.0490985	0.0421929	0.000543443	0	0.0372637	0.0220031	0	0.0119621	0.0170115	0.00881443	0.0497377	0.0377567	0.0509132	0.0485881	0.039162	0.0177605	0.0103336	0.0141424	0.00288117	0.137811	0.0739584	0.0478253	0.0577506	0.0511407
CER 42:0;3	20.6127	21.8787	27.7386	23.41	3.80174	16.8244	19.1851	30.3014	22.1036	7.19693	30.4119	9.51017	14.2185	18.0469	10.9641	8.68077	10.7832	10.5959	10.02	1.16357	71.238	66.4374	32.7884	43.5272	37.531	50.3044	17.4241	42.821	103.806	76.6395	33.9769	69.3378	65.3162	27.9017	105.47	27.1856	32.4788	36.9887	33.8267	47.1899	32.7711	44.2963	48.4292	12.1996	17.5512	37.3599	31.9672	16.207	0
CER 44:0;3	0	0	0	0	0	0	0	0	0	0	0.00291028	0	0	0.000970092	0.00168025	0	0	0	0	0	1.38508	0.56526	0.20637	0.300139	0.152713	0.521912	0.507934	0	1.0963	2.48224	0.474665	1.21417	1.05347	0.937263	3.01726	0.166292	0.651245	0.0304549	0.00376776	0.773805	1.28089	0.906624	0.923962	1.87156	0	0	0.74043	0.780583	0
IPC 40:0;3	0.0262606	0.073093	0.034982	0.0447785	0.0249058	0.0134641	0.101333	0.0746701	0.0631558	0.0450519	0.0901428	0.0960029	0.0891905	0.0917787	0.00368909	0.113672	0.0988163	0.065386	0.0926247	0.0247311	0.00347369	0.00192386	0.00361986	0.0017579	0.00569753	0.00329457	0.00159314	0	0.00728185	0.00296899	0.00384992	0.00204197	0.00322855	0.00267928	0.00240242	0	0.000563055	0	0.00121331	0.000835756	0.0010085	0.00828551	0.00884558	0.00263772	0.00138026	0.00292809	0.00481543	0.00347809	0.140999
IPC40:0;4	0	0.00199743	0	0.00066581	0.00115322	0.00277118	0.00310001	0.0029991	0.00295677	0.000168452	0.0099469	0.00569949	0.0216472	0.0124312	0.008259	0.00170656	0.0079062	0.00409313	0.00456863	0.00312706	0	0	0	0	0	0	0	0.00395906	0	0	0	0	0.000791812	0.00177055	0.00197786	0	0	0	0	0.000395573	0.000884527	0.000929125	0	0	0.00108576	0	0.000402976	0.00055457	0
IPC 42:0;3	19.3619	27.1199	26.848	24.4433	4.40271	15.7717	28.7232	36.8925	27.1291	10.6502	27.0709	30.9111	25.3694	27.7838	2.83878	18.0312	26.6874	22.1489	22.2891	4.32982	1.74423	1.07419	1.0106	1.20195	0.668596	1.13991	0.391226	2.47052	1.2778	0.837527	0.854534	0.649885	1.21805	0.736885	0.800069	0.618776	0.535844	0.737782	0.686238	0.675742	0.102753	2.16115	1.94587	0.295828	0.778165	1.50785	1.33777	0.786682	10.0359
IPC 40:0;5	0	0.0119846	0.0142653	0.00874995	0.007663	0	0.0258479	0.0227899	0.0162126	0.0141235	0.0142969	0.0535711	0.0507666	0.0395449	0.0219103	0.0242294	0.0350258	0.0144585	0.0245712	0.0102879	0	0	0.00281344	0	0	0.000562687	0.00125821	0	0	0.00327301	0	0	0.000654602	0.00146374	0	0	0	0	0	0	0	0.000387251	0.00130514	0.00187228	0	0.00385207	0.00148335	0.00151622	0.0163052
IPC 42:0;4	5.8199	5.41854	2.95292	4.73045	1.55242	8.54749	27.4198	10.5044	15.4906	10.3773	6.10213	8.68897	5.56379	6.78496	1.67074	6.76407	11.095	6.33307	8.06406	2.63374	2.4587	1.66241	1.88491	1.33613	1.08752	1.68593	0.528624	4.36745	1.23135	2.17943	2.30512	1.45268	2.30721	1.23982	0.416783	0.391083	0.746063	0.452627	0.662576	0.533826	0.159913	0.640274	0.443507	1.74825	0.163722	0.220003	0.643151	0.646146	11.2085
IPC 44:0;3	22.0489	27.2264	18.0452	22.4401	4.60308	15.0028	36.3541	31.9148	27.7573	11.2665	24.7509	40.1644	36.8272	33.9142	8.10913	25.961	33.6484	24.9699	28.1931	4.75034	2.39542	1.85475	1.89235	1.47644	1.2918	1.78215	0.426445	2.03548	1.65623	1.48929	1.46844	0.886648	1.50722	0.414788	1.37005	1.15319	1.16469	1.37586	1.13018	1.2388	0.123117	4.75257	3.9933	5.24543	1.59678	2.63289	3.64419	1.51071	44.2261
IPC 42:0;5	0.0806849	0.0567184	0.0458505	0.0610846	0.017823	0.193662	0.392238	0.142738	0.242879	0.131831	0.0618564	0.105618	0.15281	0.106761	0.0454874	0.121491	0.10169	0.0897641	0.104315	0.0160255	0.0799147	0.0368807	0.042216	0.0162029	0.00870875	0.0367846	0.0278459	0.0316654	0.0457575	0.0325083	0.0488244	0.0126455	0.0342802	0.0143292	0.00127112	0.00270569	0.000787873	0.00175955	0.000505696	0.00140599	0.000869629	0.0289631	0.0191424	0.0302121	0.00424013	0.0126872	0.019049	0.0109851	0.194152
IPC 44:0;4	1.38606	1.30135	0.707453	1.13162	0.369775	1.92473	6.43991	2.00043	3.45502	2.58527	1.50164	2.80074	2.01876	2.10705	0.654034	1.88072	3.40925	1.77263	2.3542	0.915295	0.660712	0.366154	0.446099	0.276598	0.222987	0.39451	0.171503	0.731935	0.365791	0.417508	0.526929	0.226744	0.453781	0.189291	0.0867769	0.10171	0.22204	0.111774	0.144913	0.133443	0.0539335	0.343757	0.220762	1.66391	0.0885673	0.0939494	0.482189	0.668887	6.251
IPC 44:0;5	0.0187862	0.0740637	0.0317191	0.041523	0.0289135	0.0294841	0.140086	0.092495	0.087355	0.0554797	0.0231223	0.0938366	0.0938014	0.0702535	0.0408168	0.0402699	0.144629	0.05484	0.0799129	0.056517	0.00932568	0.00136285	0.00100531	0.00213524	0.00322589	0.003411	0.00341422	0	0.00192304	0.00129414	0.00577645	0.00408569	0.00261586	0.00230322	0.00127112	0.00119394	0	0	0.001719	0.000836813	0.000789768	0.0164944	0.0131001	0.0747227	0.00138026	0.00688273	0.022516	0.0297556	0.13446
MIPC 40:0;3	0.115318	0.0794877	0.056719	0.0838415	0.0295411	0.00198043	0.0889269	0.0923627	0.06109	0.0512192	0	0.0870027	0.0793715	0.0554581	0.0481794	0.203394	0.106209	0.107771	0.139124	0.0556642	0	0.000561005	0	0.00150709	0.0010753	0.000628679	0.00066448	0	0	0	0	0	0	0	0	0.000556886	0	0.00175955	0	0.000463287	0.000763701	0	0	0	0	0.000256867	5.13733e-05	0.000114874	0.0338447
MIPC 42:0;3	35.4825	42.7005	36.5596	38.2475	3.8938	31.5916	22.8922	29.6479	28.0439	4.56612	28.8966	32.2253	17.2389	26.1202	7.86948	25.8199	31.8001	21.4257	26.3485	5.20737	1.35489	0.650933	0.911296	1.13403	0.693151	0.948859	0.297786	0.571614	0.2347	0.0921195	0.118652	0.126651	0.228747	0.199252	0.678524	0.539988	0.407034	0.631666	0.68998	0.589439	0.11784	0.350106	0.295977	0.105106	0.20485	0.459473	0.283102	0.135617	4.9928
MIPC 40:0;5	0.0502347	0	0.0652109	0.0384819	0.0341572	0	0	0.0608721	0.0202907	0.0351445	0.0170982	0.0277321	0	0.0149434	0.013991	0	0.0259882	0	0.00866273	0.0150043	0	0.000400924	0	0.000628144	0.00128997	0.000463808	0.000534729	0	0	0	0	0	0	0	0	0	0.000787873	0	0	0.000157575	0.000352347	0	0.000821692	0	0	0	0.000164338	0.000367472	0
MIPC 42:0;4	6.73964	6.00267	2.23037	4.9909	2.41891	7.72029	13.7219	6.46491	9.30235	3.87854	5.54684	7.10138	2.65758	5.10193	2.25506	8.05525	12.0589	4.82324	8.31247	3.62469	1.25925	0.604111	1.02428	0.928776	0.524244	0.868132	0.303726	1.73502	0.206393	0.22969	0.287878	0.201551	0.532107	0.673325	0.258068	0.181216	0.332158	0.225435	0.399547	0.279285	0.0869283	0.0995877	0.049305	0.133957	0.0182468	0.0771006	0.0756395	0.0446208	3.0535
MIPC 44:0;3	23.9383	32.0014	17.2398	24.3932	7.3913	22.7561	18.0596	16.4074	19.0744	3.29376	25.3187	30.9372	20.0009	25.4189	5.46885	26.4113	35.0374	23.2403	28.2297	6.10516	1.6153	0.686852	1.02549	0.87363	0.585528	0.957359	0.404959	0.641282	0.21299	0.126835	0.142277	0.11021	0.246719	0.224016	0.726011	0.639072	0.868227	0.838995	0.743679	0.763197	0.0921242	0.466033	0.345186	0.295318	0.152675	0.493323	0.350507	0.137799	14.5325
MIPC 42:0;5	0	0.130214	0	0.0434046	0.075179	0	0.0244715	0.0755655	0.0333457	0.0385565	0.0923178	0.0322903	0.0883873	0.0709985	0.0335798	0.0703004	0.0647807	0.0941272	0.0764028	0.0155959	0.0168257	0.00729595	0	0.00502515	0.00225696	0.00628075	0.00650849	0	0.00137431	0.00038071	0	0.000972866	0.000545577	0.000610708	0	0	0.00495408	0	0.001719	0.00133462	0.00215591	0	0.000821692	0.00144669	0	0	0.000453677	0.000659352	0
MIPC 44:0;4	1.26618	1.22626	0.640208	1.04422	0.35045	1.4887	2.59196	1.17639	1.75235	0.7437	1.12304	1.66734	0.769436	1.18661	0.452314	1.74382	2.82029	1.18745	1.91719	0.830111	0.319109	0.115932	0.211489	0.149478	0.109665	0.181135	0.087063	0.158341	0.0457575	0.0380655	0.0533763	0.0306418	0.0652364	0.0527343	0.0453663	0.0359728	0.0791559	0.0473992	0.0333723	0.0482533	0.0182776	0.0281886	0.00821779	0.0537021	0.00246602	0.0135095	0.0212168	0.0205175	1.13478
MIPC 44:0;5	0.0829646	0.184137	0.181025	0.149376	0.0575348	0.07287	0.0420485	0.103156	0.0726916	0.0305542	0.121538	0.128792	0.0383948	0.0962416	0.0502279	0.100331	0.0146878	0.0859458	0.0669882	0.045861	0.000914476	0	0	0.00112975	0	0.000408846	0.000564986	0	0.000961521	0	0.00262537	0	0.000717379	0.00114498	0	0	0	0.000628733	0	0.000125747	0.000281178	0	0.000483451	0	0	0.000513733	0.000199437	0.0002733	0.0184638
M(IP)2C 42:0;3	1.98719	0.16993	0.013208	0.723441	1.09724	0.91454	2.24342	1.72912	1.62903	0.670073	3.0716	0	1.11959	1.39706	1.55449	1.26175	0.625207	0	0.628987	0.630886	0.102234	0.169986	0.116613	0.203982	0.019893	0.122541	0.0704765	0	0.00137431	0	0	0	0.000274861	0.000614609	0.00874022	0.000556886	0	0	0.00252848	0.00236512	0.00371234	0.0114629	0.0113124	0.00136249	0	0.087537	0.022335	0.0368432	0
M(IP)2C 42:0;4	0.0970065	0	0.000362139	0.0324562	0.0559025	0.0505016	0.325527	0.0790206	0.151683	0.151227	0.164174	0	0	0.0547248	0.0947861	0.00645538	0	0	0.00215179	0.00372702	0.0084145	0.0417754	0.0251329	0.0469842	0	0.0244614	0.0203922	0	0	0	0	0	0	0	0	0	0	0	0	0	0	0.00209088	0.000241725	0	0	0.000513733	0.000569267	0.000876613	0
M(IP)2C 44:0;3	1.00012	0.157144	0.0160901	0.391116	0.532104	0.883245	1.44338	0.802633	1.04308	0.348999	2.42779	0	0.926513	1.1181	1.22518	1.11093	0.54947	0	0.553466	0.555475	0	0.0301094	0	0.0757511	0	0.0211721	0.0331795	0	0	0.00038071	0	0.000680656	0.000212273	0.000309408	0.0138527	0.00222898	0.000563055	0.00226389	0.00070761	0.00392324	0.00560912	0	0	0	0	0	0	0	0
M(IP)2C 44:0;4	0.00380628	0	0	0.00126876	0.00219756	0	0.0527436	0.00839857	0.0203807	0.0283399	0.00715126	0	0.0146895	0.00728025	0.0073456	0.00238795	0	0	0.000795985	0.00137869	0	0.00224546	0	0	0	0.000449092	0.0010042	0	0	0	0	0	0	0	0	0	0	0	0	0	0	0	0	0	0	0	0	0	0
Lanosterol SE	27.2019	27.075	12.6621	22.313	8.35818	25.2913	43.0686	39.7459	36.0353	9.45169	33.2215	40.3566	11.3017	28.2933	15.1414	33.2903	40.3855	48.5753	40.7504	7.64905	16.414	5.98851	5.32604	5.75956	0.652471	6.82812	5.79075	26.3418	6.3858	39.2944	7.81902	38.3272	23.6336	15.938	3.07665	3.19402	4.07685	3.26703	2.04525	3.13196	0.724383	1.13747	1.53311	0.672504	3.59782	2.61177	1.91054	1.18443	15.7124
Zymosterol SE	18.7328	18.2691	11.7718	16.2579	3.89195	4.42058	8.43383	5.74954	6.20132	2.04441	29.4963	30.2204	18.9744	26.2304	6.29427	25.6426	31.0323	30.5651	29.08	2.98599	9.9472	5.61073	5.02512	6.64997	0.512586	5.54912	3.39853	6.04606	13.141	2.69643	0.201318	1.03879	4.62472	5.26049	5.79092	6.46506	4.80674	5.58093	3.49389	5.22751	1.13538	1.38956	1.16096	1.74622	0.513634	1.38824	1.23972	0.456743	6.63402
Episterol + Fecosterol SE	38.8121	41.9055	29.3321	36.6832	6.55147	21.8053	17.9751	18.536	19.4388	2.06858	39.7304	44.9291	30.3571	38.3389	7.38501	41.4567	44.9348	38.66	41.6838	3.14355	18.8646	9.03329	12.6321	18.0706	1.00205	11.9205	7.31607	15.7395	5.42086	5.36934	0.481454	4.17243	6.23671	5.68121	9.6304	9.56092	6.02785	9.1196	5.69309	8.00637	1.97226	3.54703	3.01084	3.16299	1.71667	3.16841	2.92119	0.701813	13.2302
Ergostatetraenol SE	9.65407	7.46883	11.7109	9.61127	2.12136	6.56269	3.84552	7.34613	5.91811	1.83716	1.54953	1.5738	2.98886	2.0374	0.824081	1.54441	1.58129	1.40831	1.51134	0.0911128	1.89822	1.03326	1.50138	1.46736	0.0226606	1.18458	0.718083	1.41793	1.10477	0.444747	0.00559191	0.103684	0.615346	0.621769	5.23632	7.46632	3.55252	2.07002	4.47195	4.55943	2.00791	0.0857968	0.202918	0.0978433	0.0212947	0.0990984	0.10139	0.0651617	1.28398
Ergosterol SE	105.922	132.768	122.889	120.526	13.5782	138.711	97.3461	116.219	117.425	20.709	42.3306	47.7576	52.3256	47.4713	5.00362	47.3078	47.1683	41.5601	45.3454	3.27893	49.6137	22.6553	37.0148	43.9257	2.08447	31.0588	19.0751	41.4651	15.0606	10.9675	0.40543	4.21391	14.4225	16.1581	21.5501	21.0872	9.80803	20.6252	13.5077	17.3156	5.33789	5.25135	3.79411	6.41137	1.37715	3.01142	3.96908	1.95415	34.1872
Total Lipid	1011.97	1114.24	1035.23	1053.81	53.6083	1167.29	1062.35	1118.59	1116.07	52.5156	1092.62	1085.12	1018.38	1065.37	40.8671	1072.93	1115.25	1039.23	1075.8	38.0936	603.453	661.842	598.083	643.651	581.604	617.727	33.5881	385.845	683.063	892.627	312.585	640.632	582.95	235.158	683.399	731.643	554.722	732.368	735.657	687.558	77.3427	391.83	515.979	511.762	400.927	444.276	452.955	59.0525	836.977
[truncated: 47 more columns]

## Sheet: mol%
Molecular species of PGLs, SLs and SEs of eight Candida species as percentage of total PGL + SL + SE mass spectral signals after normalization to internal standards. The zero values in the table indicate non-significant or undetected values. Error bars indicate ± SD. (n = 3 – 5, 3 – 5 independent analyses of lipid extracts from 3 independent cultures).
					Gu4					Gu5					DSY294					DSY296							DSY347							DSY289							DSY544							DSY775
Sample description	Abbreviations used for PCA	GU4_1	GU4_2	GU4_3	Average	Stdev	GU5_1	GU5_2	GU5_3	Average	Stdev	10-DSY294_1	DSY294_2	DSY294_3	Average	Stdev	DSY296_1	DSY296_2	DSY296_3	Average	Stdev	DSY347_1	DSY347_2	DSY347_3	DSY347_4	DSY347_5	Average	Stdev	DSY289_1	DSY289_2	DSY289_3	DSY289_4	DSY289_5	Average	Stdev	DSY544_1	DSY544_2	DSY544_3	DSY544_4	DSY544_5	Average	Stdev	DSY775_1	DSY775_2	DSY775_3	DSY775_4	DSY775_5	Average	Stdev
PC 26:1	PC261	0.000716129	6.83799e-05	0.000463373	0.000415961	0.000326467	0.000977402	0.000601819	0.000773508	0.000784243	0.000188022	0.00058419	0.00076835	0.00068133	0.000677957	9.21262e-05	0.000859011	0.00114093	0.000303553	0.00076783	0.000426067	0.00205059	0.00190355	0.0015919	0.00207248	0.00219145	0.001962	0.000230812	0.00132309	0.00213954	0.0027939	0.0046351	0.00248219	0.00267477	0.00122553	0.00448872	0.00243321	0.00318987	0.00226913	0.00275523	0.00302723	0.000889376	0.00940731	0.00732728	0.00840377	0.0164675	0.00753216	0.0098276	0.00380173
PC 26:0	PC260	0.000773707	0.000280269	0.000678657	0.000577544	0.000261798	0.000786108	0.000718637	0.00073264	0.000745795	3.56069e-05	0.000317759	0.000568773	0.000247312	0.000377948	0.000168971	0.000743671	0.000812289	0.000370638	0.000642199	0.000237669	0.00177442	0.00230428	0.00266071	0.00219767	0.00271008	0.00232943	0.00038101	0.000759317	0.00182558	0.0029539	0.0118267	0.00367305	0.0042077	0.00440091	0.00527196	0.00225803	0.00349058	0.00297404	0.00319319	0.00343756	0.00112179	0.00876727	0.00254801	0.00326169	0.0179739	0.00448733	0.00740765	0.00638021
PC 28:1	PC281	0.00353669	0.00211255	0.0018656	0.00250495	0.000902008	0.00231109	0.00338675	0.0021265	0.00260811	0.000680605	0.00196146	0.00223939	0.00290882	0.00236989	0.000486975	0.00416123	0.00359021	0.00183171	0.00319438	0.00121415	0.00398173	0.00780141	0.00514226	0.00462178	0.00619267	0.00554797	0.00149743	0.00262233	0.00749802	0.0099675	0.0264661	0.0133828	0.0119874	0.00899333	0.0124886	0.00703768	0.00949873	0.00681673	0.00693436	0.00855522	0.00246547	0.0246035	0.0163296	0.0194252	0.0972386	0.0225559	0.0360306	0.03436
PC 28:0	PC280	0.00192854	0.00100461	0.00058038	0.00117118	0.000689343	0.000303966	0.00164341	0.000242479	0.00072995	0.000791672	9.80619e-05	0.000583529	0.000224614	0.000302068	0.000251831	0.00105289	0.000571616	0.00103007	0.000884859	0.000271517	0.00162814	0.00226118	0.002064	0.0024806	0.0025537	0.00219752	0.000371842	0.0017996	0.00280858	0.00309682	0.0170373	0.00458784	0.00586603	0.00632424	0.00680196	0.00419092	0.0050337	0.00468296	0.00379061	0.00490003	0.00116361	0.00850763	0.00415179	0.0044338	0.0399605	0.00868897	0.0131485	0.0151426
PC 30:2	PC302	0.0185139	0.0162301	0.00624481	0.013663	0.006525	0.00927551	0.0147951	0.00504281	0.00970447	0.00489027	0.0105391	0.0123445	0.00569156	0.00952505	0.00344044	0.0171448	0.0116808	0.0104001	0.0130753	0.00358204	0.00712111	0.0091584	0.00682733	0.00725157	0.0123955	0.00855078	0.00233737	0.00513819	0.00906267	0.0217711	0.0637527	0.0264416	0.0252333	0.0232513	0.0186667	0.015342	0.0201215	0.0152049	0.012939	0.0164548	0.0028939	0.0417726	0.032165	0.0186426	0.129095	0.0343822	0.0512115	0.044333
PC 30:1	PC301	0.0686817	0.0675241	0.0250447	0.0537502	0.0248664	0.0279974	0.0361317	0.0245097	0.0295463	0.00596379	0.0547821	0.0619747	0.0265906	0.0477825	0.0187017	0.0728639	0.0602346	0.0564035	0.0631674	0.0086132	0.0160323	0.0217571	0.0320745	0.0341332	0.0588548	0.0325704	0.016462	0.0225691	0.0162673	0.0617709	0.159344	0.0841594	0.0688221	0.057837	0.0663605	0.0612275	0.0681419	0.0620066	0.0544815	0.0624436	0.00531221	0.0745281	0.0673618	0.0269583	0.579164	0.0967387	0.16895	0.230699
PC 30:0	PC300	0.00180288	0.00223818	0.00234241	0.00212782	0.000286191	0.000697478	0.000431635	0.00074022	0.000623111	0.000167194	0	0.000654267	0	0.000218089	0.000377741	0	0	0	0	0	0.00144962	0.00183562	0.000646621	0.000901779	0.00175873	0.00131847	0.000525234	0.000572786	0.000973982	0.00038232	0.00550614	0.0012634	0.00173973	0.00213327	0.00387568	0.00287303	0.0043286	0.00306868	0.00198843	0.00322688	0.000910871	0.00673248	0.00420462	0.00435497	0.0129774	0.0123226	0.00811841	0.00426283
PC 31:2	PC312	0.00707569	0.00757391	0.00875916	0.00780292	0.000864783	0.0209894	0.00467338	0.00701151	0.0108914	0.00882288	0.00611937	0.00575423	0.0178199	0.00989782	0.00686312	0.00687033	0.00537067	0.00613326	0.00612476	0.000749866	0.00747505	0.00884639	0.00934394	0.0107136	0.00846565	0.00896893	0.00119212	0.00734185	0.012735	0.00862175	0.0151058	0.0102046	0.0108018	0.00313617	0.0141182	0.0125297	0.00839448	0.0135054	0.0128896	0.0122875	0.00225896	0.0181534	0.0154335	0.0131793	0.0193512	0.0125161	0.0157267	0.00299621
PC 31:1	PC311	0.0282479	0.0279889	0.0328771	0.0297046	0.00275052	0.0468161	0.0124998	0.0256619	0.028326	0.0173125	0.0226161	0.0189789	0.0641108	0.0352353	0.025073	0.0170578	0.0182943	0.0217807	0.0190442	0.00244915	0.015469	0.0229607	0.035286	0.0395662	0.0314433	0.0289451	0.00970404	0.0331462	0.0336872	0.0329711	0.0535668	0.0346567	0.0376056	0.00894671	0.0522824	0.0499193	0.0295911	0.0486164	0.0535073	0.0467833	0.00980075	0.0210951	0.0168391	0.0253779	0.0510178	0.0222052	0.027307	0.0136025
PC 31:0	PC310	0.000456381	0	0	0.000152127	0.000263492	0	0	0	0	0	3.7064e-05	0.00109017	0	0.000375745	0.000618988	0.000510257	0.00112676	0.00145576	0.00103093	0.000479983	0.00054489	0.00106063	0.00047327	0.000384077	0.00101033	0.00069464	0.000316816	0.000750634	0.000584662	0.00341163	0.00715426	0.00588608	0.00355745	0.00296212	0.00332429	0	0.00222962	0.000940051	0.000625259	0.00142384	0.00133792	0.00527477	0.00451505	0.0040167	0.01074	0.0036153	0.00563236	0.00292161
PC 32:2	PC322	0.913013	0.868415	0.732771	0.838066	0.093875	0.697185	0.518968	0.525081	0.580411	0.101175	0.859564	0.881383	0.691958	0.810968	0.103642	0.908438	0.834363	0.845239	0.86268	0.0399987	0.404506	0.473934	0.572008	0.594644	0.726601	0.554338	0.12301	0.448065	0.270415	0.547455	0.812805	0.592848	0.534318	0.198896	0.773338	0.893911	0.821227	0.924487	0.829242	0.848441	0.0604155	1.78384	1.65358	0.919487	2.69517	1.9132	1.79306	0.634608
PC 32:1	PC321	0.930614	0.882086	0.567536	0.793412	0.197113	0.441485	0.468505	0.411864	0.440618	0.0283307	0.860285	0.873945	0.543041	0.759091	0.187229	0.946274	0.865177	0.886523	0.899325	0.0420367	0.29352	0.391497	0.651372	0.682207	0.843476	0.572414	0.224875	0.478688	0.251354	0.645198	1.05543	0.694629	0.62506	0.296456	0.715151	0.886737	0.84781	0.894923	0.825428	0.83401	0.072253	0.508582	0.50848	0.289436	2.95572	0.896039	1.03165	1.09757
PC 32:0	PC320	0	0	0	0	0	0	0	0	0	0	0	0	0	0	0	0	0	0	0	0	0	0	0	0	0	0	0	0	0	0	0	0	0	0	0	0	0	0	0	0	0	0.00545146	0	0	0	0	0.00109029	0.00243797
PC 33:2	PC332	0.197476	0.196608	0.283622	0.225902	0.0499892	0.719576	0.138668	0.264061	0.374102	0.305688	0.19556	0.162434	0.948283	0.435426	0.444456	0.158595	0.147722	0.184197	0.163505	0.0187263	0.303896	0.385478	0.519985	0.509081	0.292068	0.402102	0.108822	0.329369	0.815001	0.231774	0.2768	0.228565	0.376302	0.248634	0.418013	0.447804	0.24354	0.462405	0.539685	0.42229	0.109558	0.195721	0.195711	0.245512	0.207521	0.183661	0.205625	0.0238399
PC 33:1	PC331	0.143928	0.131404	0.127793	0.134375	0.00846784	0.285325	0.0830312	0.136333	0.16823	0.104851	0.115447	0.101651	0.479749	0.232282	0.214424	0.0983508	0.0872317	0.120457	0.102013	0.0169125	0.160548	0.19769	0.330746	0.322966	0.220077	0.246406	0.0765062	0.249936	0.433553	0.200937	0.267609	0.202197	0.270846	0.0955525	0.287235	0.317371	0.193438	0.334406	0.390029	0.304496	0.0724708	0.0853238	0.0852068	0.101912	0.22222	0.115048	0.121942	0.0574343
PC 33:0	PC330	0.000592485	0	0	0.000197495	0.000342071	0	0	0	0	0	0.00202387	0.00499856	0	0.00234081	0.00251431	0.0044423	0.00590481	0.0032354	0.0045275	0.00133674	0	0	0	0	0	0	0	0	0	0.0082808	0.0118945	0.0151701	0.00706908	0.00689788	0	0	0.000256173	0	0	5.12345e-05	0.000114564	0.0105551	0.0148869	0.00261065	0.0324702	0.0136891	0.0148424	0.0109552
PC 34:4	PC344	1.04883	0.999339	1.28558	1.11125	0.152987	1.24634	0.731045	0.820662	0.932683	0.275308	0.734787	0.745607	0.705458	0.728618	0.0207735	0.733712	0.67673	0.671341	0.693928	0.0345597	1.13452	0.778252	0.714605	0.889257	0.822586	0.867845	0.162122	0.482514	0.450065	0.427806	0.424133	0.336862	0.424276	0.0541074	0.888525	1.17135	0.906398	1.20845	1.16157	1.06726	0.156114	0.71983	0.585575	0.868883	0.382178	0.310601	0.573414	0.231587
PC 34:3	PC343	4.52773	4.27074	4.5314	4.44329	0.149443	4.72706	3.53815	3.592	3.9524	0.671412	4.28654	4.03773	4.09023	4.13817	0.131149	4.32578	3.95777	3.95061	4.07805	0.214568	3.09675	3.92711	3.9527	4.04498	4.29633	3.86357	0.452819	2.76264	2.64496	2.67088	2.73925	2.33376	2.6303	0.172615	3.53827	4.77787	4.18841	4.99292	4.82158	4.46381	0.599806	6.86192	6.85435	7.29673	2.88845	4.14658	5.60961	1.96908
PC 34:2	PC342	4.27571	4.12665	3.67854	4.02696	0.310817	3.46953	3.48851	3.59204	3.51669	0.0659393	4.34641	4.28621	3.738	4.12354	0.335241	4.50421	4.14677	4.11318	4.25472	0.216715	3.07739	3.97632	4.51718	4.5317	5.14561	4.24964	0.775044	3.26895	3.49556	3.7038	4.1652	3.66059	3.65882	0.330568	4.3533	5.29949	5.14901	5.63296	5.57104	5.20116	0.513447	5.74125	6.79798	5.79099	9.38647	8.25431	7.1942	1.59428
PC 34:1	PC341	1.84383	1.72682	1.22507	1.59858	0.328714	0.796256	1.05539	1.18027	1.01064	0.195877	1.60487	1.57183	1.25947	1.47873	0.190595	1.56923	1.50136	1.78637	1.61899	0.148875	1.02687	1.59107	2.11413	2.15043	2.68999	1.9145	0.630355	1.54596	1.56453	2.23105	2.81477	2.23629	2.07852	0.533394	2.32224	3.00037	2.88669	3.15133	3.12414	2.89695	0.338161	1.39873	1.83459	1.56012	5.61771	3.04051	2.69033	1.75856
PC 36:6	PC366	0.102664	0.102939	0.201366	0.135656	0.0569062	0.149609	0.0803903	0.11434	0.11478	0.0346115	0.0738627	0.0621854	0.0659886	0.0673456	0.00595575	0.0593915	0.0585591	0.0645401	0.0608303	0.00323964	0.693031	0.254446	0.184507	0.274364	0.220255	0.325321	0.208386	0.0782533	0.0993495	0.0632033	0.0521703	0.0384554	0.0662864	0.0235569	0.223057	0.30427	0.197037	0.300172	0.294786	0.263864	0.0500956	0.0258325	0.0174591	0.0766094	0.0197467	0.0149831	0.0309262	0.0258526
PC 36:5	PC365	1.37866	1.38461	2.16746	1.64358	0.453707	2.02627	1.46711	1.81428	1.76922	0.282294	1.20427	1.15209	1.25516	1.20384	0.0515336	1.17672	1.10553	1.10125	1.12783	0.0423858	4.80709	3.1147	2.44278	2.8509	2.57464	3.15802	0.957539	1.32411	1.72138	1.06604	0.863693	0.742085	1.14346	0.391149	2.04775	2.73539	2.12251	2.82374	2.75536	2.49695	0.378288	0.900966	0.770927	1.90391	0.140126	0.177288	0.778643	0.715993
PC 36:4	PC364	4.20335	4.05799	5.69332	4.65155	0.905122	6.24431	5.68022	6.20223	6.04225	0.314234	4.58673	4.45943	5.21218	4.75278	0.402915	4.53465	4.09061	4.38874	4.338	0.226327	5.96107	6.73598	6.2136	5.91901	6.34833	6.2356	0.331349	4.62445	5.53657	3.74996	3.33373	2.99814	4.04857	1.0307	4.36902	5.72416	5.10997	6.02773	5.9573	5.43764	0.698151	4.8394	4.53452	8.3741	1.19973	1.5919	4.10793	2.90281
PC 36:3	PC363	4.24642	3.9281	4.23276	4.13576	0.179971	3.90584	4.45732	5.69164	4.68493	0.914397	5.55051	4.93102	5.80582	5.42912	0.449859	5.41521	4.86461	5.66763	5.31582	0.410629	5.16751	6.7296	6.5879	5.97196	6.57222	6.20584	0.649491	4.97759	8.19831	5.77941	5.64454	5.41077	6.00212	1.26492	5.33291	6.4044	6.34018	6.82788	7.0758	6.39623	0.667456	6.59511	7.70884	10.2501	2.97004	5.67229	6.63927	2.67312
PC 36:2	PC362	1.70385	1.69815	1.90498	1.76899	0.117801	1.3824	1.87929	2.40656	1.88942	0.512155	3.03901	2.67129	2.61163	2.77397	0.231454	2.9114	2.70413	3.27287	2.9628	0.287833	3.1387	4.22309	4.42237	3.98502	4.44176	4.04219	0.537699	2.99434	5.29659	4.10463	4.35756	4.30053	4.21073	0.82152	3.82735	4.61699	4.3731	4.87736	5.06923	4.55281	0.483406	4.65336	5.78896	5.43074	5.29054	6.67718	5.56816	0.743554
PC 36:1	PC361	0.590322	0.552091	0.585862	0.576091	0.0209043	0.277203	0.441247	0.661422	0.459957	0.192792	0.618038	0.506004	0.605467	0.576503	0.0613766	0.550752	0.513115	0.694353	0.586073	0.0956423	0.625432	1.17679	1.23926	1.06894	1.10402	1.04289	0.242475	0.718653	1.23848	1.02734	1.3786	0.973552	1.06733	0.254043	1.2031	1.50605	1.1284	1.56588	1.69717	1.42012	0.243716	0.546813	0.505606	0.431799	1.6588	1.04194	0.836991	0.518548
PC 38:6	PC386	0.00757383	0.00432278	0.00742433	0.00644031	0.00183536	0.0116168	0.00947179	0.0082073	0.00976528	0.00172358	0.00848757	0.00807689	0.00757749	0.00804732	0.000455761	0.00827003	0.00922555	0.00764063	0.00837874	0.00079803	0.0236191	0.0112307	0.00930612	0.0100093	0.0112088	0.0130748	0.00595116	0.00546723	0.00940954	0.00642747	0.00747575	0.00550301	0.0068566	0.00164678	0.0108084	0.0093598	0.00997218	0.0105125	0.00900489	0.00993154	0.00075722	0.00566688	0.00488551	0.00942254	0.0138065	0.00942441	0.00864117	0.00356567
PC 38:5	PC385	0.0330312	0.0340468	0.0342999	0.0337926	0.000671471	0.0735457	0.0705063	0.0553236	0.0664585	0.00976216	0.0752718	0.0711865	0.0642931	0.0702505	0.00554887	0.0745148	0.0670868	0.0667464	0.0694493	0.0043901	0.114908	0.0773164	0.074357	0.0714128	0.0917542	0.0859497	0.0179759	0.0739648	0.134094	0.075039	0.0670131	0.0523433	0.0804909	0.0313031	0.0353846	0.0484427	0.0563501	0.0482871	0.0488492	0.0474627	0.0075569	0.0327141	0.0226633	0.0749499	0.00708882	0.00837519	0.0291583	0.0277069
PC 38:4	PC384	0.0452212	0.0418263	0.0347685	0.0406053	0.00533227	0.0808627	0.0781765	0.0732536	0.077431	0.00385897	0.125358	0.120793	0.109263	0.118471	0.00829483	0.117307	0.120005	0.111097	0.116136	0.00456816	0.101312	0.0979817	0.0976682	0.0935082	0.118377	0.101769	0.00968811	0.0914918	0.161703	0.107621	0.0912667	0.0885965	0.108136	0.0308753	0.0555608	0.0729602	0.0720927	0.0719162	0.0718612	0.0688782	0.00745784	0.0527607	0.0457796	0.105252	0.0290095	0.0234861	0.0512575	0.0324571
PC 38:3	PC383	0.0756883	0.0722318	0.0659095	0.0712765	0.00495885	0.0952726	0.111909	0.108069	0.105084	0.00871092	0.240825	0.223187	0.163405	0.209139	0.0405767	0.251772	0.229941	0.22726	0.236324	0.013445	0.0996924	0.149896	0.127008	0.108927	0.154625	0.12803	0.0242612	0.0989328	0.211276	0.142318	0.126487	0.123971	0.140597	0.0424554	0.0756877	0.0953572	0.116782	0.0931756	0.0954309	0.0952866	0.0145828	0.16273	0.147981	0.277101	0.0327944	0.0526098	0.134643	0.097933
PC 38:2	PC382	0.0331839	0.0220075	0.0414951	0.0322288	0.00977885	0.0348455	0.0312359	0.05371	0.0399305	0.0120691	0.0750124	0.056155	0.0574997	0.062889	0.0105207	0.0666504	0.0646437	0.0823124	0.0712022	0.00967391	0.0456484	0.120828	0.0689165	0.0690485	0.0788036	0.076649	0.0275455	0.0532208	0.119624	0.0889815	0.0887575	0.0930465	0.0887261	0.0236329	0.074835	0.0886563	0.0857458	0.0824067	0.0937377	0.0850763	0.00707629	0.125478	0.124809	0.187336	0.0652363	0.0853798	0.117648	0.0467901
PC 40:5	PC405	0	0	0	0	0	0.00331946	7.12942e-05	0.000472875	0.00128788	0.00177082	0.000164705	0.000399873	0.000600599	0.000388392	0.000218174	0.000359449	0.00113242	0.000616272	0.000702714	0.000393669	0.00137929	0.00290767	0.00162461	0.00141613	0.00170231	0.001806	0.000630757	0.000444668	0.00186009	0.00122188	0.00244103	0.00113147	0.00141983	0.000759926	0.00178474	0.00104903	0.0013908	0.00167772	0.00182211	0.00154488	0.000324671	0.00210296	0.00185037	0.00263816	0.0022189	0.00175023	0.00211212	0.000349168
PC 40:4	PC404	0.00279328	0.00163458	0.00291782	0.00244856	0.000707671	0.0049773	0.00253201	0.0042155	0.00390827	0.00125126	0.00285405	0.00217907	0.00288737	0.00264016	0.000399667	0.00229099	0.00191755	0.00143367	0.00188074	0.000429847	0.00686989	0.00432032	0.00388887	0.0032134	0.00298381	0.00425526	0.00155538	0.0020285	0.00243393	0.00222147	0.00326152	0.00180775	0.00235064	0.000559424	0.00405432	0.00299916	0.00368567	0.00363028	0.0037013	0.00361415	0.000382403	0.00139183	0.00139789	0.0020769	0.00043429	0.00196861	0.0014539	0.000651852
PC 40:3	PC403	0.00778964	0.00583643	0.00910722	0.00757776	0.00164566	0.0101447	0.010924	0.0120248	0.0110311	0.000944595	0.00993242	0.00941944	0.0110098	0.0101206	0.000811704	0.00944771	0.00951703	0.00812483	0.00902986	0.000784544	0.00923965	0.0095653	0.00767041	0.00581587	0.00656259	0.00777076	0.0016332	0.00805245	0.0068127	0.00530582	0.0166502	0.00559701	0.00848363	0.00469313	0.00737126	0.00972271	0.0110554	0.00945856	0.00581402	0.00868438	0.0020774	0.0036698	0.0020942	0.00873538	0	0	0.00289988	0.00360948
PC 40:2	PC402	0.00424425	0.00331329	0.00607274	0.00454343	0.00140384	0.00614164	0.00644558	0.00920656	0.0072646	0.00168865	0.00829797	0.00756561	0.00861798	0.00816052	0.00053948	0.00882804	0.00681271	0.00685841	0.00749972	0.00115059	0.0121194	0.0144457	0.0146999	0.0117977	0.0113292	0.0128784	0.0015747	0.0121517	0.0132971	0.00896559	0.0249951	0.0100421	0.0138903	0.00643726	0.0110795	0.0133447	0.0109032	0.0129678	0.0100209	0.0116632	0.00142699	0.00938452	0.0107437	0.0142882	0.00284554	0.00531245	0.00851488	0.00451253
PE 26:1	PE261	0	0	0	0	0	0.000312074	0.000168362	0	0.000160145	0.000156199	0	0	0	0	0	0	0	0	0	0	0	6.582e-05	0.00048318	0.000456581	0.000704124	0.000341941	0.000298929	5.72145e-05	0.000343399	0.00137422	0.00201486	0.000883772	0.000934694	0.00078774	0.00104201	0.000654567	0.000701282	0.00044172	0.000565512	0.000681018	0.000224739	0.00396253	0.00269804	0.00349876	0.00630579	0.00367038	0.0040271	0.00135733
PE 26:0	PE260	0	0	0.000115304	3.84348e-05	6.6571e-05	0.000700116	0.000267004	0	0.000322373	0.000353327	0.00020667	0.000190205	0.000106286	0.00016772	5.38368e-05	0.000245253	0.000467948	0.000569072	0.000427425	0.000165669	0.000876621	0.000415581	0.00343809	0.00274468	0.00251866	0.00199873	0.00129074	0.000412944	0.00130883	0.00348982	0.0104659	0.00215603	0.0035667	0.00401992	0.00305153	0.00134704	0.00173851	0.00131381	0.00165492	0.00182116	0.000712472	0.00611109	0.00521734	0.00640151	0.0126928	0.0041098	0.0069065	0.00335572
PE 28:1	PE281	0.000129062	0.000385597	8.15328e-05	0.000198731	0.000163567	0.00139118	0.000470802	0.000587757	0.000816579	0.000501041	0.000187546	0.000638811	0.000115416	0.000313924	0.000283662	0.00101217	0.000373864	0.000563522	0.000649852	0.000327794	0.00109034	0.00254481	0.00260125	0.00304842	0.00330725	0.00251842	0.000858796	0.000623192	0.00209976	0.00500698	0.0102866	0.0053725	0.0046778	0.00371266	0.00468017	0.00280658	0.00306537	0.00215279	0.00337471	0.00321592	0.000934038	0.00982879	0.00778897	0.0115403	0.0233532	0.00979533	0.0124613	0.00623197
PE 30:2	PE302	0.00350725	0.00258561	0.000522096	0.00220499	0.00152854	0.00275319	0.00269611	0.000951519	0.00213361	0.00102412	0.00208765	0.00177629	0.000555434	0.00147312	0.000809847	0.00396376	0.00137115	0.00131926	0.00221806	0.00151205	0.00172443	0.00177903	0.00244577	0.001672	0.0041242	0.00234909	0.00104091	0.000923009	0.00200152	0.00631964	0.00925952	0.00710846	0.00512243	0.00353088	0.00432111	0.00386095	0.0052534	0.00293645	0.00351674	0.00397773	0.000874022	0.011296	0.0120398	0.00493403	0.0291345	0.0120813	0.0138971	0.00902814
PE 30:1	PE301	0.0362581	0.0257886	0.00831266	0.0234531	0.0141183	0.010598	0.0233637	0.00515034	0.0130374	0.00934851	0.0215795	0.0229349	0.00893406	0.0178161	0.00772191	0.0326632	0.0267508	0.0308423	0.0300854	0.00302798	0.00502352	0.0059414	0.0110104	0.010225	0.0191285	0.0102657	0.00559654	0.00655431	0.00474651	0.0243677	0.0363894	0.0288025	0.0201721	0.0139506	0.0156591	0.0172886	0.0250691	0.0168594	0.0165012	0.0182754	0.00384467	0.0260806	0.0306849	0.0128113	0.157302	0.044414	0.0542585	0.0586992
PE 30:0	PE300	0	0	0.00060612	0.00020204	0.000349944	0	0	0	0	0	0.000509417	0	0	0.000169806	0.000294112	0	0	0	0	0	0.000370927	0.000707206	0.00109333	0.000456511	0.000833942	0.000692383	0.000291541	0.000508899	0.0041561	0.00113436	0.00367614	0.000692599	0.00203362	0.00174174	0.00204629	0.0010007	0.000772868	0.00105906	0.00076814	0.00112941	0.000529109	0.00833248	0.00209417	0.00245321	0.00217397	0.003746	0.00375996	0.0026413
PE 31:2	PE312	0	0.000514521	0.00139027	0.000634932	0.000702916	0.00510765	0.000905547	0.00155288	0.00252202	0.00226249	0.000137648	0.00193831	0.00207411	0.00138335	0.00108095	0.000368469	0.000859665	0	0.000409378	0.00043129	0.00263574	0.00293014	0.00527432	0.00438352	0.0037416	0.00379306	0.00107581	0.0028446	0.00298667	0.004513	0.00516681	0.00388433	0.00387908	0.000990788	0.00421929	0.00419927	0.00300971	0.00428358	0.00451081	0.00404453	0.000591585	0.00620855	0.00543651	0.00515854	0.00566202	0.00720208	0.00593354	0.000807191
PE 31:1	PE311	0.0110064	0.0125258	0.01422	0.0125841	0.00160758	0.0280661	0.0061913	0.0120891	0.0154488	0.0113178	0.00786369	0.00665279	0.0340236	0.01618	0.0154649	0.00498109	0.0060234	0.00690021	0.00596823	0.000960748	0.00848493	0.00833468	0.0198681	0.0188604	0.0157449	0.0142586	0.00555157	0.0175839	0.0124225	0.0163591	0.0190347	0.0159305	0.0162661	0.00246455	0.0235305	0.0192992	0.0138871	0.0194278	0.0225896	0.0197469	0.00377609	0.0120692	0.00841123	0.00862514	0.0188919	0.0114901	0.0118975	0.00424203
PE 31:0	PE310	0	0	0	0	0	0	0	0	0	0	0	0	0	0	0	0.000530216	0	0	0.000176739	0.00030612	0.000544701	0.000493674	0.000629299	0.000502538	0.00104996	0.000644034	0.000233177	0.00125103	0.000762002	0.000248839	0.00112561	0.000855501	0.000848596	0.000389212	0.000416689	0.00067332	0.000227169	0.000638019	0.000486439	0.000488327	0.000180256	0.00408031	0.00165354	0.00320276	0.00224719	0.00273544	0.00278385	0.000925238
PE 32:2	PE322	0.43968	0.432645	0.370719	0.414348	0.0379474	0.463498	0.309445	0.257762	0.343568	0.107028	0.487275	0.458542	0.427706	0.457841	0.0297907	0.563061	0.53801	0.51639	0.539154	0.0233567	0.130676	0.141914	0.249692	0.240696	0.315938	0.215783	0.0782645	0.186083	0.084392	0.280918	0.301669	0.284104	0.227433	0.091861	0.260923	0.295185	0.306998	0.293292	0.287465	0.288773	0.01711	0.494632	0.561653	0.316528	0.736712	0.687678	0.559441	0.166644
PE 32:1	PE321	0.918713	0.918703	0.62174	0.819719	0.171455	0.559939	0.637747	0.41565	0.537778	0.112695	0.803841	0.824708	0.685229	0.771259	0.075232	0.978862	0.882129	0.937899	0.932964	0.0485548	0.234531	0.22522	0.413615	0.391719	0.51185	0.355387	0.123228	0.345972	0.157415	0.491003	0.575562	0.529528	0.419896	0.17005	0.431046	0.462321	0.553322	0.447598	0.434959	0.465849	0.0504048	0.446622	0.470609	0.361607	1.3822	0.631719	0.658552	0.416174
PE 32:0	PE320	0	0	0	0	0	0	0	0.000201622	6.72073e-05	0.000116407	0	0	0	0	0	0	0	0	0	0	0.00685029	0.00505338	0.00524034	0.00360441	0.00256727	0.00466314	0.00164185	0.00487172	0.0015887	0.00210925	0.00263141	0.00310738	0.00286169	0.001259	0.0019365	0.00272311	0.00333974	0.00368333	0.00420574	0.00317769	0.000878352	0.00512281	0.00672253	0.00378402	0.00512067	0.00658671	0.00546735	0.00121459
PE 33:2	PE332	0.0980978	0.108734	0.143675	0.116836	0.0238444	0.577613	0.105749	0.165502	0.282955	0.256925	0.122114	0.0873247	0.672899	0.294112	0.3285	0.101684	0.109295	0.125953	0.112311	0.0124123	0.165778	0.14808	0.286524	0.253982	0.169646	0.204802	0.0613868	0.241962	0.304808	0.152913	0.157555	0.13781	0.19901	0.0718107	0.212902	0.186206	0.119231	0.184634	0.222363	0.185067	0.0403165	0.0693329	0.0598767	0.0943106	0.0623016	0.0605819	0.0692807	0.0144854
PE 33:1	PE331	0.0965092	0.105811	0.119718	0.107346	0.0116802	0.291232	0.0729165	0.105565	0.156571	0.117757	0.0796199	0.0632243	0.45646	0.199768	0.222453	0.0840978	0.0695183	0.0869905	0.0802022	0.00936489	0.175918	0.136087	0.248489	0.220667	0.155022	0.187236	0.046507	0.223597	0.29975	0.184757	0.201956	0.175951	0.217202	0.0496032	0.219652	0.186204	0.139546	0.186542	0.230904	0.192569	0.0356767	0.0583239	0.0528861	0.0645867	0.0881758	0.05516	0.0638265	0.0143051
PE 33:0	PE330	0.00227203	0	0	0.000757345	0.00131176	0.00266755	0.00406265	0.000114981	0.00228173	0.00200192	0	0	0.000940937	0.000313646	0.00054325	0.000940055	0.00237565	0.00199795	0.00177122	0.000744169	0	0.000332919	0	0	0	6.65839e-05	0.000148886	0	0	0	0	0.000440298	8.80596e-05	0.000196907	0	0	0.000987452	0	0	0.00019749	0.000441602	0.00348771	0.00346006	0.00274793	0.010665	0.00403426	0.004879	0.00326658
PE 34:4	PE344	0.758769	0.762616	0.892712	0.804699	0.0762458	0.925078	0.552308	0.644462	0.707283	0.194163	0.600858	0.535186	0.597586	0.577877	0.0370075	0.57748	0.597481	0.579819	0.584927	0.0109352	0.291504	0.213099	0.348853	0.419085	0.425524	0.339613	0.0895853	0.311197	0.166009	0.254541	0.231761	0.233799	0.239461	0.0521055	0.546075	0.560091	0.543002	0.567638	0.553865	0.554134	0.0100844	0.184265	0.160976	0.246975	0.159115	0.122379	0.174742	0.0460542
PE 34:3	PE343	2.00658	1.99688	1.99592	1.9998	0.0058956	2.67915	1.95679	1.89748	2.17781	0.435187	1.93696	1.86991	2.11813	1.975	0.128406	2.16894	2.03756	2.03983	2.08211	0.0752019	0.75561	0.816882	1.30923	1.31044	1.50982	1.1404	0.334147	1.26516	0.739194	1.1563	1.0951	1.12272	1.07569	0.198881	1.26209	1.38521	1.60574	1.35343	1.38216	1.39772	0.126519	1.36142	1.30679	1.38363	0.789167	0.968954	1.16199	0.267454
PE 34:2	PE342	4.27443	4.34062	4.61217	4.40908	0.178975	6.08143	5.02704	4.47289	5.19379	0.817127	6.00362	5.8122	6.70462	6.17348	0.46983	6.93501	6.53503	6.23161	6.56722	0.352803	3.33254	2.89472	4.25798	4.02994	4.64072	3.83118	0.707568	4.3194	2.21439	3.79	4.6362	3.7432	3.74064	0.931246	3.47602	3.6692	3.73285	3.68354	3.62837	3.638	0.0979482	3.57935	3.56742	4.92102	3.53442	3.64579	3.8496	0.600308
PE 34:1	PE341	3.01879	2.91628	2.43468	2.78992	0.311885	1.44199	2.43949	2.01532	1.9656	0.500601	2.51936	2.32797	2.59392	2.48042	0.137184	2.72124	2.75036	2.94636	2.80599	0.122435	1.66604	1.48022	1.94428	1.82159	2.36523	1.85547	0.333759	1.84955	1.20135	2.78283	3.55686	3.0109	2.4803	0.944142	2.29226	2.27775	2.71913	2.28549	2.37253	2.38943	0.188219	1.96232	2.03023	1.95423	3.45985	2.33314	2.34795	0.64055
PE 34:0	PE352	0	0	0	0	0	0	0	0	0	0	0	0	0	0	0	0	0	0	0	0	0	0	0	0	0	0	0	0	0	0	0	0	0	0	0	0	0	0	0	0	0	0	0	0	0	0	0	0
PE 35:2	PE 352	0.138499	0.142693	0.200481	0.160557	0.0346381	0.922747	0.195553	0.265528	0.461276	0.401174	0.18786	0.155778	1.36373	0.569123	0.688337	0.198303	0.165543	0.220417	0.194754	0.0276084	0.509716	0.427254	0.67111	0.553179	0.319737	0.496199	0.132208	0.529164	1.48805	0.369488	0.39165	0.356103	0.626892	0.486331	0.363633	0.320782	0.233119	0.317428	0.420625	0.331117	0.0688599	0.156521	0.156942	0.25148	0.119744	0.127685	0.162474	0.0524981
PE 35:1	PE351	0.072937	0.0631372	0.0818882	0.0726541	0.00937874	0.174822	0.0632559	0.0931993	0.110426	0.0577433	0.0471588	0.0456963	0.368038	0.153631	0.185683	0.0482602	0.0519801	0.0615001	0.0539135	0.00682839	0.213777	0.163175	0.218177	0.179282	0.114771	0.177836	0.0421705	0.192942	0.376591	0.151787	0.192323	0.151868	0.213102	0.0936428	0.174741	0.14458	0.10524	0.151999	0.194494	0.154211	0.0336899	0.0607918	0.061508	0.0624758	0.0657376	0.0568573	0.0614741	0.00320011
PE 35:0	PE350	0.00302047	0.00436221	0.00490467	0.00409578	0.000969945	0.00736731	0.00468	0.00289749	0.0049816	0.00225012	0.00638603	0.00485725	0	0.00374776	0.00333445	0.00147449	0.00661373	0.0106546	0.00624762	0.00460101	0	0	0.00093407	0	0.000394283	0.000265671	0.000410805	0	0	0.00217306	0.00462656	0.00310463	0.00198085	0.00200917	0.00202722	0.00255926	0.00259322	0.00433842	0.00162168	0.00262796	0.00103744	0.0126589	0.0164446	0.00635653	0.0375009	0.0223128	0.0190547	0.0118304
PE 36:6	PE366	0.179197	0.197405	0.323807	0.233469	0.0787627	0.245901	0.159866	0.193813	0.19986	0.0433354	0.106585	0.100085	0.125416	0.110695	0.013156	0.0874046	0.0833464	0.101884	0.0908782	0.00974458	0.132059	0.0529524	0.0756504	0.123149	0.108834	0.0985288	0.0333062	0.0770228	0.0429293	0.0457467	0.0417268	0.0335707	0.0481993	0.0167367	0.173732	0.194222	0.155933	0.189592	0.18938	0.180572	0.0158045	0.013782	0.0110756	0.0361298	0.0119501	0.00722146	0.0160318	0.0114874
PE 36:5	PE365	1.47085	1.49595	2.35118	1.77266	0.501171	2.88478	2.0431	2.23866	2.38885	0.440483	1.33962	1.26758	1.3602	1.32246	0.0486337	1.28287	1.32336	1.25296	1.2864	0.0353284	1.02047	0.711515	0.86445	1.05316	0.972196	0.924358	0.13875	0.859319	0.611276	0.535082	0.51849	0.413834	0.5876	0.167422	1.0851	1.24924	0.998039	1.21786	1.22965	1.15598	0.109456	0.221248	0.18249	0.534059	0.0939071	0.0877364	0.223888	0.182592
PE 36:4	PE364	3.19921	3.28089	3.96848	3.48286	0.422536	5.24729	4.53595	4.83331	4.87219	0.357259	3.46614	3.05297	3.71782	3.41231	0.335677	3.19298	3.1765	3.37186	3.24711	0.108348	1.76603	1.98368	2.66697	2.69343	2.93876	2.40977	0.505568	3.03192	2.52956	2.37621	2.2438	2.03301	2.4429	0.376347	2.77587	3.09484	2.8616	3.11696	3.22209	3.01427	0.18733	1.21972	1.11811	2.25735	0.558126	0.614336	1.15353	0.683612
PE 36:3	PE363	2.4735	2.45655	2.60411	2.51139	0.080748	3.27171	3.3942	3.42055	3.36215	0.0794258	3.25466	2.89989	3.85564	3.33673	0.483128	3.33617	3.06382	3.54623	3.31541	0.241877	1.45576	2.0059	2.75587	2.5116	3.07757	2.36134	0.639851	3.10217	2.86	3.23745	3.19107	3.16709	3.11155	0.148849	2.19699	2.50634	2.75637	2.55337	2.68547	2.53971	0.216187	2.71977	2.69347	3.61759	1.27405	1.84337	2.42965	0.900572
PE 36:2	PE362	1.50752	1.52018	1.69441	1.57404	0.104437	1.5179	1.88096	1.78613	1.72833	0.188305	2.4791	2.14445	2.50835	2.3773	0.202185	2.40957	2.40448	2.826	2.54668	0.24191	1.30525	1.40312	1.7296	1.51688	1.86819	1.56461	0.231846	1.46529	1.46546	1.95989	2.19148	2.11727	1.83988	0.35195	1.2286	1.34436	1.52669	1.40024	1.46042	1.39206	0.113861	1.85886	2.09094	2.19188	1.36177	1.87256	1.8752	0.320437
PE 36:1	PE361	0.540627	0.550205	0.669259	0.586697	0.0716607	0.356958	0.515373	0.562115	0.478148	0.107525	0.536919	0.442726	0.546215	0.50862	0.057255	0.517316	0.476229	0.631808	0.541784	0.0806244	0.457177	0.519101	0.596483	0.52423	0.58361	0.53612	0.0560402	0.461451	0.475993	0.567899	0.787488	0.590792	0.576725	0.13051	0.499903	0.530875	0.500142	0.561746	0.616223	0.541778	0.0488535	0.225826	0.275422	0.223641	0.494505	0.366722	0.317223	0.114823
PE 36:0	PE360	0	0	0	0	0	0	0	0	0	0	0	0	0	0	0	0	0	0	0	0	0	0	0	0	0	0	0	0	0	0	0	0	0	0	0	0	0	0	0	0	0	0	0	0.00174913	0	0	0.000349825	0.000782233
PE 37:2	PE372	0.00964649	0.011702	0.0128981	0.0114155	0.00164462	0.0264655	0.0165696	0.0145341	0.0191898	0.00638266	0.00829304	0.0137049	0.0558666	0.0259549	0.0260453	0.00776069	0.013962	0.0127267	0.0114832	0.00328238	0.0167665	0.0177919	0.030079	0.0249693	0.0178721	0.0214957	0.00580845	0.0196727	0.122786	0.0296542	0.028876	0.0258839	0.0453746	0.0434523	0.032312	0.0305167	0.0177176	0.0314622	0.0372552	0.0298528	0.0072653	0.0395378	0.0495088	0.0409134	0.0178486	0.0270611	0.0349739	0.0124826
PE 37:1	PE371	0.011064	0.01534	0.019126	0.0151767	0.00403353	0.0185081	0.0181876	0.0164792	0.017725	0.00109071	0.00603275	0.0104834	0.038618	0.0183781	0.017669	0.0124268	0.0107288	0.0141985	0.0124514	0.00173499	0.0108359	0.0123377	0.0236585	0.0172828	0.0109424	0.0150115	0.00550165	0.0100666	0.0160132	0.0172485	0.0177312	0.0183936	0.0158906	0.00337014	0.0524706	0.0531443	0.0232367	0.0523244	0.0593754	0.0481103	0.0142101	0.0291082	0.0426207	0.0251134	0.0312475	0.0326521	0.0321484	0.00650899
PE 37:0	PE370	0.00441857	0.00718154	0.00413275	0.00524429	0.00168379	0.00958762	0.00611405	0.0132421	0.00964791	0.0035644	0.0070739	0.00750967	0.00884789	0.00781048	0.00092446	0.011328	0.00371748	0.0134749	0.00950679	0.00512732	0.00306914	0.00479117	0.00464066	0.0059004	0.0059181	0.00486389	0.00116854	0.00493934	0.00578452	0.00746247	0.0107585	0.00786441	0.00736185	0.00224481	0.00643509	0.00604272	0.00671473	0.00478561	0.00844071	0.00648377	0.00131943	0.0118477	0.0149945	0.00637207	0.0518504	0.0262818	0.0222693	0.0180651
PE 38:6	PE386	0.00269056	0.00517247	0.00403866	0.00396723	0.00124249	0.0126861	0.0136738	0.0115233	0.0126277	0.00107642	0.0108116	0.0155822	0.00724265	0.0112122	0.00418419	0.010842	0.00393849	0.0182225	0.011001	0.00714332	0.0038778	0.0044271	0.00548718	0.00636571	0.00972719	0.005977	0.00230563	0.00812822	0.00737913	0.00692087	0.00879444	0.00642045	0.00752862	0.000946251	0.00526959	0.00658508	0.00797731	0.00730608	0.00861426	0.00715046	0.00129498	0.00373775	0.00385904	0.00668534	0.000340192	0.0018172	0.00328791	0.0023939
PE 38:5	PE385	0.0083615	0.0087094	0.0094628	0.00884457	0.000562955	0.0175071	0.0264324	0.0203603	0.0214333	0.00455837	0.0263643	0.0195775	0.0164827	0.0208082	0.00505446	0.0178244	0.0216182	0.0216368	0.0203598	0.00219575	0.00829325	0.00976582	0.0123957	0.0142188	0.0236569	0.0136661	0.00603771	0.0155924	0.016866	0.0227969	0.0224511	0.0200854	0.0195584	0.00324467	0.00761957	0.0108504	0.0159906	0.0119824	0.0105033	0.0113893	0.00303355	0.00631066	0.00561774	0.0106749	0.00460293	0.00320589	0.00608241	0.00282054
PE 38:4	PE384	0.00683683	0.011212	0.00361115	0.00721998	0.00381486	0.00965089	0.0232068	0.0182115	0.0170231	0.00685566	0.0385412	0.0282467	0.0317157	0.0328345	0.00523765	0.036708	0.0393972	0.0359878	0.0373643	0.00179697	0.0102796	0.0141878	0.020227	0.02126	0.0316164	0.0195141	0.00811891	0.0216985	0.0244416	0.0339062	0.0258036	0.0298392	0.0271378	0.00478914	0.0139973	0.0158684	0.022409	0.0163335	0.0168989	0.0171014	0.00316056	0.00843993	0.0097278	0.01806	0.00659197	0.00583918	0.00973178	0.00489998
PE 38:3	PE383	0.0112373	0.0120792	0.0104589	0.0112585	0.000810312	0.0212745	0.0244051	0.0213764	0.022352	0.00177876	0.0663605	0.0586214	0.0218549	0.0489456	0.0237782	0.0626657	0.0548865	0.055765	0.0577724	0.00426043	0.0121758	0.0179445	0.0235091	0.021253	0.0356294	0.0221023	0.00868196	0.0191119	0.0272239	0.0427343	0.0346572	0.0370294	0.0321513	0.00917032	0.011047	0.0143509	0.0227873	0.0151143	0.0139612	0.0154521	0.00438061	0.0235592	0.0261191	0.0410432	0.00671539	0.00981645	0.0214507	0.0138075
PE 38:2	PE382	0.00865642	0.0114643	0.00504129	0.00838734	0.00321995	0.00709178	0.0311255	0.00943809	0.0158851	0.0132506	0.04645	0.0496006	0.0339111	0.0433206	0.00829966	0.0532474	0.0555012	0.0650529	0.0579339	0.00626745	0.00866746	0.0119781	0.0189693	0.0185462	0.0298804	0.0176083	0.00813902	0.0158733	0.0207525	0.0374893	0.0338175	0.0357953	0.0287456	0.00976552	0.0143782	0.014895	0.0212128	0.015422	0.0178174	0.0167451	0.0028234	0.0267434	0.0328822	0.0394906	0.0121395	0.0213731	0.0265257	0.0105125
PE 38:1	PE381	0.00189754	0	0.00226889	0.00138881	0.00121699	0.00300297	0	0.000404785	0.00113592	0.00162953	0.00527732	0	0	0.00175911	0.00304686	0.0030441	0	0	0.0010147	0.00175751	0.00193686	0.00387314	0.00518642	0.00498852	0.00341155	0.0038793	0.00131632	0.00245254	0.00314156	0.00378521	0.00467992	0.00446569	0.00370498	0.000924889	0.00581338	0.00404323	0.00301273	0.00590483	0.00737575	0.00522998	0.00171207	0.00345496	0.00565704	0.00588484	0.00472367	0.0034772	0.00463954	0.00115622
PE 38:0	PE380	0	0	0	0	0	0	0	0	0	0	0	0	0	0	0	0	0	0	0	0	0	0.000564507	0.000380733	0	0	0.000189048	0.000266894	0	0.000950162	0.000486227	0.00199671	0.00118309	0.000923237	0.000752319	0.000409721	0.000500647	0.000619485	0.000372416	0.000630821	0.000506618	0.000117898	0.00153075	0.000657535	0.00309441	0.00057189	0.00246458	0.00166383	0.00110797
PE 40:3	PE403	0	0	0	0	0	0	0	0	0	0	0	0	0	0	0	0	0	0	0	0	0.000168282	0.000136591	0.000136509	0.000110077	6.44521e-05	0.000123182	3.87697e-05	0	0.000448935	8.15133e-05	0.000196339	0	0.000145357	0.000187811	8.27122e-05	0	0	5.88199e-05	6.68127e-05	4.1669e-05	3.89984e-05	0.00026614	0.000266224	7.87835e-05	0	0	0.000122229	0.000135289
PE 40:2	PE402	0	0	0	0	0	0.000304454	0	0	0.000101485	0.000175776	0	0	0	0	0	0	0	0	0	0	0.000233767	0.000781952	0.000558245	0.000859663	0	0.000486726	0.000364776	0.00088742	0.000441336	0.000525922	0.00018318	0.000424445	0.00049246	0.000254954	0.0004732	0.000498551	0.000551133	0.000425519	0.00104302	0.000598285	0.000252713	0.00060348	0.000290817	0.000297514	1.2812e-05	7.86991e-05	0.000256665	0.000231437
PE 42:4	PE424	0	0	0	0	0	0	0	0	0	0	0	0	0	0	0	0	0	0	0	0	0	0	0	0.000100307	0.000133152	4.66917e-05	6.49813e-05	0	0	0	0	0	0	0	3.29745e-05	2.74109e-05	3.71945e-05	0	5.94064e-05	3.13973e-05	2.13441e-05	8.61128e-05	7.74749e-05	4.90594e-05	6.53725e-05	0	5.56039e-05	3.40558e-05
PE 42:3	PE423	0	0	0	0	0	0	0	0	0	0	0	0	0	0	0	0	0	0	0	0	0.000361471	0.000367892	0.000427657	0.000743379	0.000757722	0.000531624	0.000201575	9.03332e-05	0.00119081	0.000415498	0	0.000196171	0.000378562	0.000479781	0.000682269	0.000795069	0.000237629	0.000367557	0.00116682	0.00064987	0.000367089	0.000254557	1.17944e-05	0.000137541	0	0.000207815	0.000122342	0.000114243
PE 42:2	PE422	0	0.000665156	0.00191729	0.000860816	0.000973507	0.00196103	0	0.00341464	0.00179189	0.00171359	0	0.000978039	0.00585725	0.00227843	0.00313769	0.00125954	0.00303621	0	0.00143192	0.00152543	0.00755299	0.00750773	0.0123897	0.0170329	0.00769541	0.0104357	0.00423479	0.00863836	0.0147409	0.00325811	0.0124407	0.00221878	0.00825939	0.00550317	0.00622337	0.00665405	0.00287952	0.00781405	0.00970142	0.00665448	0.00250323	0.000823374	0.000432765	0.000476823	0	0	0.000346592	0.000350699
PI 26:0	PI260	0	0	0	0	0	0	0	0	0	0	0	0	0	0	0	0	0	0	0	0	0.000345674	0.000173905	2.51663e-05	0.000938245	0.000835288	0.000463656	0.000404195	0.000593518	0.00129347	0.00314236	0.00258968	0.00218466	0.00196074	0.00101937	0.00203503	0.00065257	0.000407586	0.00014658	0.000459784	0.00074031	0.000745974	0.00247948	0.000987695	0.00130509	0.0162655	0.00387239	0.00498204	0.00640871
PI 28:0	PI280	0	0	0	0	0	0	0	0	0	0	0	0	0	0	0	0.000876754	0.00041532	0	0.000430691	0.000438579	0.000126448	0.000539677	0	9.96802e-06	0.000999362	0.000335091	0.000431461	0	0	0.00246086	0.00692086	9.7302e-05	0.00189581	0.00299972	0	0.000523731	0.0016961	0.000882659	0	0.000620499	0.000708	0.00362439	0.0056126	0.000551906	0.0634211	0.0169811	0.0180382	0.0261182
PI 30:2	PI302	0	0.000754295	0	0.000251432	0.000435493	0	0	0.000337669	0.000112556	0.000194953	0	0	0	0	0	0	0	0	0	0	0	0.000631717	0.000602899	0	0.000695607	0.000386045	0.000354002	7.27024e-05	0.000194125	0.000559316	0.00168554	0.00198387	0.000899111	0.000879004	9.07255e-05	0.000100311	0.000651155	7.81589e-05	6.5564e-05	0.000197183	0.000254115	0.00406473	0.00334954	0.000199263	0.0082809	0.00264836	0.00370856	0.00294114
PI 30:1	PI301	0.0168844	0.0086415	0	0.00850864	0.00844299	0.00142191	0.00256173	0	0.00132788	0.00128345	0.00261221	0.00303327	0.00113409	0.00225986	0.000997414	0.00398632	0.00399276	0.00344793	0.003809	0.000312717	0.00295	0.00785539	0.00453468	0.00346416	0.00967749	0.00569634	0.00293196	0.000244294	0.0028491	0.0298589	0.0233103	0.0291508	0.0170827	0.0144376	0.0102853	0.0121765	0.022555	0.0100236	0.00838332	0.0126847	0.00567938	0.0480581	0.0568215	0.00781468	0.276983	0.122076	0.102351	0.105881
PI 30:0	PI300	0	0.000540147	0.00108997	0.000543372	0.000544991	0	0.000407072	0	0.000135691	0.000235023	0	0	0	0	0	0	0	0	0	0	0	0.00149023	0	0	0	0.000298046	0.00066645	0.000263855	0	0	0	0.00168407	0.000389586	0.000732604	0	0.000283489	0.00107716	0.00131181	0.000197758	0.000574045	0.000581587	0.00792414	0.00701911	0.00197156	0.0314975	0.0219668	0.0140758	0.0122468
PI 31:2	PI312	0	0	0	0	0	0	0	0	0	0	0	0	0	0	0	0	0	0	0	0	0.000688152	0.0011	0	6.15488e-05	0.000165982	0.000403136	0.000474945	7.91627e-05	0.00195723	0.00029969	0.00105949	0.000410567	0.000761227	0.00076167	0.000236814	0.00101728	0.00021681	0.000601728	0.00017255	0.000449037	0.000361119	0.000952772	0.000345539	0.000406483	0.000923323	0.000858997	0.000697423	0.000296146
PI 31:1	PI311	0.0116457	0.00942626	0.0193987	0.0134902	0.00523583	0.00833592	0	0.0093538	0.00589657	0.00513188	0.00507654	0.00229289	0.0228874	0.0100856	0.0111737	0.00761503	0.00876426	0.00878918	0.00838949	0.000670818	0.0220189	0.0254476	0.0256755	0.0223886	0.0240217	0.0239105	0.00168704	0.0105713	0.026885	0.0415545	0.0201561	0.0269502	0.0252234	0.0113227	0.0242363	0.0349348	0.0244813	0.0307112	0.0275365	0.02838	0.00451334	0.0190657	0.0174137	0.0165889	0.0321699	0.0362405	0.0242958	0.00920315
PI 31:0	PI310	0	0	0	0	0	0	0	0	0	0	0	0	0	0	0	0	0	0	0	0	0	0.00124151	0.00046105	0.00176191	0.000848697	0.000862634	0.000681515	0	0.000807251	0	0	0	0.00016145	0.000361014	0.000104255	0	0	0	0	2.08511e-05	4.66244e-05	0.00469589	0.00515602	0.000875894	0.00802143	0.00543225	0.0048363	0.00256452
PI 32:2	PI322	0.0910774	0.0942154	0.0486094	0.0779674	0.0254732	0.103463	0.0924184	0.0350829	0.076988	0.0367086	0.066187	0.0758229	0.0507184	0.0642428	0.0126647	0.10624	0.107077	0.0526303	0.0886489	0.0311959	0.0804276	0.129676	0.0643407	0.0682047	0.149102	0.0983502	0.0385477	0.0348026	0.0645834	0.212439	0.180568	0.152632	0.129005	0.0761616	0.072809	0.110867	0.127513	0.097575	0.0733648	0.0964256	0.0238003	0.294479	0.302831	0.137534	0.243888	0.367379	0.269222	0.0857116
PI 32:1	PI321	0.572462	0.582053	0.330494	0.495003	0.14255	0.367044	0.255906	0.250695	0.291215	0.0657215	0.388064	0.540546	0.347358	0.425323	0.101841	0.532455	0.475562	0.389668	0.465895	0.0718827	0.239555	0.47325	0.232057	0.245448	0.487333	0.335528	0.132328	0.129255	0.257486	0.838181	0.710685	0.827588	0.552639	0.334843	0.403987	0.616179	0.729293	0.507958	0.428168	0.537117	0.13567	0.856428	1.0672	0.470306	2.67102	2.13205	1.4394	0.923875
PI 32:0	PI320	0.00667014	0	0.00137891	0.00268302	0.00352111	0	0	0	0	0	0	0.00612342	0	0.00204114	0.00353536	0	0	0	0	0	0	8.86956e-05	0.00208333	0.00490613	0.00458722	0.00233308	0.00235821	0.00240521	0.00402977	0	0.0181408	0	0.00491515	0.00758812	0.00525471	0	0	0.0058627	0	0.00222348	0.00305221	0.0151843	0.0148936	0.00494847	0.0227935	0.0186519	0.0152944	0.00660909
PI 33:2	PI332	0.078743	0.0533759	0.126649	0.0862559	0.0372097	0.298277	0.0399181	0.131242	0.156479	0.131015	0.0606387	0.034861	0.22796	0.10782	0.10484	0.0413734	0.0466231	0.0536604	0.047219	0.00616516	0.13743	0.202588	0.110441	0.127422	0.165419	0.14866	0.036149	0.113382	0.283807	0.180494	0.13123	0.130457	0.167874	0.069484	0.131229	0.178818	0.10887	0.134176	0.131468	0.136912	0.0255535	0.0757303	0.077661	0.0697969	0.0202916	0.0544202	0.05958	0.023782
PI 33:1	PI331	0.12964	0.111212	0.130708	0.123853	0.0109606	0.339448	0.0890629	0.145603	0.191372	0.131318	0.0879787	0.0544266	0.511335	0.217913	0.254663	0.070228	0.104234	0.103449	0.092637	0.0194107	0.181731	0.32635	0.181571	0.18219	0.203036	0.214976	0.0629342	0.105902	0.722171	0.374298	0.28438	0.351445	0.367639	0.224409	0.304337	0.375838	0.243147	0.294707	0.304108	0.304427	0.0473007	0.0987047	0.108148	0.103486	0.15993	0.166205	0.127295	0.032901
PI 33:0	PI330	0	0	0	0	0	0	0	0	0	0	0	0	0	0	0	0	0	0	0	0	0.00126726	0.00577467	0.000660192	0.00222971	0.000592724	0.00210491	0.00215397	0	0.00215858	0.00201081	0.000500169	0.0129648	0.00352688	0.00535831	0.00319465	0	0.00664571	0.00501279	0	0.00297063	0.00297389	0.0102113	0.00840216	0.00604947	0.0181077	0.00695264	0.00994467	0.00482729
PI 34:4	PI344	0.0208119	0.0133407	0.0352481	0.0231336	0.0111367	0.0211603	0.00962456	0.00902975	0.0132716	0.00683837	0.0195031	0.0260985	0.0307391	0.0254469	0.00564626	0.0176911	0.0254466	0.00340871	0.0155155	0.0111789	0.0520817	0.0582343	0.0220084	0.0288091	0.0385159	0.0399299	0.0152444	0.00859142	0.0261921	0.0357528	0.0326133	0.0363614	0.0279022	0.0115241	0.0350341	0.0470494	0.0392173	0.0261065	0.0242575	0.0343329	0.00942397	0.0448451	0.0450999	0.0367424	0.0225322	0.0319915	0.0362422	0.00947036
PI 34:3	PI343	0.312985	0.45005	0.385376	0.382803	0.0685688	0.483621	0.398314	0.33105	0.404328	0.0764633	0.372805	0.519127	0.353026	0.414986	0.0907293	0.457411	0.500959	0.37732	0.44523	0.0627131	0.430077	0.613768	0.306216	0.3314	0.608131	0.457918	0.147181	0.175878	0.339544	0.633888	0.517106	0.477417	0.428766	0.176181	0.424447	0.542959	0.494563	0.465046	0.424376	0.470278	0.0502668	0.753845	0.701706	0.50189	0.304257	0.488491	0.550038	0.181008
PI 34:2	PI342	3.33306	3.38614	3.68066	3.46662	0.187254	4.72339	4.07136	3.44399	4.07958	0.639739	3.05691	4.42607	3.65191	3.71163	0.686532	4.2559	3.89806	3.11055	3.75484	0.585952	4.35498	6.81346	3.48041	3.48491	6.4798	4.92271	1.61781	2.17741	3.42242	6.56152	5.35376	5.07068	4.51716	1.72181	3.69059	4.85847	5.1826	4.14217	3.69114	4.31299	0.681365	6.13667	5.38176	5.11815	2.23229	3.54251	4.48227	1.5729
PI 34:1	PI341	3.86393	3.96262	2.02237	3.28297	1.09283	2.03407	2.62136	2.41534	2.35693	0.29797	3.34782	4.07705	2.8917	3.43885	0.597897	3.99117	3.97026	3.9677	3.97638	0.0128739	3.02203	6.62013	3.25264	3.09788	5.76126	4.35079	1.70885	1.60973	4.96107	10.5813	8.2743	10.7425	7.23378	3.91774	5.51127	6.85854	9.29525	5.93404	5.39691	6.5992	1.61303	6.35603	7.50224	5.83807	12.5277	11.9088	8.82657	3.16177
PI 35:2	PI352	0.0623115	0.0717997	0.194138	0.109416	0.0735243	0.664592	0.195857	0.248599	0.369683	0.256757	0.07114	0.0871282	0.676522	0.278264	0.344995	0.123057	0.067767	0.0887639	0.0931958	0.0279099	0.772036	0.873334	0.439121	0.374292	0.38253	0.568263	0.236321	0.36704	1.91561	0.450209	0.337589	0.344938	0.683077	0.69046	0.337753	0.375687	0.219499	0.318471	0.348526	0.319987	0.0598599	0.17332	0.158171	0.214461	0.0415653	0.0959704	0.136698	0.0681146
PI 35:1	PI351	0.0589642	0.0834045	0.126002	0.0894567	0.033926	0.316611	0.0857592	0.162364	0.188245	0.117582	0.0745834	0.0467286	0.438763	0.186692	0.218744	0.0349653	0.0341455	0.0619555	0.0436887	0.0158247	0.477088	0.749409	0.37601	0.277203	0.280964	0.432135	0.195378	0.24229	1.89607	0.526198	0.399185	0.510351	0.71482	0.670011	0.476433	0.488771	0.295346	0.405682	0.494089	0.432064	0.0842899	0.115163	0.119926	0.16757	0.115255	0.148345	0.133252	0.0236338
PI 35:0	PI350	0	0	0	0	0	0	0	0	0	0	0.00249677	0	0	0.000832257	0.00144151	0	0	0	0	0	0	0.00046326	0	0	0.00659645	0.00141194	0.00290516	0	0	0.00710496	0	0.000731825	0.00156736	0.00311179	0	0	0.00434106	0.00199869	0.0022692	0.00172179	0.00181425	0.0252575	0.0133045	0.0156788	0.0144504	0.0203461	0.0178074	0.00495039
PI 36:6	PI366	0.00257583	0.00187349	0	0.0014831	0.00133155	0.00315628	0.00101715	0.000589309	0.00158758	0.00137527	0.00109076	0	0	0.000363588	0.000629753	0	0	0.0015963	0.000532101	0.000921625	0.0293981	0.0156529	0.00687354	0.00731916	0.011426	0.0141339	0.00924376	0.000575157	0.00965479	0.00998741	0.017629	0.00326278	0.00822182	0.00664697	0.00984543	0.0185054	0.00974778	0.0132867	0.0111375	0.0125046	0.00364561	0	0.00148023	0	0	0	0.000296045	0.000661977
PI 36:5	PI365	0.0298255	0.0455063	0.108457	0.061263	0.0416165	0.0824238	0.0713568	0.0735724	0.0757844	0.00585569	0.0421322	0.0761431	0.0705899	0.0629551	0.0182457	0.0358914	0.0448933	0.0491806	0.0433218	0.00678254	0.24114	0.235079	0.103288	0.123535	0.166862	0.173981	0.0629211	0.060037	0.099193	0.112801	0.0866184	0.0755731	0.0868444	0.0204447	0.0845237	0.129385	0.0765937	0.0851826	0.0844287	0.0920226	0.0211816	0.0535537	0.0593189	0.0703594	0.0115152	0.0199697	0.0429434	0.0257289
PI 36:4	PI364	0.162769	0.175307	0.313809	0.217295	0.0838185	0.363528	0.337479	0.300684	0.333897	0.0315747	0.194585	0.200966	0.30171	0.23242	0.0600915	0.229421	0.215123	0.199953	0.214832	0.0147361	0.564913	0.865844	0.390252	0.387291	0.629718	0.567604	0.197977	0.266489	0.497297	0.54612	0.447724	0.402555	0.432037	0.106999	0.313043	0.361838	0.283489	0.288291	0.326273	0.314587	0.0317419	0.357108	0.282789	0.343047	0.0606754	0.128963	0.234517	0.132759
PI 36:3	PI363	0.22686	0.256784	0.406627	0.296757	0.0963194	0.454343	0.49174	0.466296	0.470793	0.0190999	0.44506	0.636188	0.589798	0.557016	0.099692	0.574834	0.601891	0.417925	0.53155	0.0993276	0.841654	1.44564	0.654571	0.646762	1.11123	0.939972	0.3399	0.403434	1.16682	1.10433	0.961977	0.937471	0.914806	0.301525	0.500014	0.527147	0.497381	0.45511	0.472753	0.490481	0.0276055	0.978447	0.865883	0.872271	0.174707	0.458048	0.669871	0.340831
PI 36:2	PI362	0.36773	0.31031	0.766321	0.481454	0.248367	0.574251	0.659112	0.699659	0.644341	0.0639956	0.492131	0.633743	0.593359	0.573078	0.0729518	0.564466	0.551413	0.604286	0.573388	0.0275426	1.67034	2.5812	1.20059	1.1576	1.51667	1.62528	0.575911	0.617423	2.1185	1.63496	1.58425	1.53913	1.49885	0.545051	0.916803	0.948318	0.746635	0.79616	0.893633	0.86031	0.085271	1.13584	1.09295	0.917561	0.438637	1.00529	0.918058	0.280835
PI 36:1	PI361	0.257548	0.268538	0.435279	0.320455	0.0995921	0.1339	0.269435	0.364487	0.255941	0.115884	0.267909	0.249655	0.290938	0.269501	0.0206877	0.312966	0.213504	0.298873	0.275115	0.0538197	0.989071	1.81208	0.932582	0.800517	0.945728	1.096	0.406448	0.367022	2.09717	1.14726	1.3849	1.2708	1.25343	0.617754	1.0166	1.05369	0.66167	0.938615	1.07312	0.948739	0.168524	0.546825	0.650619	0.421857	0.527904	0.812676	0.591976	0.147675
PI 38:2	PI382	0	0	0	0	0	0	0	0	0	0	0	0	0	0	0	0.00506713	0	0.00130651	0.00212454	0.00263075	0.00456923	0.0202476	0.000868488	0.00493991	0.00437152	0.00699934	0.00758543	0.00329642	0.00233135	0.00833146	0.00573578	0.00659386	0.00525777	0.00244295	0.00417295	0.00260539	0.00184007	0.000768486	0.000339614	0.0019453	0.00153071	0.0116881	0.00919895	0.00597151	0.00274171	0.0048944	0.00689894	0.0035492
PI 38:1	PI381	0	0	0	0	0	0	0	0	0	0	0	0	0	0	0	0	0	0	0	0	0.00429174	0.00722541	0.000908514	0.000356176	0.00185005	0.00292638	0.00283646	0	0	0.00121874	0.00342426	0	0.0009286	0.00149159	0.00517021	0	0.00144797	0.000404515	0.00181818	0.00176817	0.00204113	0.00682334	0.00322799	0.00186465	0.00433909	0.00908779	0.00506857	0.00289043
PI 38:0	PI380	0	0	0	0	0	0	0	0	0	0	0	0	0.00150346	0.000501155	0.000868026	0.00260739	0	0	0.000869131	0.00150538	0.000256741	0.00246	0.00136507	0.000463758	0	0.000909113	0.00100791	0	0.0003317	0	0	0	6.63401e-05	0.000148341	0	0	0	0	0	0	0	0.00203517	0.0017158	0.00111302	0	0	0.000972798	0.000947762
PS 30:2	PS302	0	0	0	0	0	0	0	0	0	0	0	0	0	0	0	0	0	0	0	0	0	7.05326e-05	6.82292e-05	0.000476801	0	0.000123113	0.00020074	0	0	0.000366	8.88855e-05	0	9.09772e-05	0.000158487	0.000192681	0.000132688	0.000198155	6.89416e-05	0.000281569	0.000174807	7.94421e-05	0.000724242	0	0.000299689	0.000445729	8.63781e-05	0.000311208	0.000289924
PS 30:1	PS301	0.00106678	0.0014536	0.00165381	0.0013914	0.000298415	0.00197257	0.00157248	0.000290964	0.00127867	0.00087846	0.0014217	0.0020573	0.000326065	0.00126835	0.000875745	0	0.00260714	0.000593538	0.00106689	0.00136651	4.97979e-05	0.000807899	0.00204223	0.0024816	0.0046212	0.00200054	0.00175562	0.00220493	0.000816319	0.0062524	0.00873543	0.00901974	0.00540576	0.00374742	0.00670893	0.00712427	0.0118541	0.00734764	0.00627534	0.00786206	0.00226896	0.0119607	0.011474	0.00370081	0.0443105	0.0218289	0.018655	0.0157185
PS 30:0	PS300	0	0	0	0	0	0	0.000168451	0	5.61504e-05	9.72553e-05	0	0	0	0	0	0	0.00126609	8.12084e-05	0.000449098	0.000708697	5.60007e-05	0	0	0	0.000863482	0.000183896	0.000380673	0.000636385	0	0.000639063	0.00132501	0.000715375	0.000663167	0.000469535	0	0.000979598	0.000374251	0	0.000645133	0.000399796	0.000423287	0.00155911	0.00134417	0.000774778	0	0.00142784	0.00102118	0.000644707
PS 32:2	PS322	0.0177506	0.0312194	0.0349514	0.0279738	0.00904805	0.0253751	0.0235201	0.00447815	0.0177911	0.0115666	0.0189936	0.0239287	0.0247192	0.0225472	0.00310276	0.0195314	0.0322006	0.0209249	0.0242189	0.00694734	0.0158686	0.0171283	0.0369358	0.0374307	0.0467153	0.0308157	0.0136452	0.0288186	0.0205908	0.0296365	0.034889	0.0301243	0.0288118	0.0051701	0.0494268	0.0466567	0.0495988	0.0390662	0.0375026	0.0444502	0.00577493	0.0447468	0.0341588	0.0221057	0.0174684	0.0236152	0.028419	0.0109817
PS 32:1	PS321	0.387106	0.372966	0.276659	0.345577	0.0601019	0.199235	0.164562	0.176068	0.179955	0.0176603	0.339612	0.293295	0.189527	0.274144	0.0768535	0.337499	0.325099	0.36778	0.343459	0.0219561	0.0579672	0.0892298	0.226292	0.220601	0.266016	0.172021	0.0921995	0.184671	0.117126	0.280273	0.305661	0.336441	0.244834	0.0912095	0.454014	0.383257	0.516373	0.358637	0.373351	0.417126	0.0665112	0.387766	0.427727	0.242713	0.586201	0.617052	0.452292	0.153108
PS 32:0	PS320	0.000303683	0	0	0.000101228	0.000175331	0	0	0	0	0	0	0	0	0	0	0	0	0	0	0	0	0.000244574	0.000498581	0.00136933	0	0.000422496	0.000568098	0	0	0.000454333	0.00553711	0.00233258	0.0016648	0.00236902	0	0	0	0.00105306	0.00234191	0.000678995	0.00103541	0.00147937	0	0.00476972	0.00564031	0.00152004	0.00268189	0.00240311
PS 33:2	PS332	0.0174256	0.0200048	0.0567024	0.0313776	0.0219698	0.0894777	0.0279125	0.044457	0.0539491	0.0318613	0.0286429	0.0159067	0.0755729	0.0400408	0.0314237	0.0242822	0.007129	0.0188884	0.0167665	0.00877125	0.0285865	0.031325	0.0842182	0.0867534	0.0571914	0.0576149	0.0277974	0.109475	0.108418	0.0415036	0.029898	0.0308927	0.0640376	0.0412496	0.0693228	0.0565013	0.0458905	0.0517414	0.0678437	0.0582599	0.010159	0.0186925	0.0134953	0.0173185	3.4989e-05	0.004573	0.0108229	0.00816556
PS 33:1	PS331	0.0684791	0.0441259	0.0864535	0.0663529	0.0212438	0.121746	0.0527111	0.0549618	0.0764728	0.0392235	0.060484	0.0275327	0.239891	0.109302	0.114287	0.0663142	0.0359314	0.0496122	0.0506193	0.0152164	0.0499698	0.0687519	0.174904	0.177855	0.118767	0.118049	0.0588956	0.146386	0.304242	0.148722	0.147082	0.142451	0.177776	0.0707336	0.269893	0.190518	0.153996	0.186426	0.263361	0.212839	0.0511519	0.0402261	0.0383008	0.0336779	0.0345877	0.0434474	0.038048	0.00403218
PS 33:0	PS330	0	0	0	0	0	0	0	0	0	0	0	0	0	0	0	0	0	0	0	0	0	0	9.53911e-06	0.000871205	0.00129093	0.000434335	0.000608761	0	0	0	0	0	0	0	0.00192868	0.00106283	0.000643473	9.74973e-05	0	0.000746495	0.000788463	0.000419125	0	0.00283621	0	0.00269373	0.00118981	0.00144894
PS 34:4	PS344	0.00598977	0.00151887	0.00938359	0.00563074	0.00394463	0.00326293	0.000658354	0.000542659	0.00148798	0.00153824	0.00278857	0.00144791	0	0.00141216	0.00139463	0.000442355	0.00139108	0.00046964	0.000767693	0.000540045	0.0135858	0.00645954	0.0106351	0.012163	0.010668	0.0107023	0.00266716	0.00803749	0.00390108	0.00476842	0.00464966	0.00401448	0.00507423	0.00169956	0.013168	0.0108617	0.00880435	0.00994958	0.0126147	0.0110797	0.00181792	0.00476427	0.00169417	0.00215392	0.000387103	0.00246297	0.00229249	0.00159267
PS 34:3	PS343	0.0863028	0.0979859	0.127832	0.10404	0.0214165	0.0862703	0.0728627	0.0700133	0.0763821	0.00868113	0.104793	0.0985371	0.0741053	0.0924783	0.016216	0.0990749	0.110074	0.0760128	0.0950541	0.0173832	0.0998613	0.0745038	0.154098	0.173349	0.176738	0.13571	0.0460147	0.148827	0.0683326	0.104248	0.0944163	0.110721	0.105309	0.0291981	0.203073	0.181849	0.203707	0.182305	0.200531	0.194293	0.0112161	0.112008	0.109183	0.0856014	0.0360476	0.046494	0.0778668	0.03514
PS 34:2	PS342	1.58458	1.40867	1.90762	1.63362	0.253065	1.57661	1.88546	1.46452	1.6422	0.217998	2.08244	1.76908	1.34968	1.73373	0.367656	1.71825	1.74897	1.59627	1.68783	0.0807693	0.733283	0.818522	2.08124	2.09592	2.35446	1.61668	0.775764	2.1893	1.13519	1.41687	1.39337	1.46453	1.51985	0.395536	2.00115	1.87604	2.47868	1.86107	2.03587	2.05056	0.25115	1.90064	1.51669	1.6463	0.460051	0.732835	1.2513	0.621085
PS 34:1	PS341	2.35469	2.23001	1.53661	2.04044	0.440761	1.12826	1.65989	1.22771	1.33862	0.282638	2.47868	1.85837	1.36451	1.90052	0.558279	1.83612	2.02958	2.60197	2.15589	0.398243	0.660113	0.991172	2.04259	2.25933	2.74986	1.74061	0.881474	1.85264	1.62644	3.4403	4.45311	4.88475	3.25145	1.47857	4.45971	3.76248	5.37571	3.97768	4.36448	4.38801	0.620665	3.40128	4.09292	3.36278	4.17663	5.54804	4.11633	0.885029
PS 34:0	PS340	0.0271853	0	0	0.00906178	0.0156955	0	0	0	0	0	0.0103752	0.00582658	0	0.0054006	0.00520071	0	0.0269545	0	0.00898483	0.0155622	0	0	0	0	0	0	0	0	0	0	0	0	0	0	0	0	0	0	0	0	0	0	0	0	0	0	0	0
PS 35:2	PS352	0.0161455	0.0256597	0.0870787	0.0429613	0.0385018	0.200143	0.0744338	0.0745648	0.116381	0.0725405	0.043107	0.0250869	0.208237	0.0921437	0.100943	0.0360559	0.0214685	0.0299307	0.0291517	0.00732481	0.0811104	0.0946954	0.272968	0.262731	0.158186	0.173938	0.090603	0.296017	0.462138	0.131732	0.0942858	0.0897474	0.214784	0.161891	0.161683	0.137001	0.0854968	0.132111	0.188609	0.14098	0.0383079	0.0491401	0.0365724	0.0655012	0.00925855	0.0141242	0.0349193	0.0236174
PS 35:1	PS351	0.0414962	0.0333864	0.0567827	0.0438884	0.0118802	0.0879347	0.0484207	0.0470003	0.0611186	0.0232343	0.0259259	0.0144392	0.188347	0.0762375	0.0972598	0.0282989	0.00823816	0.0189031	0.0184801	0.0100371	0.0614265	0.0691207	0.179676	0.184371	0.116114	0.122142	0.0585591	0.211254	0.440735	0.173708	0.183351	0.165915	0.234993	0.116284	0.270575	0.219524	0.146189	0.221405	0.298867	0.231312	0.0582843	0.0199227	0.0222538	0.0424566	0.0108185	0.0300891	0.0251081	0.011885
PS 35:0	PS350	0	0	0	0	0	0	0	0	0	0	0	0.00317117	0	0.00105706	0.00183088	0.000792116	0	0.00244804	0.00108005	0.00124916	0	0.000951982	0.000603948	0.000347577	0.00137837	0.000656375	0.000533289	0	0	0	0	0	0	0	0.000307306	0.00358824	0.00118325	0	0.000776997	0.00117116	0.0014244	0.00662507	0.00649505	0.00721003	0.00748685	0.0068947	0.00694234	0.000409617
PS 36:6	PS366	0	0	0.00175853	0.000586176	0.00101529	0	0	0	0	0	0	0.00075118	0.00048981	0.000413663	0.000381335	0.000952347	0	0	0.000317449	0.000549838	0.00770898	0.00117588	0.00276294	0.00269963	0.00307944	0.00348537	0.0024737	0.00283714	0.000351972	0.00163146	0.00159403	0.00265444	0.00181381	0.000996544	0.00376164	0.00273581	0.00262549	0.00212053	0.00532419	0.00331353	0.0012722	0	0.000937461	0.000676744	0	0	0.000322841	0.000451576
PS 36:5	PS365	0.00217823	0.0165413	0.0479887	0.0222361	0.0234302	0.00868995	0.00720153	0.0295294	0.0151403	0.0124835	0.00594305	0.0121868	0.0108664	0.00966542	0.00329058	0.00921363	0.0089237	0.00472357	0.0076203	0.00251283	0.0445073	0.0237703	0.032897	0.0363116	0.0340416	0.0343056	0.0074355	0.0347644	0.0142395	0.0148967	0.00937057	0.0123843	0.0171311	0.0100877	0.0222069	0.0227244	0.0210188	0.0187724	0.0212138	0.0211873	0.00152177	0.00778124	0.0067997	0.00833278	0.00333457	0.00571397	0.00639245	0.0019793
PS 36:4	PS364	0.0341548	0.0272294	0.0912499	0.050878	0.0351341	0.0345934	0.0389999	0.0853095	0.0529676	0.0280954	0.0605546	0.0240842	0.0700319	0.0515569	0.0242594	0.0410744	0.0283209	0.0312496	0.0335483	0.00668027	0.0508891	0.0687954	0.154392	0.175487	0.142585	0.11843	0.0551307	0.175934	0.0753648	0.0765251	0.0660082	0.076508	0.094068	0.0459764	0.114637	0.120691	0.0704426	0.107598	0.127895	0.108253	0.0224239	0.0311088	0.0198653	0.0249673	0.00819169	0.0080807	0.0184428	0.0102162
PS 36:3	PS363	0.0226279	0.0375441	0.11319	0.0577873	0.0485563	0.0480279	0.0823627	0.102532	0.0776409	0.0275571	0.0877056	0.0467603	0.0983058	0.0775906	0.0272208	0.0620371	0.04761	0.0391752	0.0496074	0.0115611	0.0670751	0.101671	0.28202	0.290311	0.249984	0.198212	0.105716	0.300512	0.1559	0.155452	0.134368	0.149139	0.179074	0.0684416	0.164562	0.173815	0.100992	0.150619	0.19861	0.157719	0.0362161	0.0947944	0.07242	0.0972056	0.0247897	0.02329	0.0624999	0.0364187
PS 36:2	PS362	0.0742936	0.0738363	0.163225	0.103785	0.051477	0.143901	0.127534	0.177209	0.149548	0.0253143	0.136875	0.0996912	0.17164	0.136069	0.0359813	0.0865848	0.120956	0.132343	0.113294	0.0238216	0.120252	0.171	0.501296	0.518854	0.397897	0.34186	0.185869	0.441969	0.368001	0.290297	0.32953	0.285136	0.342987	0.0646667	0.33869	0.344718	0.217145	0.325003	0.426609	0.330433	0.0748091	0.189099	0.162944	0.186771	0.0550254	0.119593	0.142686	0.0564041
PS 36:1	PS361	0.0604622	0.0513777	0.151132	0.0876572	0.0551579	0.0513488	0.064019	0.110013	0.0751269	0.0308693	0.0642533	0.0296715	0.0481896	0.0473715	0.0173054	0.043938	0.0427465	0.0760453	0.0542433	0.0188905	0.055629	0.0894267	0.287773	0.320862	0.219002	0.194539	0.117891	0.224735	0.306374	0.236157	0.300241	0.242564	0.262014	0.0382941	0.424031	0.390394	0.21104	0.369772	0.512369	0.381521	0.109783	0.0831724	0.107389	0.0729695	0.0519168	0.149121	0.0929136	0.0372229
PS 36:0	PS360	0	0	0	0	0	0	0	0	0	0	0	0	0	0	0	0	0	0	0	0	0	0	0	0	0	0	0	0	0	0	0	0	0	0	0	0	0	0	0	0	0	0	0	0	0.000365429	0	7.30859e-05	0.000163425
PS 38:6	PS386	0.0008327	0.00198544	0.00137356	0.00139723	0.000576733	0	0	0.00308306	0.00102769	0.00178	0	0	0.00277995	0.000926652	0.00160501	0.0032039	0	0	0.00106797	0.00184977	0.00124071	0.00229074	0.00111761	0.00151522	0.00180473	0.0015938	0.00047112	0.00139485	0.00354391	0.00439253	0.00331127	0.000644547	0.00265742	0.00157081	0.00155504	0.00255152	0.00359727	0.0039118	0.00378644	0.00308041	0.00100788	0.00210291	0	0.00330393	0	0	0.00108137	0.00154041
PS 38:5	PS385	0	0	0	0	0	0	0	0.00024798	8.26599e-05	0.000143171	0	0	0	0	0	0	0.00233594	0	0.000778648	0.00134866	0.00151088	0.00192141	0.00101552	0.00169675	0.00104505	0.00143792	0.000399638	0.00146622	0.00206131	0.00203857	0.00230625	0.00207052	0.00198857	0.000311558	0.000941052	0.00227652	0.000911685	0.00136518	0.00217062	0.00153301	0.0006565	0.00166528	0	0.000136674	0.000259751	0.000501975	0.000512736	0.000670224
PS 38:4	PS386	0	0	0	0	0	0	0	0.00281374	0.000937915	0.00162452	0	0	0	0	0	0	0	0	0	0	0.000732703	0.00162775	0.000934671	0.00153195	0.00158858	0.00128313	0.000417843	0.00165713	0.000816824	0.0013619	0.0021064	0	0.00118845	0.000812849	0.000165749	0.00123509	6.78076e-05	0.00119232	0.00185517	0.000903226	0.000765129	0.000211552	0.00067709	0	0.000190465	1.70624e-05	0.000219234	0.000273613
PS 38:3	PS385	0	0	0	0	0	0	0	0	0	0	0	0	0	0	0	0	0	0	0	0	0	0	0	0	0.000202823	4.05646e-05	9.07053e-05	0	0.000114812	4.18308e-05	0	0	3.13286e-05	5.00606e-05	7.85089e-05	0.00018656	0	7.73172e-05	0	6.84771e-05	7.66493e-05	0	0	0	0.000379222	0	7.58445e-05	0.000169593
PS 38:2	PS384	0	0	0	0	0	0	0	0	0	0	0	0	0	0	0	0	0	0	0	0	5.68273e-05	0.000422885	0.00150058	0.000537274	0	0.000503514	0.000603083	0	3.46331e-05	0	0	0	6.92663e-06	1.54884e-05	0	0.000104871	0	0	0	2.09742e-05	4.68997e-05	0.000255696	0.000375262	0	0	0.000215464	0.000169284	0.000165333
PS 38:1	PS381	0	0	0	0	0	0	0	0	0	0	0	0	0	0	0	0	0	0	0	0	0	0.0001612	0.000207777	7.88573e-05	0	8.95667e-05	9.38935e-05	0	0	0	0	0	0	0	0	0	0	0	0	0	0	4.71734e-05	3.97049e-05	0.000686093	0	8.44326e-05	0.000171481	0.000289234
PS 40:4	PS404	0	0	0	0	0	0	0	0	0	0	0	0	0	0	0	0	0	0	0	0	0	0	0	0	0	0	0	0	0	0	0	0	0	0	0	0	0	0	0	0	0	0	0	0	0	0	0	0
PS 40:3	PS403	0	0	0	0	0	0	0	0	0	0	0	0	0	0	0	0	0	0	0	0	0	0	0	0	5.836e-05	1.1672e-05	2.60994e-05	0	0	0	0	0	0	0	2.39913e-05	0	0	0	0	4.79826e-06	1.07292e-05	0	0	0	0	0.000244313	4.88625e-05	0.00010926
PS 40:2	PS402	0	0	0	0	0	0	0	0	0	0	0	0	0	0	0	0	0	0	0	0	0.00025658	0.0004614	0.000163533	0	0.000157315	0.000207765	0.000169102	3.15514e-05	0	0	0.000362338	0	7.87779e-05	0.000159103	0	5.37652e-05	0	0	0	1.0753e-05	2.40445e-05	0.000229095	0	5.77323e-05	0	0.000198489	9.70632e-05	0.000109669
PS 40:1	PS401	0	0	0	0	0	0	0	0	0	0	0	0	0	0	0	0	0	0	0	0	0	0	0.000559089	0.000151909	0	0.0001422	0.000242153	0.000818955	0.000332894	0	0.00160742	0	0.000551853	0.000678709	0	0	0	0.000554267	0.000531715	0.000217196	0.000297515	0	0	0	0	0	0	0
PS 42:4	PS424	0	0	0	0	0	0	0	0	0	0	0	0	0	0	0	0	0	0	0	0	0	0	0	0	0	0	0	0	0	0	0	0	0	0	0	0	0	0	0	0	0	0	0	0.000170545	0	0.000168855	6.788e-05	9.29504e-05
PS 42:3	PS423	0	0	0	0	0	0	0	0	0	0	0	0	0	0	0	0	0	0	0	0	0	0	8.70347e-05	0	0	1.74069e-05	3.89231e-05	0	0	0.000347448	0	0	6.94896e-05	0.000155384	0	0	0	0	0	0	0	0	0	0	0.000220516	0.000568419	0.000157787	0.000248618
PS 42:2	PS422	0	0.001401	0	0.000466999	0.000808867	0	0	0	0	0	0	0	0	0	0	0	0	0.00179221	0.000597404	0.00103473	9.08473e-05	0.00130701	0.000540919	0.000487437	0.000135968	0.000512436	0.000487916	0.000677945	0.000119212	0.000626109	0	0	0.000284653	0.000339373	0.000264013	0	0.00015753	0.000219937	0.00028641	0.000185578	0.00011481	0.000174498	0.00051702	0	0	0	0.000138304	0.000224789
PS 42:1	PS421	0	0	0	0	0	0	0	0	0	0	0	0	0	0	0	0	0	0	0	0	0.000321732	0.000908086	1.65753e-05	0.000614211	0	0.000372121	0.000391565	0.000116236	0	0	0	0	2.32473e-05	5.19825e-05	0	0.00068787	0	6.37645e-05	8.89746e-05	0.000168122	0.000293182	0	0	0	0.000474038	0	9.48075e-05	0.000211996
PS 44:3	PS443	0	0	0	0	0	0	0	0	0	0	0	0	0	0	0	0	0	0	0	0	0	0.00025618	0.000133568	0	0	7.79496e-05	0.000115204	0	0	0	0	0	0	0	0	0	0.000244979	0	0	4.89957e-05	0.000109558	0	0	0	0.00102325	0	0.00020465	0.00045761
PS 44:2	PS442	0	0	0	0	0	0	0	0	0	0	0	0	0	0	0	0	0	0	0	0	0	9.46011e-05	0.000118481	0	0.000146245	7.18654e-05	6.8102e-05	0.000488329	0	0	0	0	9.76657e-05	0.000218387	0	0	0	0	0.000138955	2.7791e-05	6.21426e-05	0.00216494	0	0	0	0.00322968	0.00107892	0.00152458
PG 30:1	PG301	0.00104619	0	0	0.000348731	0.00060402	0	0	0	0	0	0	0	0	0	0	0.000337593	0.000864761	0	0.000400784	0.00043583	0	0	0	0	0	0	0	2.34309e-05	0	0	0	0	4.68617e-06	1.04786e-05	0	0	0	0	0	0	0	0	0	0	0	0	0	0
PG 30:0	PG300	0	0	0	0	0	0	0	0	0	0	0	0	0.000538437	0.000179479	0.000310866	0.000510161	0	0.000286396	0.000265519	0.000255721	0.000462629	0	0	0	0	9.25258e-05	0.000206894	0.000365565	0.000169282	4.95816e-05	0.000488696	3.36509e-06	0.000215298	0.000207257	0.000258131	0	6.28079e-05	4.93711e-05	0	7.4062e-05	0.000106757	0	0	0	0	0	0	0
PG 32:2	PG322	0.00218179	0.00290099	0.00529895	0.00346058	0.00163219	0.000387361	0.00240455	0.000321785	0.0010379	0.00118401	0.0062062	0.0057678	0.00430977	0.00542792	0.000992852	0.00688512	0.00319684	0.00269644	0.00425947	0.00228761	0	0	0	0	0	0	0	0	0	0	0	0	0	0	0	0	0	0	0	0	0	0	0	0	0	0	0	0
PG 32:1	PG321	0.0311774	0.0297872	0.0341009	0.0316885	0.00220179	0.0138244	0.0103284	0.0117411	0.0119646	0.00175868	0.0494659	0.0472611	0.0527936	0.0498402	0.0027852	0.0451059	0.0447898	0.0507275	0.0468744	0.00334063	0.106449	0.0312584	0.0754682	0.0635571	0.0291965	0.0611859	0.0323162	0.0395096	0.0149883	0.0181515	0.0382321	0.0207477	0.0263258	0.0116409	0.0874587	0.0648005	0.0436685	0.0604374	0.0628014	0.0638333	0.015639	0.141595	0.112418	0.0540144	0.155018	0.125846	0.117778	0.039095
PG 32:0	PG320	0	0	0	0	0	0	0	0	0	0	0	0	0	0	0	0	0	0	0	0	0.00230239	0	0.000993018	7.41009e-05	6.10357e-05	0.000686108	0.000992795	0	0	0.00220821	0.000968651	0	0.000635372	0.000974165	0.00163005	0.00264433	0.000555559	0.00104764	0.000888984	0.00135331	0.000819872	1.16052	1.07772	0.885949	3.01319	1.77403	1.58228	0.866259
PG 34:4	PG344	0	0.000249628	0.000981324	0.000410317	0.000510015	0	0	0.000396892	0.000132297	0.000229146	0.00110571	0.00270303	0.0016921	0.00183362	0.000808007	0.000608183	0.000874606	0.00113515	0.000872648	0.000263491	0.011477	0.00339092	0.00744884	0.00716914	0.00179559	0.0062563	0.00379537	0.00332748	0.00144965	0.000936585	0.00116804	0.000221828	0.00142072	0.0011589	0.00616315	0.00515632	0.00204318	0.00491259	0.0061899	0.00489303	0.00169458	0.00304208	0.00296355	0.00220669	0.00314121	0.00179101	0.00262891	0.00059697
PG 34:3	PG343	0.00835491	0.00547337	0.0115218	0.00845002	0.00302533	0.0101495	0.00835253	0.00689144	0.00846451	0.00163193	0.0298239	0.0225467	0.0303362	0.0275689	0.00435689	0.0191984	0.0214323	0.016108	0.0189129	0.00267362	0.117308	0.0318455	0.0717457	0.0673729	0.0282314	0.0633008	0.0361387	0.0315825	0.0117719	0.0119167	0.0155361	0.00858774	0.015879	0.00911657	0.0452888	0.0471867	0.0159286	0.0443368	0.0487102	0.0402902	0.0137232	0.0378995	0.0322722	0.0315039	0.0284735	0.0179543	0.0296207	0.00735758
PG 34:2	PG342	0.164237	0.174358	0.237886	0.19216	0.0399213	0.105043	0.103501	0.0983765	0.102307	0.00348984	0.26158	0.278622	0.352687	0.297629	0.0484365	0.245135	0.201251	0.269099	0.238495	0.0344081	0.985553	0.34668	0.737665	0.605165	0.275384	0.59009	0.290123	0.422077	0.0830027	0.104022	0.158857	0.101022	0.173796	0.141664	0.337891	0.347687	0.185343	0.336016	0.364558	0.314299	0.0729703	0.579728	0.514859	0.430513	0.0937916	0.216691	0.367117	0.205174
PG 34:1	PG341	0.207495	0.198869	0.160297	0.188887	0.0251325	0.0663118	0.0868329	0.0929309	0.0820252	0.0139456	0.278101	0.259298	0.30315	0.280183	0.0219999	0.240591	0.216091	0.308865	0.255182	0.0480774	0.888511	0.325966	0.75815	0.628277	0.259931	0.572167	0.271992	0.312243	0.126475	0.182132	0.239658	0.220435	0.216188	0.068927	0.608027	0.595786	0.350031	0.569174	0.65202	0.555007	0.118429	0.553518	0.655951	0.469206	0.488558	0.755904	0.584627	0.120356
PG 34:0	PG340	0	0	0	0	0	0	0	0	0	0	0	0	0	0	0	0	0	0	0	0	0	0	0	0	0	0	0	0	0	0	0	0	0	0	0	0	0	0	0	0	0	0.515751	0.718018	0.553301	1.78792	1.05154	0.925306	0.526577
PG 34:5-O	PGO345	0	0	0	0	0	0	0	0	0	0	0	0	0.00111853	0.000372843	0.000645783	0	0	0	0	0	0.00670515	0.000941226	0.00510955	0.0034349	3.5505e-05	0.00324527	0.00278808	0.00100535	0.00247455	0.000141875	0	9.69483e-05	0.000743745	0.00104855	0.00105052	0.000796622	0.000123833	0.00127284	0.00230782	0.00111033	0.00079617	0.000932955	0.000932575	0.00185576	0.000767276	0.000386479	0.000975009	0.000540559
PG 34:4-O	PGO344	0	0	0	0	0	0.000725165	0	0	0.000241722	0.000418674	0	0.000250448	0.00926588	0.00317211	0.00527884	0	0	0	0	0	0.0205033	0.00552314	0.0183607	0.0121473	0.00272418	0.0118517	0.00775672	0.006545	0.00779428	0.00040421	0.000707381	0.000485363	0.00318725	0.00366383	0.00449276	0.00486448	0.00124524	0.00540577	0.00637884	0.00447742	0.00194128	0.0199645	0.0172277	0.0279021	0.0402276	0.0195627	0.0249769	0.00942906
PG 36:6	PG366	0	0	0	0	0	0	0	0	0	0	0.000762365	0	0.000355551	0.000372639	0.00038147	0	0.000165842	0.000162417	0.00010942	9.47758e-05	0.00711344	0.000863333	0.00174316	0.00256129	0.00142521	0.00274129	0.00252008	0.000184531	0.00107704	0.000284048	0.00022728	0	0.000354579	0.000417662	0.00138306	0.00344169	0.000722936	0.00245841	0.00167842	0.0019369	0.00104685	0.0709271	0.0899763	0.076302	0.188236	0.130795	0.111247	0.049012
PG 36:5	PG365	0.00225012	0.00375403	0.00733564	0.0044466	0.00261254	0.00436467	0.0033044	0.00313876	0.00360261	0.000665141	0.00683817	0.00775249	0.0138178	0.0094695	0.00379341	0.0053907	0.00380355	0.00942392	0.00620605	0.00289754	0.0498079	0.0170018	0.0288944	0.0278616	0.0132062	0.0273544	0.0142665	0.0127168	0.00995392	0.00389868	0.00323809	0.00335057	0.00663162	0.00441072	0.0130549	0.0147892	0.00752533	0.0169423	0.0167237	0.0138071	0.0038512	0.000352836	0	0.00248742	0	0	0.00056805	0.00108378
PG 36:4	PG364	0.00329213	0.00939743	0.0189288	0.0105394	0.00788063	0.00073686	0.00617322	0.0116269	0.006179	0.00544503	0.0178977	0.0190295	0.027271	0.0213994	0.00511637	0.019137	0.0114851	0.0319837	0.0208686	0.0103584	0.0815717	0.0351555	0.0763792	0.0618676	0.0270535	0.0564055	0.0243681	0.0319484	0.0213381	0.0121908	0.0143162	0.00978661	0.017916	0.00895044	0.0369422	0.0374693	0.0212398	0.0387813	0.0501851	0.0369236	0.010315	0.0215919	0.0184636	0.0261228	0.00601899	0.00941287	0.016322	0.00840091
PG 36:3	PG363	0.00399669	0.0122505	0.0111308	0.00912602	0.00447727	0.00491323	0.00441312	0.00472419	0.00468351	0.000252523	0.0161702	0.0145177	0.0190366	0.0165748	0.00228647	0.0142309	0.00955027	0.0152327	0.0130046	0.00303321	0.060159	0.0332689	0.0778436	0.0528854	0.0254225	0.0499159	0.0210401	0.0280042	0.0174386	0.0160908	0.0152438	0.0140447	0.0181644	0.00563805	0.0243741	0.0284285	0.0164953	0.0253395	0.0323177	0.025391	0.00586036	0.0349311	0.0326287	0.0302536	0.0155141	0.0219626	0.027058	0.00810024
PG 36:2	PG362	0.00856123	0.0109527	0.0183816	0.0126318	0.005121	0.0011109	0.00520406	0.00906387	0.00512628	0.00397706	0.0221073	0.00900484	0.0267106	0.0192743	0.00918658	0.0176082	0.0160234	0.0262693	0.019967	0.00551521	0.0900231	0.0399171	0.0853824	0.0709129	0.0294127	0.0631296	0.0271785	0.0341218	0.0149718	0.0171572	0.0155432	0.0157181	0.0195024	0.008212	0.0281909	0.028722	0.0157107	0.0306043	0.0405317	0.0287519	0.00884003	0.0404693	0.0389967	0.0330089	0.0171855	0.0300724	0.0319466	0.00928534
PG 36:1	PG361	0.00328709	0.000343221	0.00374769	0.00245933	0.00184702	0	0	0.00446835	0.00148945	0.0025798	0.00369657	0.00173656	0.00215139	0.00252817	0.0010329	0	0.000346976	0.00444205	0.00159634	0.00247055	0.0401242	0.0202333	0.0455952	0.0366953	0.0115428	0.0308382	0.0143447	0.0182822	0.00721995	0.00583717	0.00954599	0.00739071	0.0096552	0.00500181	0.0292258	0.0261158	0.00789911	0.0232081	0.0308388	0.0234575	0.00917809	0.0363996	0.0434027	0.036695	0.0535057	0.047445	0.0434896	0.00728714
PG 38:6	PG386	0	0	0	0	0	0	0	0	0	0	0	0	0	0	0	0	0	0	0	0	0	0	0	0	0	0	0	2.9852e-05	0	0	0	0	5.9704e-06	1.33502e-05	3.12999e-05	0	4.06835e-05	1.35753e-05	0	1.71117e-05	1.84056e-05	0	0	0	0	0	0	0
PG 38:5	PG385	0	0	0	0	0	0	0	0	0	0	0	0	0	0	0	0	0	0	0	0	4.12674e-05	0	0	0	0	8.25348e-06	1.84553e-05	0	0	0	0	0	0	0	0	0	0	0	0	0	0	0	0	0	0	0	0	0
PA 32:2	PA322	0.0647559	0.0567613	0.0280577	0.0498583	0.0192984	0.0358031	0.0474664	0.0333296	0.0388664	0.00754985	0.0538895	0.0517748	0.0211286	0.0422643	0.0183346	0.0461895	0.0577476	0.0322162	0.0453844	0.0127848	0.0367351	0.0318071	0.0519373	0.0446655	0.0477615	0.0425813	0.0082002	0.0236425	0.0193991	0.0644818	0.0632028	0.0718858	0.0485224	0.0249161	0.038987	0.0356172	0.0484199	0.0451487	0.038316	0.0412978	0.00529277	0.105268	0.0935096	0.0444708	0.147504	0.134286	0.105007	0.0401874
PA 32:1	PA321	0.0984303	0.0711692	0.0694406	0.07968	0.0162612	0.0480238	0.0480528	0.0520314	0.0493693	0.00230543	0.0640753	0.05296	0.044474	0.0538365	0.00982999	0.0738282	0.0905319	0.0752301	0.0798634	0.00926576	0.105102	0.0823157	0.116035	0.0987286	0.109298	0.102296	0.0128219	0.0519656	0.0420509	0.115022	0.130841	0.113954	0.0907668	0.040653	0.0903076	0.103614	0.107835	0.102921	0.0875489	0.0984454	0.00894254	0.144985	0.134282	0.113445	0.276402	0.158032	0.165429	0.0641485
PA 32:0	PA320	0	0	0	0	0	0	0	0	0	0	0	0	0	0	0	0	0	0	0	0	0.00379103	0	0.000682153	0	0	0.000894637	0.00164586	0.00143816	0	9.15813e-05	0.00194877	0.000660441	0.00082779	0.000849175	0.000464758	0	0	0	0.000884716	0.000269895	0.00039828	0.637112	0.748199	1.95126	1.05963	0.767079	1.03266	0.536765
PA 34:6	PA346	0	0.000441459	0	0.000147153	0.000254876	0	0	0	0	0	0	0	0	0	0	0	0	0	0	0	0.000295464	6.32379e-05	6.4086e-05	0.000140451	0.000250347	0.000162717	0.000106561	0.000172877	0.000336829	0.000249399	0	0	0.000151821	0.000150243	0	0.000173987	0.00051478	0.000114009	0.000249525	0.00021046	0.000193044	0.0881458	0.114395	0.32808	0.137906	0.102909	0.154287	0.0988411
PA 34:5	PA345	0.00134134	0	0	0.000447112	0.000774421	0	0.00109779	0	0.000365929	0.000633808	0	0	0	0	0	0.000382661	0	0	0.000127554	0.00022093	0.00597474	0.000337095	0.00217114	0.0013259	0.00372268	0.00270631	0.00220912	0.000929684	0.000776779	0.00272183	0.000228513	0.000517641	0.00103489	0.000979954	0.000279832	0.000509227	0.00140052	0.00171316	0.00140678	0.0010619	0.000627459	0	0	0	0	0	0	0
PA 34:4	PA344	0.0346434	0.0404908	0.0433126	0.0394823	0.00442174	0.02393	0.038832	0.0364283	0.0330635	0.00800056	0.0243111	0.0498924	0.0163589	0.0301875	0.0175221	0.0354873	0.0295516	0.023314	0.029451	0.00608728	0.060091	0.0390387	0.049426	0.0571356	0.0461554	0.0503693	0.00847532	0.0290103	0.0259429	0.0549896	0.0305967	0.0472717	0.0375622	0.012793	0.0354763	0.041129	0.0502661	0.0430649	0.0462068	0.0432286	0.00554366	0.0349854	0.0252111	0.0169708	0.0216684	0.0269958	0.0251663	0.00669265
PA 34:3	PA343	0.220817	0.260117	0.229975	0.236969	0.0205623	0.192939	0.259247	0.243786	0.231991	0.0346919	0.241464	0.223016	0.122013	0.195498	0.0643046	0.256374	0.243558	0.173396	0.224443	0.0446696	0.301502	0.227579	0.303262	0.263854	0.294727	0.278185	0.0324519	0.172052	0.205553	0.342828	0.270914	0.31725	0.26172	0.0723561	0.189837	0.231171	0.268562	0.187905	0.199439	0.215383	0.0344204	0.40454	0.355699	0.193045	0.16855	0.265488	0.277464	0.101736
PA 34:2	PA342	0.750357	0.693175	0.920312	0.787948	0.118143	0.986813	0.842598	0.886289	0.905234	0.0739503	0.817002	0.755725	0.736293	0.769673	0.0421233	0.82856	0.742168	0.690334	0.753687	0.0698294	1.23284	0.899313	1.06076	0.87768	0.888452	0.991809	0.154203	0.635699	0.557815	0.737399	0.762615	0.687181	0.676142	0.0821412	0.610184	0.665783	0.701348	0.597066	0.595061	0.633888	0.0474168	0.615808	0.47402	0.371031	0.547501	0.570265	0.515725	0.0957556
PA 34:1	PA341	0.481443	0.518202	0.365858	0.455168	0.079498	0.296845	0.346543	0.457728	0.367039	0.0823763	0.495068	0.398193	0.404732	0.432664	0.0541417	0.528398	0.416877	0.522718	0.489331	0.0628108	1.14929	0.875843	0.990914	0.753748	0.860582	0.926076	0.150449	0.455323	0.490087	0.850571	1.0108	0.855235	0.732403	0.245991	0.767786	0.835824	0.907752	0.753641	0.773007	0.807602	0.064266	0.635055	0.566208	0.43514	0.995588	0.759729	0.678344	0.21264
PA 36:6	PA366	0.000461089	0.00666929	0.00124524	0.00279187	0.00338075	0	0.001057	0.00109075	0.000715917	0.000620232	0.000996579	0.000312864	0	0.000436481	0.00050966	0.00146383	0.00188217	0.00090154	0.00141585	0.000492074	0.0349415	0.013296	0.0105281	0.0166594	0.0119737	0.0174798	0.0100216	0.00611248	0.0085192	0.00952155	0.00559504	0.00684652	0.00731896	0.00165398	0.00803886	0.0112157	0.0150305	0.010367	0.0105862	0.0110476	0.00253081	0.0505573	0.0456919	0.175611	0.096709	0.0528359	0.0842811	0.0550248
PA 36:5	PA365	0.0802739	0.0739536	0.0893341	0.0811872	0.00773084	0.0572939	0.11583	0.0788264	0.0839833	0.0296067	0.0540905	0.071635	0.0196644	0.0484633	0.0264383	0.0663914	0.0475519	0.0363866	0.0501099	0.0151651	0.2715	0.130119	0.13387	0.142272	0.106955	0.156943	0.0653629	0.0847252	0.104251	0.131828	0.0877673	0.0987107	0.101456	0.0187425	0.0871244	0.0835184	0.101612	0.0670528	0.0827832	0.0844181	0.0123286	0.0479649	0.023452	0.0169746	0.00518322	0.00521284	0.0197575	0.017614
PA 36:4	PA364	0.224645	0.216785	0.25235	0.23126	0.0186825	0.180917	0.396992	0.347666	0.308525	0.113231	0.212591	0.208648	0.123012	0.181417	0.0506189	0.199592	0.187533	0.188444	0.191856	0.00671487	0.359971	0.326509	0.37292	0.319722	0.298844	0.335593	0.0303003	0.319676	0.373147	0.449265	0.353309	0.401865	0.379452	0.0491747	0.235582	0.198157	0.263722	0.183002	0.193424	0.214778	0.0338021	0.228783	0.150113	0.134971	0.0475005	0.0624967	0.124773	0.0731669
PA 36:3	PA363	0.228513	0.213894	0.226017	0.222808	0.00781986	0.26853	0.34854	0.343367	0.320145	0.0447752	0.283539	0.249325	0.229901	0.254255	0.0271568	0.290424	0.309512	0.259537	0.286491	0.0252183	0.395718	0.389391	0.442071	0.363393	0.415918	0.401298	0.0295205	0.374508	0.622026	0.733437	0.679667	0.756605	0.633248	0.15369	0.386782	0.298266	0.382671	0.252399	0.277197	0.319463	0.0617665	0.386674	0.288118	0.260776	0.114784	0.213924	0.252855	0.0997409
PA 36:2	PA362	0.249581	0.197875	0.298744	0.248733	0.0504395	0.208095	0.298936	0.316274	0.274435	0.0581027	0.341294	0.265484	0.264432	0.290403	0.044076	0.315984	0.295733	0.340234	0.317317	0.0222803	0.506604	0.405365	0.472617	0.398262	0.379984	0.432566	0.0542383	0.332055	0.547166	0.55699	0.621581	0.653295	0.542217	0.125546	0.377532	0.288863	0.364528	0.252559	0.274295	0.311555	0.0559976	0.337174	0.267095	0.232405	0.255964	0.32573	0.283673	0.0455581
PA 36:1	PA361	0.0642295	0.0545112	0.0766648	0.0651352	0.0111045	0.0247618	0.0489495	0.0720418	0.0485843	0.0236421	0.0439133	0.0459373	0.0339408	0.0412638	0.00642212	0.060409	0.0583263	0.0671238	0.0619531	0.00459751	0.192465	0.150985	0.168241	0.13705	0.110587	0.151866	0.0309866	0.0881759	0.14418	0.131478	0.173937	0.148061	0.137166	0.0314341	0.14108	0.0989908	0.129564	0.104019	0.107455	0.116222	0.0181562	0.0580565	0.0383537	0.028692	0.104806	0.0586166	0.0577051	0.0293075
LysoPC 14:1	LYSOPC141	0	0.000110063	0	3.66876e-05	6.35447e-05	0	0.000209366	0	6.97886e-05	0.000120877	0	0	0	0	0	0	0	6.07099e-05	2.02366e-05	3.50509e-05	0.000330285	0.000979136	0.000534033	0.000759852	0.0012643	0.000773522	0.000366451	0	7.86895e-05	0.000526653	0.000681522	0.000438225	0.000345018	0.000293633	0.000313437	0.000695387	0.000336579	0.000765015	0.00116641	0.000655365	0.000351186	0.00139624	0.00183488	0.00180747	0.0298798	0.00427361	0.00783841	0.0123738
LysoPC 14:0	LYSOPC140	0.000552212	0.000515729	0.000443168	0.000503703	5.55078e-05	0	0.000928473	0.000203386	0.000377286	0.000488054	0.000668891	0.000884304	0.000412663	0.000655286	0.000236115	0.000492213	0.00068925	0.000901774	0.000694412	0.000204829	0.00303103	0.00412889	0.00471862	0.00404149	0.00691349	0.0045667	0.00144536	0.00251168	0.00171743	0.00375822	0.00780187	0.00363738	0.00388532	0.0023454	0.00544593	0.00367833	0.00416346	0.00525139	0.0044129	0.0045904	0.00074406	0.0047404	0.00304326	0.00425899	0.0239493	0.00827023	0.00885244	0.0086604
LysoPC 15:1	LYSOPC151	0	0	0	0	0	0	0	0	0	0	9.82092e-05	0	0	3.27364e-05	5.67011e-05	0	0	0	0	0	0.000183132	0.000877184	0.00132398	0.00134634	0.000899432	0.000926014	0.000471703	0.00015293	0.000109207	0.000462981	0.000918587	0.000211402	0.000371021	0.000335363	0.000801094	0.000559595	0.000422271	0.000763915	0.00134537	0.000778448	0.000352448	0.000616485	0.000610247	0.000774517	0.00489184	0.00109716	0.00159805	0.00185185
LysoPC 15:0	LYSOPC150	0.000137017	6.47813e-05	0	6.72661e-05	6.85423e-05	0.000102374	7.64368e-05	0.000739276	0.000306029	0.000375427	2.29742e-05	0.000243693	0.00188258	0.000716416	0.00101594	0.000416783	0.000222881	0.000188182	0.000275948	0.000123194	0.00165054	0.00270031	0.00276538	0.00359783	0.00241117	0.00262505	0.000701259	0.00419235	0.0023254	0.00196908	0.0024972	0.0017238	0.00254156	0.000970857	0.0027961	0.0029287	0.00153683	0.00289414	0.00390342	0.00281184	0.000842297	0.00264879	0.000742181	0.00461742	0.0055458	0.00157332	0.0030255	0.00202178
LysoPC 16:1	LYSOPC161	0.134375	0.087901	0.107727	0.110001	0.0233202	0.0536535	0.0984109	0.074543	0.0755358	0.0223952	0.167659	0.137243	0.117307	0.140736	0.0253574	0.13934	0.101333	0.115904	0.118859	0.019175	0.139281	0.187858	0.30067	0.319219	0.314558	0.252317	0.0830962	0.123132	0.0329238	0.121064	0.0885606	0.0973825	0.0926125	0.0365474	0.0770913	0.184158	0.0820479	0.214596	0.25657	0.162893	0.0803099	0.142932	0.172756	0.108066	1.07908	0.365002	0.373568	0.406767
LysoPC 16:0	LYSOPC160	0.03062	0.0330911	0.038965	0.0342254	0.00428659	0.0192863	0.0187961	0.0258764	0.0213196	0.00395387	0.0235215	0.0203315	0.0221104	0.0219878	0.00159857	0.0178113	0.0186883	0.0211807	0.0192268	0.00174807	0.0464393	0.0511152	0.0434826	0.0527304	0.0557447	0.0499024	0.00491954	0.0580053	0.0357346	0.0378043	0.0367598	0.0293116	0.0395231	0.0108491	0.0369871	0.0409151	0.0298822	0.0537109	0.0545679	0.0432126	0.0107342	0.0215289	0.0109966	0.0243539	0.0487434	0	0.0211246	0.0181811
LysoPC 17:1	LYSOPC171	0.0059867	0.00320504	0.00485373	0.00468182	0.00139877	0.0153	0.00658392	0.00706529	0.00964973	0.00489918	0.00875769	0.00526417	0.0563937	0.0234718	0.0285646	0.00471242	0.00277438	0.00761432	0.00503371	0.00243592	0.0546953	0.0705223	0.122343	0.112952	0.0529821	0.0826989	0.0327966	0.0369622	0.0687781	0.0307414	0.0200617	0.0218429	0.0356773	0.0197289	0.0206491	0.0335029	0.0111933	0.0457992	0.0673773	0.0357044	0.0220078	0.0114792	0.00930585	0.012251	0.0493311	0.0189549	0.0202644	0.0166439
LysoPC 17:0	LYSOPC170	0	0.000519097	0.00177024	0.000763113	0.000909998	0.00168168	0.00117229	0.00136273	0.00140557	0.000257386	0.000178547	0.000213749	0.00306681	0.00115303	0.00165747	0.0010816	0	0.000545312	0.000542305	0.000540807	0.00697117	0.00846202	0.00516835	0.00455786	0.0027793	0.00558774	0.00219654	0.0102473	0.0129738	0.00371067	0.00485459	0.00274654	0.00690659	0.00446382	0.00532924	0.00452991	0.00329106	0.00509884	0.00490433	0.00463068	0.000804172	0.0034999	0.00187725	0.00152323	0.0108524	0.00482714	0.00451599	0.00378151
LysoPC 18:3	LYSOPC183	0.0555735	0.0356873	0.0703628	0.0538745	0.0174001	0.0277636	0.0576752	0.0382665	0.0412351	0.0151752	0.0500013	0.0382189	0.0361854	0.0414685	0.00745922	0.0394827	0.0324966	0.0390333	0.0370042	0.00391014	0.318137	0.216297	0.228572	0.269773	0.229733	0.252502	0.0418572	0.0860077	0.0300012	0.0600049	0.0452782	0.0394493	0.0521483	0.0218354	0.0596077	0.143539	0.0685837	0.172151	0.207104	0.130197	0.0644823	0.0304671	0.0269632	0.0468434	0.101998	0.0321823	0.0476907	0.0312919
LysoPC 18:2	LYSOPC182	0.404503	0.241345	0.391158	0.345669	0.0905928	0.209312	0.577465	0.33597	0.374249	0.187038	0.462298	0.389815	0.360156	0.40409	0.0525457	0.395484	0.284396	0.35721	0.345697	0.056432	0.905768	1.14995	1.40632	1.41492	1.34887	1.24516	0.217829	0.670641	0.202977	0.506441	0.351405	0.353455	0.416984	0.17782	0.239149	0.638584	0.309088	0.711895	0.919327	0.563609	0.284693	0.415321	0.506198	0.514425	0.670684	0.510339	0.523393	0.092088
LysoPC 18:1	LYSOPC181	0.25925	0.169717	0.163052	0.19734	0.0537193	0.0627269	0.225646	0.196046	0.161473	0.0867878	0.374608	0.275714	0.248322	0.299548	0.0664311	0.271789	0.185761	0.31229	0.256614	0.0646152	0.459455	0.671825	1.25184	1.20231	1.29193	0.975471	0.382901	0.403774	0.261226	0.691102	0.504783	0.603683	0.492914	0.168311	0.312923	0.74693	0.36351	0.893069	1.09352	0.68199	0.337552	0.329522	0.554377	0.459651	2.91662	1.42431	1.1369	1.08396
LysoPC 18:0	LYSOPC180	0.0113444	0.0091443	0.0212496	0.0139128	0.00644843	0.00380556	0.00722074	0.0107163	0.00724752	0.00345544	0.00475893	0.00480288	0.00578476	0.00511552	0.000579993	0.00770394	0.00538061	0.00895023	0.00734493	0.00181168	0.0412997	0.0286958	0.00370788	0.0055873	0	0.0158581	0.018143	0.0326363	0.0297187	0	0.0191144	0.00780272	0.0178544	0.0139702	0.0168997	0.00661497	0.00974831	0.0131315	0.00986039	0.011251	0.00390923	0.00461127	0	0	0	0	0.000922255	0.00206222
LysoPE 14:1	LYSOPE141	0	0	0	0	0	0	0	0	0	0	0	0	0	0	0	0	0	0	0	0	0.000114579	0.00040003	0.000408565	0.000183481	0.000220339	0.000265399	0.000132391	0.000689176	0	0.00113948	0.000966384	0.000217856	0.000602578	0.000484568	6.23627e-05	0.000554179	0.000118371	0.000231105	0.00010548	0.0002143	0.000199956	0.00111382	0.00133099	0.000722624	0.00928018	0.00179171	0.00284786	0.00361644
LysoPE 15:1	LYSOPE151	0	0	0	0	0	0	0	0	0	0	0	0	0	0	0	0	0	0	0	0	5.43977e-05	0	0.000516908	5.17616e-05	0.000102504	0.000145114	0.000210979	0.000114256	4.36685e-05	0	0.00115504	0.000308508	0.000324294	0.000479171	0.000266853	0.000139604	9.50472e-05	7.2307e-05	3.77151e-05	0.000122305	8.887e-05	0.000866511	0.000524545	0.000743229	0.000363188	0.00115192	0.00072988	0.000305611
LysoPE 15:0	LYSOPE150	0	0	0	0	0	0	0	0	0	0	0	0	0	0	0	0	0	0	0	0	0.000817632	0.00226368	0.00330633	0.00243677	0.00179473	0.00212383	0.000912449	0.00458965	0.00374733	0.00326111	0.000636959	0.00122204	0.00269142	0.00168987	0.00376011	0.00237195	0.00112623	0.00269111	0.00198576	0.00238703	0.00096549	0.00127758	0	0.000674151	0.00387653	0.00154225	0.0014741	0.00146866
LysoPE 16:1	LYSOPE161	0.0472302	0.0395196	0.0539068	0.0468856	0.00719978	0.0210565	0.0297161	0.0179497	0.0229074	0.00609765	0.0452825	0.0340135	0.0313185	0.0368715	0.0074077	0.0379333	0.0293857	0.0334948	0.0336046	0.00427487	0.0245714	0.0420751	0.0863229	0.0880125	0.0854617	0.0652887	0.0298435	0.0475462	0.0261811	0.0500806	0.0363752	0.0374244	0.0395215	0.00959369	0.0311278	0.0506867	0.0301786	0.0563348	0.0676677	0.0471991	0.0162985	0.0487701	0.0577086	0.0427099	0.206171	0.0927737	0.0896267	0.0679738
LysoPE 16:0	LYSOPE160	0.0315725	0.043681	0.0699406	0.048398	0.0196141	0.0322466	0.0419544	0.0327599	0.0356536	0.00546267	0.0272842	0.0254818	0.0432924	0.0320195	0.00980417	0.0234512	0.0301952	0.0419039	0.0318501	0.00933702	0.0671618	0.0659109	0.0720869	0.0792192	0.0709439	0.0710645	0.00522849	0.114642	0.088889	0.0946178	0.071314	0.0713419	0.088161	0.0180983	0.0707338	0.0726972	0.0525151	0.089046	0.0876094	0.0745203	0.0148678	0.0363104	0.0257862	0.046735	0.0409066	0.026928	0.0353332	0.00899738
LysoPE 17:1	LYSOPE171	0.000456001	0	0.00122796	0.000561319	0.000620716	0.000587343	0.00132558	0.00122282	0.00104525	0.000399872	0	0	0.00560675	0.00186892	0.00323706	0.00133587	0	0.00124843	0.000861432	0.000747302	0.0108902	0.0142293	0.026312	0.0252127	0.0136753	0.0180639	0.00715127	0.0114317	0.0433195	0.0106146	0.00547312	0.00691436	0.0155506	0.0157208	0.00810036	0.00760847	0.00303685	0.011466	0.0159973	0.00924178	0.00482326	0.0018666	0.00266991	0.00254907	0.00639272	0.00314152	0.00332396	0.00177501
LysoPE 17:0	LYSOPE170	0	0	0.000461221	0.00015374	0.000266286	0	0	0.000316744	0.000105581	0.000182872	0	0	0.0020926	0.000697534	0.00120816	0.00039682	0.000398663	0.000370147	0.000388543	1.59582e-05	0.00907289	0.00463439	0.00749619	0.00742759	0.00262939	0.00625209	0.00258009	0.0105453	0.0227978	0.00610484	0.00224266	0.00415696	0.00916951	0.00821771	0.00509713	0.00321806	0.00179942	0.00386159	0.00653911	0.00410306	0.00180768	0.00165048	0.00166082	0.000180361	0	0.00197595	0.00109352	0.00092741
LysoPE 18:3	LYSOPE183	0.0265825	0.0196308	0.031123	0.0257788	0.00578811	0.0130314	0.0236481	0.0152529	0.0173108	0.00559953	0.00765008	0.0117496	0.0158946	0.0117648	0.00412228	0.00556209	0.00738009	0.00734994	0.00676404	0.00104103	0.0305302	0.0284549	0.0524192	0.0647691	0.0511353	0.0454617	0.0155367	0.0307709	0.0230792	0.0213249	0.0132819	0.0134113	0.0203736	0.00733307	0.0295078	0.0417499	0.0252373	0.0456682	0.05169	0.0387706	0.0110941	0.00694104	0.00565659	0.00943251	0.0169643	0.00737075	0.00927304	0.00450878
LysoPE 18:2	LYSOPE182	0.119797	0.0731539	0.153442	0.115464	0.0403189	0.088945	0.195799	0.109805	0.131516	0.0566391	0.125617	0.12565	0.112822	0.121363	0.0073965	0.112987	0.0907739	0.101743	0.101835	0.0111067	0.161993	0.217405	0.418685	0.433042	0.376683	0.321562	0.123703	0.235325	0.131749	0.199274	0.139011	0.135386	0.168149	0.0467141	0.0921646	0.186647	0.100745	0.201507	0.250909	0.166395	0.0682016	0.085773	0.0963123	0.136092	0.173657	0.113121	0.120991	0.0350466
LysoPE 18:1	LYSOPE181	0.112718	0.0712692	0.11458	0.0995224	0.0244857	0.0442221	0.105571	0.0809529	0.0769154	0.0308732	0.121225	0.0850192	0.0830123	0.0964188	0.021506	0.118263	0.0653329	0.0744051	0.0860002	0.0283059	0.146679	0.20919	0.375496	0.389904	0.370065	0.298267	0.112283	0.202003	0.148912	0.257947	0.183231	0.225452	0.203509	0.0413501	0.128459	0.234536	0.128735	0.248918	0.319335	0.211996	0.0826192	0.153808	0.203889	0.175841	0.678603	0.395297	0.321488	0.221437
LysoPE 20:1	LYSOPE201	0	0	0	0	0	0	0	0	0	0	0.000275598	0.00112285	0	0.000466148	0.000585174	0	0	0	0	0	0.000198	0.000966994	0.000329578	0.00088456	0.00135134	0.000746095	0.000476495	0.000707039	0.00192869	0.0016375	0.000279681	0.00158737	0.00122806	0.000699733	0.000818326	0.000630046	0.000977128	0.00059542	0.000517142	0.000707612	0.000186935	0.00131498	0.000889874	0.00101362	0	0.000870458	0.000817786	0.000490484
LysoPE 20:0	LYSOPE200	0	0	0	0	0	0	0	0	0	0	0	0	0	0	0	0	0.000393016	0	0.000131005	0.000226908	9.18951e-05	0.00026823	0.00100141	0.000120022	7.41609e-05	0.000311144	0.000393405	0	1.00803e-05	0	0.000627806	0	0.000127577	0.00027967	0.00118143	8.62023e-05	0.000193443	2.95303e-05	8.1652e-05	0.000314451	0.000488304	3.60041e-05	1.32325e-05	0.000111222	0.000384238	0.000593896	0.000227718	0.000252445
LysoPG 16:1	LYSOPG161	0.000910942	0	0.000915901	0.000608948	0.00052737	0	0	0	0	0	0	0	0	0	0	0	0	0	0	0	0.00527006	0	0.0027902	0	0	0.00161205	0.00237514	0.00927843	2.66652e-05	0	0	0.00677002	0.00321502	0.00447887	1.87856e-05	0.00549752	0.00473383	0	0.00143674	0.00233737	0.00261629	0.00623569	0.00194083	0.00405213	0.0116259	0.000522087	0.00487533	0.00434916
LysoPG 16:0	LYSOPG160	0.00145517	0.00170883	0.00376526	0.00230975	0.00126687	0.00248936	0.00118855	0.00178223	0.00182005	0.00065123	0.00164879	0.00100117	0.000715432	0.0011218	0.000478231	0.000181988	0.000495342	0.000460424	0.000379252	0.000171725	0.0096298	0.00714229	0.00112941	0.00519116	0	0.00461853	0.00404088	0.00131848	0.00513805	0.0112402	0	0.00798436	0.00513621	0.00464559	0.0050156	0.00306385	0.0116977	0.00415113	0.00272337	0.00533032	0.00367307	0.0209563	0.0114076	0.00733218	0.024731	0.00850762	0.0145869	0.00779694
LysoPG 18:3	LYSOPG183	0.00190206	0.000395397	0.00144918	0.00124888	0.000773045	0.000231706	0.00372428	0.00269689	0.00221763	0.00179493	0.00357283	0.00160294	0.00234347	0.00250641	0.000995003	0.00310233	0.0017895	0.00131406	0.00206863	0.000926238	0.002397	0.00792041	0.00396407	0.00262983	0.00307206	0.00399667	0.0022737	0.000814063	0.000577477	0	0.00318632	0.00119164	0.0011539	0.00121567	0.000600159	0.00137206	0.000312645	0.00433927	0.00472049	0.00226892	0.00210432	0.00286174	0.0044952	0.00106711	0.0086252	0.00178007	0.00376586	0.00300787
LysoPG 18:2	LYSOPG182	0.00169404	0.000943487	0.00224191	0.00162648	0.000651841	0	0.00121622	0.0024523	0.00122284	0.00122616	0.00260559	0.00317616	0.00323764	0.00300646	0.000348523	0.00305105	0.00192946	0.00372765	0.00290272	0.000908226	0.00649579	0.00910612	0.0190244	0.016726	0.00213373	0.0106972	0.00705701	0.00264827	0.00116269	0.00206245	0.00362348	0.00678423	0.00325622	0.0021656	0.00362918	0.00703364	0.00448977	0.00493317	0.01031	0.00607914	0.0026764	0.00386165	0.00772517	0.0030469	0.0179216	0.0116881	0.00884869	0.00612728
LysoPG 18:1	LYSOPG181	0.00392953	0.000404446	0.00146697	0.00193365	0.00180829	0	0.00134121	0.000395737	0.000578982	0.000689125	0.00216877	0.00292197	0.00311861	0.00273645	0.000501358	0	0.000628373	0.000702956	0.000443776	0.000386127	0.00282979	0.00713647	0.0169711	0.0123798	0	0.00786342	0.00691097	0.000140845	0	0.00417461	0.0070391	0	0.00227091	0.00320979	0.00128979	0.00679808	0.00680642	0.00695185	0.00660473	0.00569017	0.00246298	0.00263727	0.00274089	0.00056299	0.0343731	0.0166469	0.0113922	0.0143571
CER 42:0;3	CER1	2.03688	1.96355	2.67947	2.22663	0.393877	1.44133	1.80591	2.7089	1.98538	0.652566	2.7834	0.876419	1.39619	1.68534	0.985823	0.809069	0.966888	1.0196	0.931851	0.10955	11.8051	10.0383	5.48226	6.76254	6.453	8.10823	2.68505	11.098	15.1971	8.58583	10.8696	10.8234	11.3148	2.39824	15.4331	3.71569	5.85496	5.05056	4.59817	6.9305	4.81562	11.305	9.38589	2.38384	4.37765	8.40916	7.17231	3.68267
CER 44:0;3	CER2	0	0	0	0	0	0	0	0	0	0	0.000266358	0	0	8.87861e-05	0.000153782	0	0	0	0	0	0.229525	0.0854071	0.0345052	0.0466307	0.0262572	0.0844651	0.0842004	0	0.160497	0.278082	0.151852	0.189527	0.155992	0.100501	0.441508	0.0227285	0.1174	0.00415841	0.000512163	0.117262	0.187414	0.231382	0.17907	0.365709	0	0	0.155232	0.157211
IPC 40:0;3	IPC1	0.00259499	0.00655988	0.00337916	0.00417801	0.0020997	0.00115345	0.00953862	0.0066754	0.00578916	0.00426226	0.00825017	0.00884724	0.00875806	0.00861849	0.000322074	0.0105945	0.00886044	0.00629179	0.00858224	0.00216479	0.000575636	0.000290682	0.000605243	0.000273113	0.000979623	0.00054486	0.000288125	0	0.00106606	0.000332613	0.00123164	0.000318743	0.000589811	0.000530627	0.00035154	0	0.000101502	0	0.000164928	0.000123594	0.000145522	0.00211457	0.00171433	0.00051542	0.000344267	0.00065907	0.00106953	0.000792053
IPC40:0;4	IPC2	0	0.000179264	0	5.97545e-05	0.000103498	0.000237404	0.000291808	0.000268116	0.000265776	2.72774e-05	0.000910375	0.000525242	0.00212565	0.00118709	0.000835316	0.000159055	0.000708916	0.000393862	0.000420611	0.000275905	0	0	0	0	0	0	0	0.00102608	0	0	0	0	0.000205215	0.000458875	0.000289416	0	0	0	0	5.78831e-05	0.000129431	0.000237125	0	0	0.000270812	0	0.000101587	0.000139613
IPC 42:0;3	IPC3	1.91328	2.43393	2.59344	2.31355	0.355701	1.35114	2.70375	3.29813	2.45101	0.9978	2.47762	2.84864	2.49115	2.6058	0.210411	1.68055	2.39295	2.13128	2.06826	0.360356	0.289042	0.162303	0.168974	0.186739	0.114957	0.184403	0.0642338	0.640288	0.187069	0.0938272	0.273377	0.101444	0.259201	0.225204	0.117072	0.0845735	0.0965969	0.100739	0.0932824	0.0984528	0.0119866	0.551554	0.377122	0.0578058	0.194092	0.339394	0.303994	0.187466
IPC 40:0;5	IPC4	0	0.00107558	0.00137798	0.000817855	0.000724242	0	0.0024331	0.00203739	0.00149016	0.0013056	0.0013085	0.0049369	0.00498503	0.00374348	0.00210889	0.00225824	0.00314061	0.00139127	0.00226338	0.000874684	0	0	0.000470409	0	0	9.40818e-05	0.000210373	0	0	0.000366672	0	0	7.33344e-05	0.000163981	0	0	0	0	0	0	0	9.88315e-05	0.000252945	0.000365849	0	0.000867045	0.000316934	0.000338055
IPC 42:0;4	IPC5	0.575104	0.486298	0.285243	0.448882	0.148509	0.732253	2.58106	0.939076	1.41746	1.013	0.558488	0.800741	0.546336	0.635188	0.143501	0.630428	0.994846	0.609402	0.744892	0.216722	0.407438	0.251179	0.31516	0.207587	0.186986	0.27367	0.0894458	1.13192	0.180269	0.244159	0.737439	0.226758	0.504109	0.417719	0.0609867	0.0534527	0.134493	0.0618032	0.0900659	0.0801603	0.0334218	0.163406	0.0859545	0.341614	0.040836	0.0495193	0.136266	0.124567
IPC 44:0;3	IPC6	2.1788	2.44349	1.74311	2.1218	0.353649	1.28528	3.42206	2.85314	2.52016	1.10663	2.26529	3.70139	3.61625	3.19431	0.805679	2.41963	3.01711	2.40274	2.61316	0.349935	0.396953	0.28024	0.316403	0.229385	0.222109	0.289018	0.0716061	0.527537	0.242471	0.166844	0.469772	0.138402	0.309005	0.178427	0.200476	0.157617	0.20996	0.187865	0.153629	0.181909	0.0252831	1.21292	0.773928	1.02497	0.398272	0.592625	0.800543	0.326413
IPC 42:0;5	IPC7	0.00797303	0.00509031	0.00442902	0.00583079	0.00188447	0.0165908	0.0369219	0.0127606	0.0220911	0.0129858	0.00566131	0.00973336	0.0150052	0.0101333	0.00468474	0.0113233	0.00911811	0.00863758	0.00969298	0.00143216	0.0132429	0.00557243	0.00705855	0.00251735	0.00149737	0.00597772	0.0046412	0.00820676	0.00669887	0.00364186	0.0156196	0.00197391	0.00722819	0.00529439	0.000186	0.00036981	0.00014203	0.000240255	6.87407e-05	0.000201367	0.000113173	0.00739174	0.00370992	0.00590355	0.00105758	0.00285569	0.0041837	0.0025005
IPC 44:0;4	IPC8	0.136966	0.116793	0.068338	0.107366	0.0352719	0.164889	0.606197	0.178836	0.316641	0.25086	0.137435	0.258105	0.198232	0.197924	0.0603354	0.175288	0.305693	0.170572	0.217184	0.076687	0.109489	0.0553236	0.0745882	0.0429732	0.03834	0.0641427	0.0289701	0.189697	0.0535515	0.0467729	0.168571	0.0353938	0.0987973	0.0740014	0.0126978	0.0139015	0.0400273	0.015262	0.0196984	0.0203174	0.0113318	0.0877311	0.0427851	0.325134	0.0220906	0.0211466	0.0997774	0.128838
IPC 44:0;5	IPC9	0.00185639	0.006647	0.00306397	0.00385579	0.00249153	0.00252587	0.0131865	0.00826892	0.00799375	0.00533562	0.00211623	0.00864761	0.00921084	0.00665823	0.00394355	0.00375325	0.0129682	0.005277	0.00733283	0.00493952	0.00154539	0.000205918	0.00016809	0.000331738	0.000554654	0.000561157	0.000570543	0	0.000281532	0.000144981	0.00184796	0.000637759	0.000582447	0.000745949	0.000186	0.000163186	0	0	0.000233669	0.000116571	0.000109411	0.00420958	0.00253889	0.0146011	0.000344267	0.0015492	0.0046486	0.00574084
MIPC 40:0;3	MPC1	0.0113954	0.00713378	0.00547889	0.00800268	0.00305244	0.000169661	0.00837081	0.00825709	0.00559919	0.00470245	0	0.00801782	0.00779389	0.00527057	0.00456582	0.0189568	0.00952329	0.0103703	0.0129501	0.00521912	0	8.47642e-05	0	0.000234147	0.000184885	0.000100759	0.000106572	0	0	0	0	0	0	0	0	7.61144e-05	0	0.000240255	0	6.32738e-05	0.000104281	0	0	0	0	5.78168e-05	1.15634e-05	2.58565e-05
MIPC 42:0;3	MPC2	3.50626	3.83224	3.53155	3.62335	0.181344	2.70642	2.15488	2.65048	2.50392	0.303575	2.64471	2.96975	1.69278	2.43575	0.663639	2.40647	2.85138	2.06169	2.43985	0.3959	0.224523	0.0983518	0.15237	0.176186	0.119179	0.154122	0.0494407	0.148146	0.0343599	0.01032	0.0379583	0.0197697	0.0501108	0.0559253	0.0992867	0.0738048	0.0733762	0.0862499	0.093791	0.0853017	0.0116506	0.0893515	0.0573622	0.0205381	0.0510941	0.103421	0.0643533	0.0327705
MIPC 40:0;5	MPC3	0.00496403	0	0.00629919	0.00375441	0.00331924	0	0	0.00544188	0.00181396	0.00314187	0.00156488	0.00255568	0	0.00137352	0.00128854	0	0.00233025	0	0.00077675	0.00134537	0	6.0577e-05	0	9.75907e-05	0.000221795	7.59926e-05	9.15318e-05	0	0	0	0	0	0	0	0	0	0.00014203	0	0	2.8406e-05	6.35178e-05	0	0.000159249	0	0	0	3.18498e-05	7.12184e-05
MIPC 42:0;4	MPC4	0.66599	0.538722	0.215448	0.473387	0.232268	0.661388	1.29166	0.577953	0.843666	0.390208	0.507666	0.654435	0.260961	0.474354	0.198841	0.750769	1.08127	0.464118	0.765386	0.308837	0.208674	0.0912773	0.17126	0.144298	0.0901376	0.141129	0.0513945	0.449668	0.0302158	0.0257319	0.092096	0.0314613	0.125835	0.183082	0.0377624	0.0247683	0.0598783	0.0307816	0.0543116	0.0415004	0.0150889	0.0254161	0.00955563	0.0261757	0.00455115	0.0173542	0.0166106	0.00954966
MIPC 44:0;3	MPC5	2.36551	2.87203	1.66531	2.30095	0.605943	1.94949	1.69997	1.4668	1.70542	0.241391	2.31725	2.85105	1.96399	2.37743	0.446582	2.46159	3.14166	2.23631	2.61319	0.47133	0.267676	0.103779	0.171462	0.13573	0.100675	0.155864	0.0687554	0.166202	0.0311817	0.0142092	0.0455163	0.0172034	0.0548625	0.0634735	0.106235	0.0873475	0.156516	0.114559	0.10109	0.11315	0.0261801	0.118938	0.0668993	0.0577061	0.0380805	0.11104	0.0785327	0.0349812
MIPC 42:0;5	MPC6	0	0.0116863	0	0.00389543	0.00674709	0	0.00230353	0.00675545	0.00301966	0.00343419	0.00844924	0.00297574	0.0086792	0.00670139	0.00322856	0.00655217	0.00580862	0.00905742	0.0071394	0.00170215	0.00278824	0.00110237	0	0.000780725	0.000388058	0.00101188	0.00107589	0	0.000201198	4.26505e-05	0	0.00015186	7.91417e-05	9.22552e-05	0	0	0.000893073	0	0.000233669	0.000225348	0.00038674	0	0.000159249	0.000282688	0	0	8.83875e-05	0.000128658
MIPC 44:0;4	MPC7	0.12512	0.110053	0.0618423	0.0990052	0.033054	0.127535	0.243984	0.105168	0.158896	0.0745327	0.102785	0.153655	0.0755548	0.110665	0.0396422	0.162528	0.252884	0.114263	0.176558	0.0703674	0.0528806	0.0175166	0.0353611	0.0232234	0.0188556	0.0295674	0.0148095	0.0410375	0.00669887	0.00426444	0.0170758	0.00478305	0.0147719	0.0155768	0.00663833	0.00491672	0.0142695	0.00647205	0.00453639	0.00736659	0.00396838	0.00719408	0.00159266	0.0104936	0.000615079	0.00304079	0.00458724	0.00414781
MIPC 44:0;5	MPC8	0.0081983	0.0165258	0.0174865	0.0140702	0.00510786	0.00624268	0.00395808	0.00922202	0.00647426	0.0026396	0.0111236	0.011869	0.00377018	0.0089209	0.0044762	0.00935108	0.00131699	0.00827016	0.00631275	0.00436008	0.000151541	0	0	0.000175523	0	6.54127e-05	8.99704e-05	0	0.000140766	0	0.000839891	0	0.000196131	0.000364998	0	0	0	8.58493e-05	0	1.71699e-05	3.8393e-05	0	9.36958e-05	0	0	0.000115634	4.18659e-05	5.78496e-05
M(IP)2C 42:0;3	MIC1	0.196367	0.0152507	0.00127585	0.0709646	0.108826	0.0783475	0.211176	0.154581	0.148035	0.066656	0.281123	0	0.109938	0.130354	0.141669	0.117599	0.0560597	0	0.0578861	0.0588205	0.0169415	0.0256838	0.0194978	0.0316913	0.00342037	0.0194469	0.0106296	0	0.000201198	0	0	0	4.02395e-05	8.99784e-05	0.00127893	7.61144e-05	0	0	0.000343704	0.00033975	0.000543702	0.00292548	0.00219242	0.000266235	0	0.0197033	0.00501748	0.0083033
M(IP)2C 42:0;4	MIC2	0.00958587	0	3.49816e-05	0.00320695	0.00552434	0.00432641	0.0306423	0.00706433	0.014011	0.014468	0.0150258	0	0	0.0050086	0.00867515	0.000601657	0	0	0.000200552	0.000347367	0.00139439	0.00631199	0.00420224	0.00729964	0	0.00384165	0.00312	0	0	0	0	0	0	0	0	0	0	0	0	0	0	0.000533619	4.68479e-05	0	0	0.000115634	0.00013922	0.000225502
M(IP)2C 44:0;3	MIC3	0.0988282	0.0141032	0.00155426	0.0381619	0.0529119	0.0756665	0.135867	0.0717542	0.0944292	0.0359394	0.2222	0	0.090979	0.104393	0.111706	0.103541	0.0492687	0	0.0509367	0.0517908	0	0.00454934	0	0.011769	0	0.00326366	0.00514655	0	0	4.26505e-05	0	0.000106248	2.97796e-05	4.65658e-05	0.00202703	0.000304653	0.000101502	0.000309119	9.61875e-05	0.000567698	0.000822398	0	0	0	0	0	0	0
M(IP)2C 44:0;4	MIC4	0.000376124	0	0	0.000125375	0.000217156	0	0.00496482	0.00075082	0.00190521	0.00267616	0.000654508	0	0.00144244	0.000698981	0.000722246	0.000222563	0	0	7.41877e-05	0.000128497	0	0.000339275	0	0	0	6.7855e-05	0.000151728	0	0	0	0	0	0	0	0	0	0	0	0	0	0	0	0	0	0	0	0	0
Lanosterol SE	LE	2.68801	2.4299	1.22312	2.11368	0.781967	2.16668	4.0541	3.55322	3.258	0.977734	3.04054	3.7191	1.10977	2.62314	1.35382	3.10274	3.6212	4.67418	3.79937	0.800727	2.72002	0.904825	0.890519	0.894826	0.112185	1.10447	0.96491	6.82703	0.934877	4.40211	2.50141	5.98272	4.12963	2.43114	0.450198	0.436554	0.734936	0.446091	0.278016	0.469159	0.165172	0.290298	0.297127	0.131409	0.897377	0.58787	0.440816	0.303771
Zymosterol SE	ZE	1.85111	1.6396	1.13713	1.54261	0.366741	0.378706	0.793888	0.514001	0.562198	0.211746	2.6996	2.78499	1.86319	2.44926	0.509344	2.38996	2.78253	2.94113	2.70454	0.283745	1.64838	0.847745	0.840205	1.03316	0.0881331	0.891525	0.557423	1.56697	1.92383	0.302078	0.0644042	0.162151	0.803886	0.872789	0.84737	0.883635	0.866514	0.762039	0.474935	0.766899	0.169774	0.354634	0.225002	0.341218	0.128112	0.312472	0.272287	0.0950916
Episterol + Fecosterol SE	EFE	3.83528	3.76089	2.83339	3.47652	0.558208	1.86804	1.69202	1.65709	1.73905	0.113063	3.63626	4.14049	2.98091	3.58589	0.581425	3.86386	4.02911	3.72007	3.87102	0.154645	3.12611	1.36487	2.11211	2.80751	0.17229	1.91658	1.18763	4.07922	0.79361	0.601521	0.154023	0.651299	1.25593	1.5963	1.40919	1.30677	1.08664	1.24522	0.773878	1.16434	0.247628	0.905247	0.583521	0.618058	0.428175	0.713162	0.649633	0.175916
Ergostatetraenol SE	ETE	0.953985	0.670305	1.13124	0.91851	0.232506	0.562217	0.361984	0.656733	0.526978	0.150501	0.141819	0.145035	0.293492	0.193448	0.0866548	0.143943	0.141788	0.135515	0.140415	0.00437854	0.31456	0.156119	0.251032	0.227975	0.00389623	0.190716	0.118809	0.367488	0.161738	0.0498245	0.00178893	0.0161847	0.119405	0.152206	0.766218	1.02049	0.640414	0.282648	0.607885	0.66353	0.267705	0.0218965	0.0393268	0.0191189	0.00531137	0.0223056	0.0215918	0.0121068
Ergosterol SE	EE	10.4669	11.9156	11.8707	11.4177	0.823769	11.8832	9.16331	10.3898	10.4788	1.36213	3.87424	4.40115	5.13811	4.47117	0.634838	4.4092	4.22939	3.99913	4.21257	0.205551	8.22162	3.42307	6.18892	6.82445	0.358401	5.00329	3.12858	10.7466	2.20487	1.22868	0.129702	0.657774	2.99352	4.4018	3.15337	2.88216	1.7681	2.81623	1.83614	2.4912	0.642056	1.34021	0.735323	1.2528	0.343491	0.677827	0.869932	0.418306
[truncated: 48 more columns]
