# Supplementary material for: Comparative Lipidomics of Azole Sensitive and Resistant Clinical Isolates of Candida albicans Reveals Unexpected Diversity in Molecular Lipid Imprints
Source: PLoS One. 2011 Apr 29;6(4):e19266. doi: 10.1371/journal.pone.0019266 (PMC3084813; doi:10.1371/journal.pone.0019266)
Supplement: Sheet S2 — This sheet has the mole percentages of the molecular lipid species for all lipid groups except DAGs and TAGs which are represented in terms of their absolute relative abundance. (XLS) [file pone.0019266.s009.xls]

## Sheet: Information sheet
This sheet has the mole percentages of the molecular lipid species for all lipid groups except DAGs and TAGs which are represented in terms of their absolute relative abundance.
The values are represented as average and standard deviation for each isolate.
The represents 5 major lipid groups:
1)	Phosphoglycerides (PGLs)
2)	Sphingolipids (SLs)
3)	Sterol esters (SEs)
4)	Di-acyl glycerols (DAGs)
5)	Tri-acyl glycerols (TAGs)

## Sheet: PGL
Composition of PGLs (% of total PGL mass spectral signal)
Sample no.			GU4		GU5		DSY294		DSY296		DSY347		DSY289		DSY544		DSY775		G2		G5		F2		F5		DSY290		DSY292		DSY741		DSY742
Sample description	Masses	Formula	ave	stdev	ave	stdev	ave	stdev	ave	stdev	ave	stdev	ave	stdev	ave	stdev	ave	stdev	ave	stdev	ave	stdev	ave	stdev	ave	stdev	ave	stdev	ave	stdev	ave	stdev	ave	stdev
PC 26:1	648.459	C34H67O8PN	0.000619078	0.000488931	0.00112702	0.000224488	0.000935691	0.000151538	0.00106648	0.000612353	0.00242872	0.000369631	0.00335554	0.00127936	0.00355516	0.00134017	0.0109988	0.00391877	0.00188024	0.000362205	0.00219072	0.00052701	0.00178653	0.000420925	0.00526866	0.00111762	0.0078576	0.00567615	0.00566838	0.00543965	0.00205157	0.000447483	0.00356371	0.00134735
PC 26:0	650.474	C34H69O8PN	0.000861289	0.000381673	0.00107727	5.67522e-06	0.000527162	0.000257296	0.000888837	0.000341083	0.00284978	0.0002524	0.00513231	0.00512963	0.00404319	0.00165733	0.00827409	0.00686215	0.00246821	0.00013525	0.00383086	0.00106134	0.00258997	0.000967237	0.00180923	0.000558855	0.00601785	0.00782376	0.00287606	0.00395974	0.00344658	0.00216531	0.0048403	0.0017259
PC 28:1	676.49	C36H71O8PN	0.00376725	0.00138155	0.00378786	0.00109999	0.00325077	0.000554414	0.00440878	0.00166997	0.0067827	0.00157844	0.0147354	0.0103179	0.0100452	0.00371158	0.0398563	0.0363689	0.00793319	0.00113206	0.00825311	0.00157454	0.00743765	0.000489207	0.0105659	0.00117472	0.0191753	0.0127155	0.0130896	0.00924265	0.0134692	0.0104506	0.0108057	0.00281536
PC 28:0	678.505	C36H73O8PN	0.00176702	0.00104861	0.00107631	0.00119363	0.000422931	0.000368155	0.00121299	0.000343661	0.00268977	0.000293322	0.00721718	0.00734045	0.00574122	0.00183266	0.0145115	0.0161083	0.00357618	0.00155335	0.0034542	0.000582772	0.00290586	0.0015395	0.00102192	0.000446356	0.0095502	0.00698536	0.00730227	0.00510692	0.0122555	0.0186041	0.00545787	0.00325451
PC 30:2	702.505	C38H73O8PN	0.0206818	0.0101615	0.0140933	0.00743389	0.0132637	0.00525088	0.0179819	0.00458017	0.0104242	0.00203949	0.0308378	0.026987	0.0191364	0.00423968	0.0569795	0.0469413	0.0190158	0.00253381	0.019235	0.00210851	0.0242945	0.00280235	0.00846893	0.000572513	0.0198246	0.00311162	0.0154873	0.0023523	0.0470282	0.0336844	0.0143485	0.00239721
PC 30:1	704.521	C38H75O8PN	0.0814009	0.0390255	0.0428381	0.00971794	0.0665841	0.0281882	0.0870151	0.0105735	0.0389592	0.0162388	0.0847911	0.0667047	0.0724193	0.00991842	0.185601	0.24593	0.0727236	0.00648248	0.0874086	0.00916747	0.115383	0.00894454	0.0118092	0.000674364	0.0823223	0.00657274	0.0753318	0.0111158	0.133589	0.111915	0.0529817	0.00503563
PC 30:0	706.537	C38H77O8PN	0.00319166	0.00041228	0.000897392	0.000227632	0.00031318	0.000542444	0	0	0.00162576	0.000636447	0.00214509	0.00248756	0.00376383	0.00120634	0.00910751	0.00464473	0.00217395	0.000841766	0.00253107	0.00106085	0.00530945	0.00389685	0.00104077	0.00104292	0.00473573	0.00451976	0.0339864	0.0693558	0.00417737	0.0087713	0.00216563	0.00197534
PC 31:2	716.521	C39H75O8PN	0.0116928	0.00102359	0.0154008	0.0118383	0.0133819	0.00868799	0.0084284	0.000789957	0.0110655	0.00149703	0.0138007	0.00321287	0.0142678	0.0031735	0.0177393	0.00356773	0.00530543	0.000505519	0.0111105	0.00127524	0.0120157	0.00147215	0.0047046	0.00120008	0.0356651	0.00678195	0.0310959	0.00676449	0.0162223	0.00536732	0.0151966	0.00304515
PC 31:1	718.537	C39H77O8PN	0.0445108	0.00278849	0.0402864	0.023051	0.0475963	0.0317936	0.0262681	0.003388	0.035256	0.0109469	0.0484781	0.00995273	0.0542431	0.0126725	0.0303985	0.0139728	0.0210407	0.000443588	0.0505125	0.0102066	0.0466137	0.00139707	0.00976601	0.000993775	0.107147	0.0147	0.146271	0.110341	0.0421057	0.0168143	0.0477058	0.00745292
PC 31:0	720.552	C39H79O8PN	0.000229249	0.000397072	0	0	0.000538934	0.000889407	0.00142748	0.000668806	0.000844317	0.000345625	0.00435764	0.00348464	0.00172044	0.00172508	0.00629651	0.00305935	0.00196555	0.00132167	0.00157107	0.00189991	0	0	0.00100702	0.000220208	0.00199619	0.00243724	0.0791337	0.171973	0.00385769	0.00198194	0.00278913	0.00339467
PC 32:2	730.537	C40H77O8PN	1.26044	0.171577	0.835511	0.108834	1.12149	0.187782	1.18917	0.0345154	0.675823	0.0960848	0.683829	0.221865	0.978806	0.0541283	2.01965	0.686347	0.839509	0.0753809	0.900415	0.106416	1.30808	0.0448139	0.4691	0.0338788	1.32181	0.0720201	1.57788	0.225905	1.58599	0.419384	1.06924	0.11039
PC 32:1	732.552	C40H79O8PN	1.1964	0.323522	0.637517	0.0538278	1.05304	0.295817	1.23959	0.0319542	0.690451	0.226728	0.794833	0.330694	0.960587	0.0415945	1.13989	1.16578	1.00954	0.00752764	1.3629	0.0315804	1.47768	0.121676	0.194361	0.0209875	0.95736	0.0713232	0.922688	0.143532	1.34864	0.768962	1.07774	0.100617
PC 32:0	734.568	C40H81O8PN	0	0	0	0	0	0	0	0	0	0	0	0	0	0	0.00130923	0.00292753	0	0	0	0	0	0	0.00337147	0.00218404	0	0	0.0368494	0.0823978	0	0	0	0
PC 33:2	744.552	C41H79O8PN	0.337667	0.0640587	0.528843	0.411138	0.583282	0.574176	0.225251	0.0226737	0.497011	0.135053	0.493007	0.326619	0.487419	0.122981	0.231057	0.020663	0.15899	0.0199506	0.299521	0.0172277	0.282155	0.00748145	0.214615	0.0174007	1.30034	0.0916123	0.798386	0.305756	0.334884	0.0687741	0.464106	0.09637
PC 33:1	746.568	C41H81O8PN	0.201805	0.0157702	0.239125	0.138873	0.312028	0.275747	0.140438	0.0211149	0.302448	0.0902253	0.353347	0.131241	0.350993	0.0785107	0.135864	0.0588908	0.120209	0.00925283	0.25072	0.0320254	0.216469	0.0174925	0.136996	0.000808494	0.591566	0.0634974	0.426916	0.133443	0.241084	0.0439293	0.31098	0.0654657
PC 33:0	748.583	C41H83O8PN	0.000297617	0.000515488	0	0	0.00332636	0.00361773	0.00627513	0.00202434	0	0	0.00854464	0.00840833	5.81256e-05	0.000129973	0.0166019	0.0116346	0.00944069	0.00129672	0.00737087	0.00422941	0.000487192	0.000843842	0	0	0	0	0.00376237	0.00841291	0.0131217	0.00698611	0.0064519	0.0136509
PC 34:4	754.537	C42H77O8PN	1.66349	0.175797	1.338	0.33406	1.00485	0.0726688	0.956648	0.0365349	1.08755	0.313383	0.557081	0.136276	1.22744	0.134648	0.646854	0.261134	0.435056	0.042461	0.734168	0.0807359	1.01908	0.0513024	1.65269	0.0666243	0.955224	0.0436615	0.985119	0.240477	0.862982	0.190027	1.15402	0.141168
PC 34:3	756.552	C42H79O8PN	6.66632	0.136389	5.69019	0.715924	5.70164	0.291516	5.6215	0.216305	4.7415	0.221988	3.43371	0.600893	5.12852	0.431775	6.35349	2.30947	4.533	0.409111	4.80791	0.346907	5.96947	0.149436	5.37972	0.113335	5.04621	0.26898	4.67338	0.525445	5.02843	0.86769	5.72156	0.730456
PC 34:2	758.568	C42H81O8PN	6.05297	0.620315	5.08761	0.265405	5.69393	0.68138	5.86547	0.229022	5.19059	0.546624	4.72794	0.367422	5.98471	0.263051	8.07743	1.62989	5.86294	0.276729	6.00467	0.255562	6.37748	0.0936073	4.81473	0.229166	5.09185	0.277219	5.23779	0.80017	6.42136	1.271	6.61189	0.786424
PC 34:1	760.583	C42H83O8PN	2.40836	0.548984	1.46848	0.330375	2.04437	0.337863	2.23121	0.179845	2.31399	0.596958	2.65278	0.480622	3.32966	0.199582	2.99069	1.85179	3.1288	0.167475	3.16266	0.0328567	2.77279	0.0873249	1.63177	0.146454	1.99172	0.116399	1.74639	0.177907	3.0943	1.22838	2.90172	0.431169
PC 36:6	778.537	C44H77O8PN	0.201999	0.0781379	0.164687	0.0431856	0.0927423	0.00831543	0.0838758	0.00408606	0.421123	0.322258	0.0877058	0.0371118	0.303486	0.0490299	0.0343347	0.027363	0.0207213	4.38885e-05	0.0569999	0.00563942	0.09284	0.00798824	0.662422	0.169506	0.0889201	0.00546513	0.0960554	0.0467584	0.0936911	0.0372512	0.187377	0.0168798
PC 36:5	780.552	C44H79O8PN	2.45421	0.599113	2.54874	0.316855	1.65676	0.00902375	1.55505	0.0451424	3.99522	1.6605	1.51165	0.617922	2.87044	0.322907	0.873176	0.773854	0.705951	0.0669316	1.20532	0.129098	1.58723	0.13366	3.75417	0.455534	1.60034	0.127337	1.44147	0.521619	1.83107	0.77126	3.0681	0.20065
PC 36:4	782.568	C44H81O8PN	6.95576	1.13099	8.73026	0.32631	6.53335	0.27408	5.97775	0.131104	7.70534	0.651811	5.33944	1.80108	6.24911	0.484191	4.62353	3.16151	5.68975	0.522971	6.59487	0.667127	6.03578	0.579838	6.22652	1.22941	4.8218	0.464439	4.1578	0.4905	5.7621	1.8957	7.18297	0.648442
PC 36:3	784.583	C44H83O8PN	6.20404	0.172684	6.79721	1.48808	7.46371	0.332487	7.32297	0.395686	7.62925	0.433926	7.76531	1.64299	7.3581	0.365113	7.48491	2.91848	9.07069	0.242302	7.07637	0.198394	5.54678	0.0878491	5.31383	0.209673	5.87618	0.25814	5.27831	0.567251	6.9235	1.13467	8.63336	0.791188
PC 36:2	786.599	C44H85O8PN	2.65213	0.101138	2.74769	0.81414	3.82446	0.387438	4.08203	0.334466	4.95582	0.324194	5.40136	0.808812	5.2381	0.287419	6.26849	0.846572	4.73235	0.324431	3.61203	0.173993	2.50437	0.0396486	1.66607	0.299857	3.72766	0.229138	3.35158	0.474096	4.63315	0.656252	5.35286	0.390342
PC 36:1	788.615	C44H87O8PN	0.864325	0.0219389	0.670505	0.294313	0.792504	0.0644198	0.807169	0.121741	1.27194	0.238929	1.3625	0.230826	1.63316	0.226217	0.933478	0.548812	0.998859	0.123965	0.999591	0.137934	0.724727	0.0503863	0.136789	0.00672976	0.731538	0.0485173	0.594697	0.160688	1.01513	0.389248	1.0211	0.189504
PC 38:6	806.568	C46H81O8PN	0.00962249	0.00256744	0.0140671	0.0019878	0.0111004	0.000993949	0.0115768	0.00142633	0.0166752	0.00959573	0.00884623	0.00200678	0.0115243	0.00160094	0.00961727	0.0036286	0.00838262	0.00149313	0.0104842	0.00162598	0.0100281	0.00159557	0.0305723	0.00608022	0.00878949	0.00282652	0.0092561	0.00347153	0.00816956	0.00233523	0.0151954	0.00319311
PC 38:5	808.583	C46H83O8PN	0.0507226	0.00164377	0.0959501	0.0129464	0.0969584	0.0108561	0.0957224	0.00459076	0.107447	0.0320666	0.105023	0.0425592	0.0544864	0.00634462	0.0326034	0.0297832	0.071983	0.00976024	0.0849135	0.00906397	0.0590556	0.00459441	0.110198	0.0192929	0.0657229	0.00577116	0.0721376	0.0245762	0.0929099	0.0392553	0.177358	0.0356318
PC 38:4	810.599	C46H85O8PN	0.0610804	0.00937098	0.1119	0.00464597	0.163505	0.0172743	0.160282	0.0100857	0.125532	0.0118164	0.140247	0.0409809	0.0791945	0.00400658	0.0573849	0.0346447	0.12294	0.0136544	0.117761	0.0199085	0.0677326	0.00687635	0.283536	0.0401124	0.0916162	0.00590732	0.0868851	0.0173389	0.130083	0.0409235	0.18247	0.0251032
PC 38:3	812.615	C46H87O8PN	0.107111	0.0100103	0.15234	0.0186785	0.289499	0.0650979	0.325773	0.0144962	0.156545	0.0190629	0.18075	0.0512133	0.109571	0.0132014	0.151643	0.106821	0.294247	0.0344842	0.181543	0.0228429	0.126959	0.00986483	0.340613	0.0273453	0.153284	0.010183	0.135649	0.0258874	0.206903	0.0642771	0.194337	0.0354744
PC 38:2	814.63	C46H89O8PN	0.0480771	0.0132049	0.0578291	0.0181779	0.0866682	0.0150682	0.0981133	0.0123903	0.0935214	0.0312325	0.113156	0.0250167	0.098007	0.00376988	0.132492	0.0508717	0.100443	0.00692108	0.067944	0.0069403	0.0607676	0.0154137	0.140456	0.0261898	0.0819244	0.00359987	0.0765706	0.0088875	0.107851	0.0144422	0.13037	0.0286661
PC 40:5	836.615	C48H87O8PN	0	0	0.00179218	0.00242892	0.000530431	0.000283134	0.000980605	0.000579376	0.00221921	0.000744709	0.00177137	0.000865911	0.00179433	0.000436566	0.00237168	0.000334742	0.00138031	0.000823111	0.00112	0.000273251	0.000937699	0.00125066	0.00555287	0.00190967	0.0027011	0.00141119	0.00221503	0.00213005	0.00108933	0.000344849	0.00234171	0.000610363
PC 40:4	838.63	C48H89O8PN	0.00365651	0.000978862	0.00560929	0.00161906	0.00362428	0.000435839	0.00259261	0.000577111	0.00540778	0.00258084	0.00302963	0.000623593	0.00419641	0.000687081	0.00164245	0.000722311	0.00184184	0.000901925	0.00168653	0.000521293	0.00335182	9.63919e-05	0.0188369	0.00318899	0.00329146	0.000889867	0.00296453	0.000976458	0.00298352	0.00136092	0.00722067	0.00265482
PC 40:3	840.646	C48H91O8PN	0.0113247	0.00212768	0.0159804	0.00185105	0.0139129	0.000491146	0.0124641	0.00126893	0.00970526	0.00268645	0.0109464	0.00557422	0.0100169	0.00228066	0.00324061	0.00390231	0.0101808	0.000495902	0.0111627	0.00176927	0.0128057	0.00212937	0.0287252	0.0049441	0.00855149	0.000869016	0.00612104	0.00192604	0.00947935	0.00382	0.0174299	0.0046156
PC 40:2	842.661	C48H93O8PN	0.00677617	0.00187462	0.0105334	0.00264031	0.0112239	0.000321678	0.0103229	0.00136114	0.0159459	0.00237438	0.0178853	0.00748642	0.0134761	0.00169824	0.00961133	0.00497409	0.0110071	0.00112937	0.00806223	0.00187714	0.00978055	0.00244305	0.0172414	0.00163936	0.0119129	0.00154504	0.00980415	0.00136849	0.0131131	0.00355648	0.0223413	0.00589998
Total PC			39.5873	0.506108	38.071	2.37035	38.7053	1.12227	38.1709	0.705381	42.124	1.21512	35.9696	4.76298	42.6718	2.68499	42.6111	3.51083	38.0763	0.881744	37.7503	1.51528	36.4852	0.707403	33.2884	2.94702	34.8246	1.43224	32.1409	1.10629	40.0402	3.37874	45.6724	4.45547
PE 26:1	606.412	C31H61O8PN	0	0	0.000227216	0.000216134	0	0	0	0	0.000399918	0.000338707	0.0011307	0.000922009	0.000801038	0.000330278	0.00451252	0.00140235	0.0007298	0.000489616	0.000264103	0.000358724	3.90264e-05	6.75958e-05	0.00137736	0.00105383	0.00565084	0.00535536	0.00386073	0.00489	0.00102162	0.000319837	0.00148739	0.000688797
PE 26:0	608.427	C31H63O8PN	5.57703e-05	9.6597e-05	0.000454638	0.000485021	0.000232939	8.10499e-05	0.000591637	0.000232949	0.00241542	0.00151144	0.0043177	0.00470894	0.00215089	0.00103837	0.00770344	0.00347037	0.00162641	0.00114799	0.00155879	0.00137304	0.00050946	0.000308034	0.000358387	0.000356275	0.0111498	0.0121486	0.00450481	0.0058341	0.0024207	0.000750125	0.00404857	0.00193021
PE 28:1	634.443	C33H65O8PN	0.000302918	0.000256621	0.00116111	0.000660232	0.00044285	0.000414452	0.000888352	0.000426815	0.00304054	0.000880288	0.00570242	0.00431145	0.00377064	0.00138472	0.0138745	0.00640655	0.00275334	0.00274057	0.00751455	0.00174828	0.00273973	0.001144	0.00291036	0.00349194	0.0141995	0.0115604	0.00955706	0.0100747	0.00574399	0.00383881	0.00567247	0.00195162
PE 30:2	660.459	C35H67O8PN	0.00334634	0.00233275	0.0030726	0.00145648	0.00205662	0.00116148	0.00303086	0.00199626	0.00283226	0.000986501	0.00627183	0.0040837	0.00461779	0.00113676	0.0155438	0.00953184	0.00318038	0.00157441	0.00482976	0.00417048	0.00294079	0.00125255	0.000912722	0.00109787	0.00736566	0.00200815	0.00633389	0.00144719	0.0118108	0.00948591	0.00386885	0.000490674
PE 30:1	662.474	C35H69O8PN	0.0355196	0.0216177	0.0190188	0.0141895	0.0248464	0.0114552	0.0414159	0.00293825	0.0122583	0.00560241	0.0248932	0.0160035	0.0210697	0.0041962	0.0599583	0.0623485	0.0380752	0.00456527	0.0406352	0.00615564	0.056271	0.0051127	0.00142732	0.00089031	0.0230921	0.00151784	0.0216361	0.00514617	0.0456693	0.0391017	0.0125657	0.00170031
PE 30:0	664.49	C35H71O8PN	0.000293168	0.000507781	0	0	0.000235011	0.000407052	0	0	0.000837961	0.000318446	0.00254579	0.00214242	0.0013399	0.000754559	0.00432782	0.00326995	0.000435982	0.000755143	0.0178758	0.00504997	0	0	0.000111562	0.000193231	0.00367921	0.00345338	0.0719301	0.116515	0.186278	0.409278	0.00274995	0.00152841
PE 31:2	674.474	C36H69O8PN	0.000937517	0.00101617	0.00355739	0.00305268	0.00189969	0.00148049	0.000574463	0.000617528	0.00464978	0.00121561	0.00494616	0.000861982	0.00468039	0.000768345	0.00670165	0.00108296	0.000662352	0.000256968	0.00379995	0.00178154	0.00102512	0.000211451	0.000464042	0.000511485	0.0140037	0.00279772	0.0131607	0.00411029	0.00556224	0.00187627	0.00471696	0.00107109
PE 31:1	676.49	C36H71O8PN	0.0188597	0.00206944	0.0218917	0.0151568	0.0217133	0.0199208	0.00824053	0.00139255	0.0173887	0.00635149	0.0212146	0.00463294	0.022951	0.00541166	0.0133549	0.00447088	0.00844683	0.00315337	0.0245449	0.00730745	0.0214839	0.00282739	0.00220727	0.00167458	0.0524608	0.00361091	0.0484991	0.0201373	0.0255481	0.022292	0.0135626	0.00226294
PE 31:0	678.505	C36H73O8PN	0	0	0	0	0	0	0.000237842	0.000411955	0.000781979	0.000216383	0.00113709	0.000623023	0.000561738	0.000197028	0.00315276	0.00114654	7.37208e-05	0.000127688	0.0251546	0.0025055	0	0	0	0	0.00344465	0.00411035	0.162248	0.247795	0.258316	0.566305	0.00373043	0.0054093
PE 32:2	688.49	C37H71O8PN	0.623059	0.0737898	0.493092	0.133134	0.631606	0.0608427	0.743578	0.0340134	0.261077	0.0763345	0.290431	0.104185	0.333092	0.0118262	0.630369	0.183317	0.60184	0.064165	0.565031	0.0516038	0.69872	0.0456079	0.509755	0.0415433	0.602475	0.0306279	0.603333	0.152888	0.537117	0.088354	0.27443	0.0222577
PE 32:1	690.505	C37H73O8PN	1.23551	0.289224	0.778046	0.171335	1.06571	0.147668	1.28565	0.0292437	0.43099	0.119986	0.536466	0.193579	0.537956	0.0583298	0.733631	0.435978	1.20786	0.048216	1.29695	0.0815533	1.60318	0.0835983	0.123814	0.00699729	0.660853	0.0369004	0.562273	0.0500363	0.557553	0.143727	0.302742	0.0288379
PE 32:0	692.521	C37H75O8PN	0	0	9.86069e-05	0.000170792	0	0	0	0	0.00591424	0.00260006	0.00387433	0.0023258	0.00362796	0.000846002	0.00618434	0.00149795	0	0	0	0	0	0	0	0	0.00713376	0.00422799	0.193015	0.269216	0.446721	0.977082	0.00820804	0.0116487
PE 33:2	702.505	C38H73O8PN	0.174786	0.0308799	0.399017	0.346675	0.392838	0.426012	0.154935	0.0175585	0.252989	0.0757291	0.264227	0.115765	0.214752	0.0528775	0.0778319	0.0147292	0.102238	0.0140682	0.194969	0.026967	0.162812	0.0121685	0.18635	0.0182072	0.808457	0.071944	0.453003	0.19989	0.144395	0.0266896	0.157621	0.0213675
PE 33:1	704.521	C38H75O8PN	0.160895	0.0143234	0.221757	0.157351	0.266907	0.2884	0.110388	0.010024	0.232284	0.0618183	0.284555	0.0814817	0.223428	0.0486717	0.0715194	0.0136125	0.0908266	0.00931955	0.205958	0.0186477	0.17932	0.00302939	0.11205	0.0162592	0.562165	0.048128	0.326238	0.127549	0.126785	0.0153609	0.113037	0.012875
PE 33:0	706.537	C38H77O8PN	0.00114129	0.00197677	0.00330434	0.0029667	0.000412093	0.000713766	0.00246137	0.00108814	8.11251e-05	0.000181401	0.000108798	0.00024328	0.000224053	0.000500998	0.0054314	0.00342297	0.000332849	0.000294942	0.00305452	0.00265539	0.00386533	0.00406166	0.000751194	0.00130111	0.00102977	0.00186551	0.0362472	0.0543218	0.016217	0.0351696	0.00125424	0.00268926
PE 34:4	712.49	C39H71O8PN	1.20581	0.0795203	1.01522	0.233223	0.795095	0.0326793	0.807209	0.0404173	0.416712	0.0975268	0.316444	0.10917	0.640687	0.0406459	0.196319	0.0486661	0.439686	0.0126633	0.617571	0.0151659	0.906791	0.0178314	1.21232	0.0200672	0.732803	0.0405455	0.72228	0.184565	0.448228	0.122761	0.466373	0.00732375
PE 34:3	714.505	C39H73O8PN	3.00209	0.0969001	3.13321	0.490149	2.71632	0.0577628	2.87075	0.0752867	1.38692	0.320952	1.41079	0.394647	1.6125	0.126736	1.31425	0.32797	2.34912	0.131728	2.63542	0.124519	2.87468	0.0676508	4.48149	0.581294	2.36909	0.087433	2.14727	0.0946135	1.63549	0.353068	1.53422	0.0754445
PE 34:2	716.521	C39H75O8PN	6.61414	0.14982	7.48452	0.910877	8.48817	0.27853	9.05636	0.477532	4.70233	0.672021	4.89034	1.50644	4.20274	0.198607	4.32476	0.569902	7.66719	0.429906	8.04613	0.377895	8.17305	0.53805	8.60755	0.444642	5.83174	0.269868	5.12441	0.2764	4.30253	0.682846	3.97521	0.0345546
PE 34:1	718.537	C39H77O8PN	4.19641	0.575078	2.86258	0.831486	3.41264	0.0719986	3.87019	0.186263	2.27601	0.286676	3.1564	1.01352	2.76132	0.252211	2.63125	0.637867	4.78626	0.210995	4.93812	0.468832	5.5584	0.423389	5.00472	0.921843	2.49629	0.136004	2.2089	0.18603	2.31522	0.278654	1.70353	0.153747
PE 34:0	720.552	C39H79O8PN	0	0	0	0	0	0	0	0	0	0	0	0	0	0	0	0	0	0	0	0	0	0	0	0	0	0	0.0148052	0.0202783	0.00478262	0.0106943	0	0
PE 35:2	730.537	C40H77O8PN	0.240051	0.0444354	0.651242	0.539905	0.758493	0.895036	0.268023	0.0322383	0.619585	0.185082	0.821944	0.633887	0.383556	0.086313	0.182444	0.0549127	0.220282	0.0127999	0.307629	0.0182502	0.253941	0.0255197	0.291697	0.0119541	1.46906	0.219551	0.831711	0.395373	0.272333	0.0784147	0.310846	0.0145504
PE 35:1	732.552	C40H79O8PN	0.108772	0.0106668	0.157405	0.0754296	0.204816	0.241398	0.0743681	0.00949615	0.223304	0.0683535	0.278316	0.12601	0.178828	0.043235	0.069201	0.00330459	0.0763063	0.00183958	0.138833	0.0143807	0.109005	0.0168115	0.100512	0.0135447	0.341953	0.064094	0.225001	0.0837031	0.0890166	0.0127774	0.0970534	0.00627963
PE 35:0	734.568	C40H81O8PN	0.00613685	0.00138549	0.00713221	0.00295538	0.00527113	0.00465902	0.00865656	0.00631555	0.000311541	0.000493101	0.002383	0.00240658	0.00302395	0.00113817	0.021311	0.012545	0.0171645	0.00191472	0.0211551	0.00642125	0.00947833	0.00239581	0.0474103	0.00645642	0.00672051	0.00647614	0.00337638	0.00426361	0.00626602	0.00337697	0.0041633	0.00131035
PE 36:6	736.49	C41H71O8PN	0.348332	0.106693	0.287366	0.0502059	0.152007	0.0112244	0.125229	0.0119911	0.123346	0.0492525	0.0649692	0.0335636	0.208537	0.0188126	0.017831	0.0121157	0.0463145	0.0085783	0.105657	0.0045391	0.199855	0.0179954	0.865266	0.143554	0.100265	0.0123774	0.115687	0.0608217	0.0795038	0.0359523	0.137215	0.0158924
PE 36:5	738.505	C41H73O8PN	2.64674	0.664153	3.43752	0.481602	1.82048	0.0334467	1.77536	0.0993026	1.14832	0.235499	0.787001	0.3487	1.33396	0.115037	0.249992	0.194841	0.78256	0.0666577	1.1712	0.109823	1.75192	0.00364905	5.7985	0.542472	1.13572	0.0944004	1.1818	0.495528	1.00571	0.416547	1.51606	0.0823497
PE 36:4	740.521	C41H75O8PN	5.21675	0.485418	7.03302	0.235733	4.68868	0.267366	4.4782	0.160469	2.94417	0.437948	3.2288	0.968328	3.47702	0.139239	1.29457	0.733265	3.97651	0.0854004	4.16272	0.182924	4.37657	0.246445	7.71792	0.317892	3.68933	0.295373	3.53447	0.641971	3.49028	1.07857	4.1416	0.31998
PE 36:3	742.537	C41H77O8PN	3.76761	0.0359123	4.86589	0.308829	4.5782	0.455274	4.56813	0.242273	2.86722	0.572925	4.04661	0.541821	2.92547	0.124681	2.74209	1.00234	5.66859	0.212712	4.58654	0.316006	3.95429	0.189278	2.84148	0.311068	3.89296	0.370068	3.79813	0.360948	3.87714	0.676227	4.14906	0.485414
PE 36:2	744.552	C41H79O8PN	2.35998	0.0938756	2.50736	0.371308	3.26874	0.177345	3.51099	0.314427	1.91801	0.149691	2.35936	0.296696	1.60448	0.0816149	2.11591	0.380241	4.24475	0.0718973	3.24697	0.147927	2.8017	0.208506	0.921019	0.0749654	2.10926	0.183645	2.21309	0.219345	2.06614	0.198258	2.05501	0.271753
PE 36:1	746.568	C41H81O8PN	0.878729	0.0819746	0.695485	0.178272	0.69884	0.0560879	0.74616	0.100902	0.659123	0.0358442	0.739315	0.120949	0.624803	0.044133	0.355151	0.118905	0.832044	0.0778848	0.927805	0.0771493	0.929943	0.0516285	0.0552521	0.00691369	0.516511	0.06008	0.489402	0.121646	0.55183	0.109148	0.456019	0.0337205
PE 36:0	748.583	C41H83O8PN	0	0	0	0	0	0	0	0	0	0	0	0	0	0	0.00037615	0.000841098	0	0	0	0	0	0	0.000999441	0.00149549	0	0	0	0	0	0	0	0
PE 37:2	758.568	C42H81O8PN	0.0171128	0.00225291	0.027518	0.00795239	0.0348534	0.0336351	0.0159167	0.00491034	0.0265153	0.00703046	0.0582046	0.0556537	0.0345601	0.00877105	0.0396433	0.0147766	0.0237432	0.00424661	0.0435338	0.0137122	0.0247675	0.00867068	0.0478003	0.00636417	0.0808238	0.0200369	0.0496676	0.0185202	0.0300782	0.00795166	0.0300262	0.00526963
PE 37:1	760.583	C42H83O8PN	0.0227114	0.00560673	0.0256179	0.00149329	0.0247144	0.0227863	0.0171404	0.00206116	0.0185137	0.00662457	0.0202237	0.00240182	0.0557007	0.0168656	0.0363095	0.0079921	0.0137793	0.00463269	0.0324581	0.00585794	0.0280581	0.00811679	0.0246871	0.00531642	0.0400155	0.00894993	0.0300818	0.00841531	0.0241231	0.0036998	0.0300937	0.00949206
PE 37:0	762.599	C42H85O8PN	0.00791824	0.00277472	0.0139256	0.00518571	0.0107331	0.00091845	0.0129811	0.00682857	0.00592608	0.00109395	0.00935394	0.00209919	0.00748939	0.00149806	0.0247723	0.0191881	0.0123017	0.00815744	0.0124634	0.00551386	0.0164234	0.00106986	0.0223088	0.0124076	0.0132435	0.00607615	0.0100803	0.00286084	0.00861046	0.0022521	0.00732647	0.001581
PE 38:6	764.521	C43H75O8PN	0.00596969	0.00197211	0.0182719	0.00188225	0.0156185	0.00645518	0.0150281	0.00963065	0.00721829	0.00214094	0.00984008	0.00208249	0.0082001	0.00110141	0.00370722	0.0026036	0.0155928	0.00452821	0.0197504	0.003401	0.0123302	0.0072663	0.012814	0.00150788	0.0107344	0.00185772	0.00970046	0.000872197	0.00904907	0.00311896	0.0136938	0.00442281
PE 38:5	766.537	C43H77O8PN	0.013264	0.000590316	0.03116	0.0077486	0.0287527	0.00743662	0.0281286	0.00364884	0.0164415	0.00574497	0.0250853	0.00215052	0.0130553	0.00312045	0.00681838	0.00300087	0.0171214	0.00794324	0.0261015	0.00687149	0.0125509	0.00621368	0.0222941	0.00621953	0.0203242	0.00244325	0.0231051	0.00633402	0.0296319	0.0115665	0.0523376	0.0179805
PE 38:4	768.552	C43H79O8PN	0.0109571	0.0060708	0.0248933	0.0107915	0.0451915	0.00707944	0.0515904	0.00404281	0.0234679	0.00782626	0.0348537	0.00401921	0.0196845	0.00322218	0.0108872	0.00514769	0.0352956	0.00886742	0.0297114	0.0090816	0.0195203	0.00306725	0.0408693	0.00982356	0.0274061	0.0015317	0.0272296	0.00528461	0.0416263	0.0147986	0.0567432	0.0213991
PE 38:3	770.568	C43H81O8PN	0.0169264	0.00174625	0.0323791	0.00366447	0.0682464	0.0344491	0.0796043	0.00424729	0.0265904	0.00803771	0.0407157	0.00806793	0.0177409	0.00463685	0.0241537	0.0150504	0.0615029	0.00696731	0.0418538	0.0116937	0.0179498	0.00998526	0.0545167	0.0144383	0.0403281	0.00387609	0.037447	0.00636949	0.0628013	0.0211822	0.0519154	0.01936
PE 38:2	772.583	C43H83O8PN	0.0126928	0.00521064	0.0233681	0.0201186	0.0600231	0.0138378	0.0798975	0.00858235	0.0211099	0.00799911	0.0362547	0.00941966	0.019291	0.00290219	0.0299286	0.0116173	0.0699546	0.0124074	0.0469922	0.00808882	0.0284761	0.00774649	0.0143896	0.00128283	0.0362499	0.00342002	0.033515	0.00997501	0.0469516	0.00639836	0.0320041	0.0116213
PE 38:1	774.599	C43H85O8PN	0.00205059	0.00178899	0.00157796	0.00223855	0.00243461	0.00421687	0.00136551	0.00236514	0.00473752	0.00153788	0.00471419	0.000779262	0.00605704	0.00201111	0.00519908	0.00118576	0.00352363	0.00305169	0.00964868	0.00753867	0.000693065	0.00120042	0	0	0.00851806	0.00470019	0.00621866	0.0016105	0.00444511	0.00160879	0.00269672	0.000992041
PE 38:0	776.615	C43H87O8PN	0	0	0	0	0	0	0	0	0.000229564	0.000324493	0.0011262	0.000899282	0.000582206	0.000118873	0.00186696	0.00120522	0.000727839	0.000762756	0.000187953	0.000325545	0.000272492	0.000471969	0	0	0.00414897	0.00370838	0.00295209	0.00283515	0.00100949	0.000365169	0.000975021	0.000339927
PE 40:3	798.599	C45H85O8PN	0	0	0	0	0	0	0	0	0.000155872	6.13785e-05	0.000181356	0.000240739	4.94875e-05	4.77977e-05	0.00014197	0.000159605	0	0	0	0	0	0	0	0	0.000305764	0.000227552	7.4844e-05	7.31701e-05	7.07537e-05	8.10181e-05	0.000125438	6.37846e-05
PE 40:2	800.615	C45H87O8PN	0	0	0.000139909	0.000242329	0	0	0	0	0.000606669	0.000442449	0.000673261	0.000452147	0.000685482	0.000265257	0.000296306	0.000277526	0	0	0	0	0	0	0.000272352	0.000242055	0.000889218	0.000952356	0.000258102	0.00014835	0.000577905	0.000354362	0.000679441	0.000317514
PE 42:4	824.615	C47H87O8PN	0	0	0	0	0	0	0	0	5.39952e-05	7.4268e-05	0	0	3.62468e-05	2.38471e-05	6.30635e-05	4.00963e-05	0.000391024	0.000677274	0	0	0	0	0	0	5.06978e-05	0.000113364	0	0	3.79342e-05	6.95697e-05	5.2114e-05	5.72663e-05
PE 42:3	826.63	C47H89O8PN	0	0	0	0	0	0	0	0	0.000646658	0.000214074	0.000482534	0.00061249	0.000749424	0.000408829	0.000140644	0.00013448	0	0	0	0	0	0	0.000286992	0.000497085	0.000506692	0.000435066	0.000449336	0.00050456	0.000339371	0.00027957	0.000318553	0.000282403
PE 42:2	828.646	C47H91O8PN	0.00127003	0.00140673	0.00257116	0.00250761	0.00303341	0.00409831	0.00201015	0.00218484	0.0129058	0.00530978	0.0108504	0.00714998	0.00766091	0.00273713	0.000399623	0.00041492	0.00231313	0.00217202	0.000196317	0.000340032	0.000749278	0.000839516	0.000515498	0.000892869	0.00758049	0.00111691	0.00640984	0.00330815	0.00282043	0.00120848	0.00360247	0.000869804
Total PE			32.9571	0.7735	36.2841	1.94644	34.2902	2.68483	34.8153	0.478068	20.6784	2.70024	23.807	3.88216	21.5235	0.696881	17.3539	1.874	33.4221	0.540889	33.5608	0.96571	34.7943	1.40118	39.1294	1.46241	27.76	1.63868	25.3634	1.57954	22.7778	1.68101	21.7386	1.4736
PI 26:0	744.464	C35H71O13PN	0	0	0	0	0	0	0	0	0.000563084	0.000474258	0.00242691	0.00111484	0.000902604	0.000996279	0.00547821	0.006835	0.000514748	0.00089157	0.000217835	0.000377301	0	0	0.00219735	0.00204266	0.000750865	0.00066322	0.000803487	0.000766335	0.00249032	0.00356237	0.000556502	0.000504232
PI 28:0	772.495	C37H75O13PN	0	0	0	0	0	0	0.000590972	0.00058994	0.00038767	0.000473449	0.002253	0.00355965	0.000701057	0.00080281	0.0197652	0.0279438	0.000539974	0.000935262	0	0	0	0	0	0	0.000310556	0.000593375	0.00069954	0.00101904	0.0207205	0.0422719	0.000333845	0.000562208
PI 30:2	796.495	C39H75O13PN	0.000388597	0.00067307	0.000165143	0.000286037	0	0	0	0	0.000451033	0.000412005	0.00109685	0.00106223	0.000225885	0.000287291	0.00416925	0.00316062	0	0	0	0	0.000617453	0.00106946	0.000252844	0.000437938	0.000160079	0.000223991	0.000593729	0.000798886	0.00406057	0.0051415	0.000159511	0.000160751
PI 30:1	798.511	C39H77O13PN	0.0129333	0.0127273	0.00192858	0.00191292	0.00315373	0.0014876	0.0052572	0.00050638	0.00682382	0.00300701	0.0206607	0.0173703	0.0146276	0.00638213	0.113528	0.112941	0.00989415	0.00392551	0.00962809	0.00870261	0.018743	0.00329017	0.00146955	0.00134287	0.00679009	0.00151252	0.013447	0.00426416	0.0790042	0.113136	0.010185	0.00351806
PI 30:0	800.527	C39H79O13PN	0.000805467	0.000791201	0.000202627	0.000350961	0	0	0	0	0.000363136	0.000811996	0.000501235	0.000901955	0.000646991	0.000657959	0.0156986	0.0131909	0.000119619	0.000207186	0.000164885	0.00028559	0.000548463	0.000949966	0	0	0.00019248	0.000304022	0.000767694	0.00107201	0.00544302	0.0112748	0.000280644	0.00049969
PI 31:2	810.511	C40H77O13PN	0	0	0	0	0	0	0	0	0.000516301	0.000606207	0.000952677	0.000970154	0.000512374	0.000399355	0.000789165	0.000346462	0	0	0.000530903	0.000919552	0	0	0	0	0.00121286	0.000604223	0.00219419	0.00197094	0.00200784	0.00220293	0.000587247	0.000473589
PI 31:1	812.527	C40H79O13PN	0.0200888	0.00713699	0.00840534	0.00736428	0.0134633	0.0145036	0.011586	0.00118762	0.0295136	0.0023609	0.0316607	0.012276	0.032674	0.00437226	0.0272919	0.0100968	0.0132727	0.00249644	0.0165954	0.00308945	0.0206747	0.017823	0	0	0.0384239	0.00634508	0.0571133	0.00589971	0.0424041	0.0191044	0.0281794	0.00426619
PI 31:0	814.542	C40H81O13PN	0	0	0	0	0	0	0	0	0.00103804	0.000850006	0.000207389	0.000463735	2.71309e-05	6.06666e-05	0.00545786	0.00279021	0	0	0.000293945	0.000509128	0	0	0	0	0.000499958	0.00111794	0.00154069	0.00214029	0.00137562	0.00279373	0.000327204	0.000597858
PI 32:2	824.527	C41H79O13PN	0.117799	0.0411459	0.110706	0.0513489	0.0890414	0.0212388	0.122566	0.0442176	0.119608	0.0395675	0.159005	0.0853638	0.110865	0.0249372	0.305705	0.10409	0.0845695	0.0135905	0.10433	0.0193136	0.128922	0.00543217	0.0279575	0.00461862	0.12661	0.0106583	0.202157	0.0267796	0.228229	0.0613027	0.113563	0.024747
PI 32:1	826.542	C41H81O13PN	0.747274	0.232581	0.418661	0.0759895	0.589901	0.166337	0.642475	0.0976432	0.407179	0.13635	0.680719	0.383992	0.617428	0.142489	1.61026	0.994179	0.641507	0.0187017	0.690744	0.13486	0.916335	0.0850881	0.160273	0.0507959	0.532116	0.0481521	0.961342	0.144661	1.11054	0.832222	0.555588	0.0485161
PI 32:0	828.558	C41H83O13PN	0.0040175	0.00532063	0	0	0.00293112	0.00507684	0	0	0.00274695	0.00278219	0.00611662	0.0089195	0.00268806	0.00368171	0.0172663	0.00726755	0	0	0.00241593	0.00418452	0	0	0.000317887	0.000550596	0.00396775	0.00384542	0.00309382	0.00423914	0.00108716	0.00113246	0.00251401	0.00345106
PI 33:2	838.542	C42H81O13PN	0.12831	0.0513233	0.221126	0.177533	0.144499	0.135309	0.0651625	0.00886408	0.183134	0.0427295	0.215868	0.0863251	0.158109	0.0290361	0.0677509	0.0282593	0.0346728	0.00982452	0.140945	0.03063	0.0992542	0.0216332	0.0804992	0.0162564	0.371393	0.0369161	0.400037	0.116878	0.15785	0.0513757	0.172901	0.0194023
PI 33:1	840.558	C42H83O13PN	0.185635	0.0122468	0.271533	0.174832	0.290584	0.33089	0.128178	0.0294086	0.264994	0.0759385	0.463206	0.282034	0.351963	0.0574898	0.142921	0.034982	0.110266	0.00830554	0.236621	0.0659885	0.196822	0.0141342	0.369186	0.0770056	0.572863	0.0501561	0.599517	0.14382	0.244857	0.0386468	0.252037	0.0490122
PI 33:0	842.573	C42H85O13PN	0	0	0	0	0	0	0	0	0.00261411	0.0026172	0.00435599	0.00662356	0.00346843	0.00338559	0.0111532	0.00511486	0	0	0	0	0	0	0	0	0.0064598	0.00463768	0.00234438	0.00272568	0.00332863	0.00284892	0.000868562	0.00158146
PI 34:4	848.527	C43H79O13PN	0.0343759	0.0154853	0.018931	0.00888686	0.0349526	0.00704561	0.0215985	0.0159568	0.0499693	0.0215	0.0347439	0.0124348	0.0397836	0.0112034	0.0411358	0.0121102	0.0126404	0.00622647	0.0154033	0.00972536	0.0129618	0.0114453	0.0922415	0.0121832	0.0358691	0.00786889	0.062459	0.0100262	0.0484117	0.0121647	0.039978	0.0106971
PI 34:3	850.542	C43H81O13PN	0.575473	0.112841	0.582417	0.0911401	0.575091	0.149842	0.615283	0.100179	0.561548	0.163014	0.53569	0.180709	0.54258	0.0519731	0.626437	0.230261	0.451146	0.00661547	0.590868	0.0314185	0.592569	0.0457256	1.16139	0.134058	0.496778	0.037541	0.77172	0.0994871	0.623675	0.0718908	0.636064	0.0872991
PI 34:2	852.558	C43H83O13PN	5.19899	0.161761	5.88153	0.749301	5.12829	1.10037	5.17957	0.813094	6.02609	1.76143	5.66852	1.71114	4.97122	0.706109	5.09451	1.93156	5.05696	0.256185	6.23237	0.26546	5.56998	0.132323	3.86124	0.442432	5.76566	0.329336	7.495	0.876375	5.8571	1.34743	5.60063	0.58744
PI 34:1	854.573	C43H85O13PN	4.96057	1.76107	3.42084	0.565258	4.76248	1.03375	5.48513	0.160922	5.28986	1.83657	8.93317	4.46705	7.60575	1.76455	9.90233	3.38336	7.90582	0.958453	6.94058	0.99978	6.347	0.411514	10.4504	0.974985	4.86301	0.206997	7.58275	1.52449	8.37928	3.29487	6.34904	0.247261
PI 35:2	866.573	C44H85O13PN	0.162191	0.103851	0.52448	0.341177	0.370815	0.448847	0.127837	0.0349022	0.716293	0.338348	0.88314	0.885344	0.370394	0.0748052	0.154793	0.0766951	0.0870798	0.0201113	0.163081	0.00430939	0.129887	0.0344689	0.0764715	0.0187971	0.974236	0.0226897	0.814392	0.274039	0.268486	0.107153	0.27905	0.0370237
PI 35:1	868.589	C44H87O13PN	0.133531	0.0471586	0.267591	0.156295	0.248936	0.284238	0.0601227	0.0211782	0.540185	0.25464	0.911485	0.858141	0.50074	0.109154	0.149699	0.0236043	0.0717718	0.0363596	0.119582	0.0327811	0.111203	0.0247939	0.0761788	0.0363813	0.633953	0.0173717	0.584539	0.12748	0.228536	0.0279794	0.29187	0.0802157
PI 35:0	870.605	C44H89O13PN	0	0	0	0	0.00115185	0.00199505	0	0	0.00154865	0.00315684	0.00187368	0.00370497	0.00193492	0.00205218	0.0202203	0.00648886	0.00304814	0.00527953	0	0	0	0	0.0306934	0.0133341	0.00963415	0.0102111	0.00531689	0.00799639	0.00603304	0.00615145	0.00105396	0.00145515
PI 36:6	872.527	C45H79O13PN	0.00225907	0.00201759	0.00224496	0.00185326	0.000503206	0.000871579	0.000726216	0.00125784	0.0181939	0.0139842	0.0100359	0.00785117	0.0143673	0.0038324	0.000339779	0.00075977	0.00145631	0.00252241	0.000388532	0.000672957	0.00058341	0.0010105	0.0232791	0.0178242	0.00808292	0.00296021	0.00656574	0.00384711	0.00656581	0.00286795	0.0112038	0.00254823
PI 36:5	874.542	C45H81O13PN	0.0908843	0.0589651	0.109378	0.00374815	0.0868003	0.0260305	0.059842	0.0101088	0.218324	0.0933488	0.110955	0.0186781	0.106156	0.0233071	0.0486212	0.0289049	0.0413811	0.011818	0.0755573	0.0196134	0.0593504	0.00651545	0.190676	0.0518884	0.0999828	0.0110247	0.125063	0.0359927	0.11045	0.0399616	0.133191	0.0267998
PI 36:4	876.558	C45H83O13PN	0.323859	0.114593	0.482097	0.0354758	0.318103	0.0684992	0.296271	0.0202571	0.700475	0.243477	0.549564	0.0943205	0.36368	0.0417227	0.266793	0.154203	0.320998	0.0300398	0.446089	0.0168376	0.254732	0.0241117	0.482538	0.0115486	0.459648	0.0404349	0.542456	0.120264	0.45729	0.16282	0.460311	0.07109
PI 36:3	878.573	C45H85O13PN	0.442923	0.130333	0.681613	0.0540202	0.768156	0.148923	0.73447	0.148445	1.15428	0.395929	1.15297	0.315678	0.567756	0.0563015	0.762957	0.40104	0.822309	0.0337479	0.741179	0.158	0.459096	0.0578068	0.321825	0.0247582	0.863924	0.0552666	1.03756	0.236483	0.840545	0.248412	0.718813	0.11586
PI 36:2	880.589	C45H87O13PN	0.715237	0.345589	0.934158	0.125192	0.79026	0.11485	0.790575	0.0326759	2.01554	0.740616	1.88927	0.611238	0.996684	0.137318	1.04369	0.349121	1.01077	0.122723	0.965009	0.147977	0.659081	0.0542447	0.208641	0.0136797	1.2676	0.0599571	1.58375	0.2386	1.09506	0.239285	0.991494	0.0910779
PI 36:1	882.605	C45H89O13PN	0.478253	0.133488	0.373908	0.176814	0.370518	0.0118768	0.37798	0.0636652	1.35523	0.504071	1.57321	0.752754	1.09861	0.216038	0.669508	0.178636	0.528007	0.146933	0.49884	0.0583965	0.43074	0.0322595	0.0666858	0.0401175	0.77872	0.0293799	0.893017	0.141959	0.945135	0.0820725	0.603174	0.0577216
PI 38:2	908.62	C47H91O13PN	0	0	0	0	0	0	0.00286737	0.00353643	0.00863372	0.00922262	0.00663789	0.00265204	0.00233532	0.00199911	0.00790416	0.00438483	0	0	0	0	0	0	0	0	0.00609268	0.00191747	0.00410381	0.00593414	0.00805469	0.0020111	0.00408493	0.00200349
PI 38:1	910.636	C47H93O13PN	0	0	0	0	0	0	0	0	0.00369896	0.00361237	0.00110311	0.00177038	0.00216553	0.00267972	0.0057782	0.00340193	0	0	0.00166789	0.00288887	0.000591344	0.00102424	0	0	0.0039225	0.00590833	0.000644928	0.00112535	0.00401522	0.00204808	6.54666e-05	0.000110366
PI 38:0	912.651	C47H95O13PN	0	0	0	0	0.000658458	0.00114048	0.00116962	0.00202583	0.00111839	0.00121645	8.52162e-05	0.000190549	0	0	0.00112198	0.00111675	0	0	0	0	0	0	0	0	0.000794906	0.00109666	0	0	0	0	7.56483e-05	0.000169155
Total PI			14.3358	1.02095	14.3119	0.907815	14.5903	2.17155	14.7293	1.1845	19.6809	6.11907	23.8515	7.58663	18.479	2.34717	21.1431	2.91181	17.2088	1.03574	17.9931	0.83827	16.0097	0.315369	17.6844	1.66323	17.9297	0.694791	23.755	2.22526	20.782	2.4799	17.2582	1.06167
PS 30:2	704.448	C36H67O10PN	0	0	0	0	0	0	0	0	0.000152576	0.000250609	0.0001083	0.000188809	0.00020238	9.06474e-05	0.000353797	0.00034399	0	0	0	0	0	0	0	0	0.000147403	0.000187816	0.000267664	0.00037056	0.000429659	0.000636751	8.45966e-05	5.2954e-05
PS 30:1	706.464	C36H69O10PN	0.00208465	0.000420168	0.00183151	0.0012305	0.00178346	0.00127299	0.00151095	0.00195785	0.0023293	0.00192364	0.00671266	0.00434673	0.00906945	0.00253793	0.0207847	0.016714	0.0033258	0.00306505	0.00228596	0.000331599	0.0040034	0.00464347	0.000174188	0.000301702	0.00670434	0.00142489	0.00722414	0.00175293	0.0176078	0.0146835	0.00436182	0.00181704
PS 30:0	708.48	C36H71O10PN	0	0	8.38496e-05	0.000145232	0	0	0.000639566	0.00101329	0.000203957	0.000412761	0.000848767	0.000566669	0.000446553	0.000472507	0.00117406	0.000761398	0.000698104	0.00120915	0	0	0	0	0	0	0.000410686	0.00024387	0.00275152	0.00322673	0.000470384	0.000558159	0	0
PS 32:2	732.48	C38H71O10PN	0.0419053	0.0131831	0.0255586	0.0164444	0.0310425	0.00422453	0.0336074	0.0107749	0.0371393	0.0142143	0.0373703	0.00746119	0.0516327	0.00932584	0.0324614	0.014077	0.0194504	0.00210983	0.0172293	0.00658668	0.0440444	0.0069994	0.000873098	0.00111247	0.0980081	0.00596809	0.081783	0.0174829	0.0689151	0.0110564	0.0336896	0.010303
PS 32:1	734.495	C38H73O10PN	0.52041	0.103087	0.25958	0.014505	0.380072	0.116096	0.473448	0.0251872	0.205916	0.101131	0.312111	0.100126	0.484222	0.0954733	0.509694	0.169724	0.368964	0.0304971	0.351789	0.015786	0.512798	0.0244066	0.0302205	0.0278544	0.650578	0.0315836	0.573078	0.108446	0.490968	0.116328	0.26626	0.0324737
PS 32:0	736.511	C38H75O10PN	0.000152546	0.000264218	0	0	0	0	0	0	0.000521553	0.000708287	0.00199883	0.00281957	0.000752939	0.00114254	0.00293851	0.00254931	0	0	0	0	0	0	0	0	0.000854109	0.00190985	0.0067727	0.00209355	0.00180773	0.00226253	0.000494305	0.0011053
PS 33:2	746.495	C39H73O10PN	0.0464851	0.0310843	0.0767551	0.0420397	0.053926	0.0401776	0.0228786	0.0115259	0.0702413	0.0331181	0.0877802	0.0655664	0.0677123	0.0150654	0.012358	0.00940607	0.00573788	0.00361963	0.0271148	0.00621758	0.0276181	0.00584396	0.000635335	0.00110043	0.286695	0.0323203	0.168528	0.0774925	0.062997	0.0306273	0.0606015	0.0134447
PS 33:1	748.511	C39H75O10PN	0.098947	0.0288599	0.109065	0.0509107	0.146145	0.148052	0.0694197	0.0190247	0.143511	0.0701583	0.230918	0.093105	0.24787	0.0714426	0.0430006	0.00611741	0.0220081	0.0178647	0.0723943	0.0111776	0.0776151	0.0178945	0.0389552	0.0183424	0.64728	0.0864565	0.383917	0.167128	0.143134	0.0377956	0.134047	0.010016
PS 33:0	750.526	C39H77O10PN	0	0	0	0	0	0	0	0	0.000500541	0.000689416	0	0	0.000908096	0.00101715	0.0013227	0.00159476	0	0	0	0	0	0	0	0	0.00108886	0.00243477	0.00337771	0.00199684	0.000657098	0.00135076	0.000266249	0.000595351
PS 34:4	756.48	C40H71O10PN	0.00832992	0.00566642	0.00209256	0.00208558	0.00197954	0.00193163	0.0010742	0.000790272	0.0133841	0.0042865	0.00682618	0.00344392	0.0128782	0.00277395	0.00263915	0.00193989	0	0	0.00266725	0.00224171	0.00291276	0.00403019	0.00173141	0.00151612	0.0192656	0.00268975	0.0200763	0.00850195	0.0138294	0.00431405	0.00996493	0.00376646
PS 34:3	758.495	C40H73O10PN	0.155662	0.0279571	0.110155	0.00818887	0.127967	0.0265601	0.131416	0.0267683	0.165646	0.0495309	0.140162	0.0586705	0.225053	0.0246518	0.0886828	0.0425236	0.074653	0.0147914	0.0796052	0.0132997	0.155144	0.0220187	0.0923657	0.0362386	0.291069	0.0164186	0.273564	0.0605053	0.246269	0.0756081	0.217534	0.0920338
PS 34:2	760.511	C40H75O10PN	2.44436	0.299456	2.37929	0.378028	2.39862	0.567831	2.32943	0.160081	1.94721	0.844732	2.02792	0.849389	2.37123	0.321394	1.42404	0.736696	1.72394	0.324203	1.897	0.342408	2.16781	0.14377	0.54835	0.193792	3.87642	0.25423	3.14306	0.604838	3.11332	1.09246	2.47636	0.908691
PS 34:1	762.526	C40H77O10PN	3.07489	0.733751	1.94516	0.478156	2.63065	0.819507	2.97339	0.544061	2.08583	0.945848	4.099	1.61467	5.08077	0.827823	4.6378	1.0188	4.2487	0.216507	2.97217	0.477154	3.22158	0.040298	2.35002	0.553806	4.59019	0.430368	4.20483	0.666794	5.1169	0.699328	3.62662	1.02065
PS 34:0	764.542	C40H79O10PN	0.0136558	0.0236525	0	0	0.00757547	0.00721232	0.0128296	0.0222215	0	0	0	0	0	0	0	0	0	0	0.00495166	0.00857653	0	0	0	0	0	0	0	0	0	0	0	0
PS 35:2	774.526	C41H77O10PN	0.0634477	0.0550152	0.165492	0.095639	0.123095	0.130875	0.0400088	0.00896277	0.212181	0.108844	0.290141	0.228479	0.163476	0.0471365	0.0394818	0.0262996	0.0222827	0.00545763	0.0380448	0.0134743	0.0430708	0.00506134	0.00351169	0.00459696	0.583682	0.0688819	0.340763	0.138323	0.132173	0.0645544	0.128488	0.0111971
PS 35:1	776.542	C41H79O10PN	0.065509	0.0156111	0.0874982	0.0292594	0.101361	0.126757	0.0252151	0.0131694	0.149078	0.0700558	0.307266	0.155483	0.268476	0.0742656	0.0281855	0.0126542	0.0164153	0.00410874	0.0322246	0.0174507	0.0181835	0.00614914	0.00141285	0.00175292	0.453241	0.0598823	0.281417	0.0960339	0.121523	0.0383534	0.132973	0.0144722
PS 35:0	778.558	C41H81O10PN	0	0	0	0	0.00151795	0.00262917	0.00146903	0.00170663	0.000764612	0.000590062	0	0	0.00132382	0.00158921	0.00780815	0.000227108	0	0	0.000248553	0.000430507	0.000134404	0.000232794	0.00156106	0.00270383	0.000177821	0.00039762	0.00696245	0.00619954	0.00232852	0.00154914	0.00151359	0.0015734
PS 36:6	780.48	C42H71O10PN	0.000850562	0.00147322	0	0	0.000574087	0.000542699	0.000427201	0.000739933	0.0045021	0.00373832	0.00242843	0.00156222	0.00383798	0.00147061	0.000360724	0.000509059	0.000334459	0.0005793	0.00149636	0.00259177	0	0	0.00242342	0.00222015	0.00325153	0.00183693	0.00331849	0.00253471	0.00275144	0.0020531	0.00334618	0.0013648
PS 36:5	782.495	C42H73O10PN	0.032827	0.0337662	0.02202	0.0184614	0.0133343	0.00470899	0.0105294	0.0035398	0.0429335	0.0129813	0.0237041	0.0183083	0.0245418	0.00288291	0.00723657	0.0023257	0.00599755	0.00242438	0.0120247	0.002026	0.0137566	0.0062818	0.00613574	0.000935781	0.0402582	0.00218041	0.0363543	0.010715	0.0292305	0.0116789	0.0324244	0.0136709
PS 36:4	784.511	C42H75O10PN	0.0753203	0.0496607	0.0770322	0.0420178	0.0701355	0.0310595	0.0461215	0.00800384	0.143422	0.0636916	0.128909	0.0868328	0.125269	0.0273228	0.020997	0.01218	0.0298565	0.0102459	0.0559356	0.0249273	0.046748	0.00569057	0.0327226	0.0233579	0.196894	0.00827352	0.151171	0.0372696	0.131545	0.0578744	0.121937	0.0294132
PS 36:3	786.526	C42H77O10PN	0.085456	0.0692722	0.113213	0.0429547	0.105899	0.0337829	0.0683116	0.015012	0.238913	0.122781	0.242756	0.135991	0.182364	0.0425439	0.0709133	0.0420019	0.0797461	0.0371119	0.0540106	0.00963788	0.0806478	0.0198548	0.00767083	0.0120759	0.400917	0.0153356	0.291449	0.0326875	0.24162	0.115573	0.198443	0.055971
PS 36:2	788.542	C42H79O10PN	0.154307	0.0714887	0.216278	0.0380733	0.186036	0.0412832	0.156619	0.0349512	0.413188	0.219236	0.454924	0.152719	0.381829	0.0863371	0.161983	0.0663952	0.167875	0.0214208	0.138866	0.0204642	0.146444	0.0217443	0.000553818	0.000959241	0.600443	0.0212791	0.49132	0.0684233	0.360825	0.136691	0.337933	0.0497184
PS 36:1	790.558	C42H81O10PN	0.129939	0.0776077	0.109267	0.046831	0.0649503	0.0232021	0.0746515	0.0252504	0.234922	0.141437	0.338657	0.0466177	0.441861	0.13103	0.10536	0.0436935	0.0750592	0.0427333	0.0682294	0.0192542	0.0649549	0.0322953	0.0022255	0.00385468	0.350564	0.0197989	0.285436	0.0605809	0.244315	0.0492251	0.202906	0.0114256
PS 36:0	792.573	C42H83O10PN	0	0	0	0	0	0	0	0	0	0	0	0	0	0	7.85293e-05	0.000175597	0	0	0	0	0	0	0	0	0	0	0	0	0	0	0	0
PS 38:6	808.511	C44H75O10PN	0.0021055	0.000912072	0.00150782	0.00261163	0.00121751	0.00210879	0.00143719	0.00248929	0.00195373	0.000524802	0.00335208	0.00180687	0.00350779	0.00102424	0.00121555	0.00170363	0.00543041	0.00554174	0.00161717	0.00280102	0.0014025	0.00242921	0.00161751	0.00156834	0.00316845	0.000964581	0.00159688	0.00173557	0.00183819	0.000799875	0.00321757	0.00123432
PS 38:5	810.526	C44H77O10PN	0	0	0.000121279	0.000210061	0	0	0.00111184	0.00192577	0.00179624	0.000567767	0.00254717	0.000153044	0.00174754	0.000686512	0.000599215	0.000810588	0.00170698	0.00295657	0.00128936	0.00117816	0.00108909	0.00188636	0.000438263	0.000759094	0.00175827	0.000749845	0.001416	0.00120897	0.00141227	0.00109319	0.00140474	0.00116279
PS 38:4	812.542	C44H79O10PN	0	0	0.00137611	0.0023835	0	0	0	0	0.00155983	0.000441093	0.00156874	0.00109753	0.00101247	0.00083947	0.000251037	0.000314484	0	0	0.000238027	0.000412276	0	0	0	0	0.000932095	0.000872372	0.00118458	0.000907857	0.00121363	0.000765381	0.000641606	0.000270185
PS 38:3	814.558	C44H81O10PN	0	0	0	0	0	0	0	0	4.41461e-05	9.87136e-05	3.94628e-05	6.41236e-05	7.9662e-05	8.66039e-05	8.14934e-05	0.000182225	0	0	0	0	0	0	0	0	2.60929e-05	5.83456e-05	0	0	0.000162024	0.000218781	3.74935e-05	5.0124e-05
PS 38:2	816.573	C44H83O10PN	0	0	0	0	0	0	0	0	0.0006159	0.000726557	8.89751e-06	1.98954e-05	2.35056e-05	5.25601e-05	0.000196509	0.000191459	0	0	0	0	0	0	0	0	0.000557407	0.000341759	0.00025569	0.000392913	0.000398651	0.000456313	0.000292748	0.0003242
PS 38:1	818.589	C44H85O10PN	0	0	0	0	0	0	0	0	0.000109156	0.000113681	0	0	0	0	0.000187174	0.000309658	0	0	0	0	0	0	0	0	4.77502e-05	8.9211e-05	7.46675e-05	0.000166962	6.22447e-05	5.67305e-05	1.37268e-06	3.06942e-06
PS 40:4	840.573	C46H83O10PN	0	0	0	0	0	0	0	0	0	0	0	0	0	0	0	0	0	0	0	0	0	0	0	0	0	0	0	0	0	0	3.14321e-05	7.02844e-05
PS 40:3	842.589	C46H85O10PN	0	0	0	0	0	0	0	0	1.27025e-05	2.84037e-05	0	0	6.24339e-06	1.39606e-05	5.55169e-05	0.00012414	0	0	0	0	0	0	0	0	0	0	0	0	1.35707e-05	3.03449e-05	3.80881e-05	8.51676e-05
PS 40:2	844.604	C46H87O10PN	0	0	0	0	0	0	0	0	0.000259562	0.000213365	9.61749e-05	0.000187907	1.20508e-05	2.69465e-05	0.000112539	0.000129486	0	0	0	0	0	0	0	0	0	0	4.09844e-05	9.16438e-05	0.000199355	0.00019189	0.000210742	0.000461737
PS 40:1	846.62	C46H89O10PN	0	0	0	0	0	0	0	0	0.000172988	0.000292657	0.000731166	0.000850403	0.000241945	0.00033158	0	0	0	0	0	0	0	0	0.00082685	0.00143215	0.000934128	0.000712798	0.00110809	0.000961553	9.80683e-05	0.000219287	0.000287545	0.000569586
PS 42:4	868.604	C48H87O10PN	0	0	0	0	0	0	0	0	0	0	0	0	0	0	7.50459e-05	0.000102804	0	0	0	0	0	0	0	0	0	0	0.000277535	0.000620588	4.49572e-05	0.000100527	0	0
PS 42:3	870.62	C48H89O10PN	0	0	0	0	0	0	0	0	2.10323e-05	4.70296e-05	8.27837e-05	0.00018511	0	0	0.000176554	0.000281682	0	0	0	0	0	0	0	0	0	0	0	0	0.000115597	0.000139711	5.52631e-05	7.64628e-05
PS 42:2	872.636	C48H91O10PN	0.000721765	0.00125013	0	0	0	0	0.000815342	0.00141221	0.00062633	0.000593664	0.000398457	0.000495275	0.000217064	0.000137097	0.000160587	0.000258402	0	0	0	0	0	0	0	0	0.000181685	0.000248997	0.000266819	0.000385801	0.000166354	0.000171589	0.000110985	0.00024817
PS 42:1	874.651	C48H93O10PN	0	0	0	0	0	0	0	0	0.000470453	0.000478539	3.7489e-05	8.38279e-05	0.000188135	0.000328654	0.000101869	0.000227786	0	0	0	0	0	0	0	0	0.000210881	0.000311946	0	0	5.03343e-05	0.000112551	2.29909e-05	4.97993e-05
PS 44:3	898.651	C50H93O10PN	0	0	0	0	0	0	0	0	9.47027e-05	0.000140201	0	0	5.55856e-05	0.000124293	0.000219892	0.000491693	0	0	0	0	0	0	0	0	0.000184297	0.000288969	0.000412076	0.000496137	0	0	8.95133e-05	0.000200158
PS 44:2	900.667	C50H95O10PN	0	0	0	0	0	0	0	0	8.3515e-05	7.78399e-05	0.000157497	0.000352175	3.06005e-05	6.84248e-05	0.00125384	0.00175806	0	0	0	0	0	0	0	0	0.000150387	0.000206971	0.00026173	0.000585247	7.52661e-05	0.0001683	0	0
Total PS			7.01736	0.191503	5.70337	0.667333	6.44788	1.15056	6.47636	0.496267	6.12031	2.68451	8.74956	1.4879	10.1528	1.24065	7.22434	1.02355	6.87218	0.340656	5.83143	0.651723	6.62995	0.238212	3.12443	0.828003	13.1063	0.958854	10.7643	1.79625	10.5495	2.0953	7.99668	2.21861
PG 30:1	710.495	C36H73O10PN	0.000525524	0.000910234	0	0	0	0	0.000563038	0.000624541	0	0	7.557e-06	1.6898e-05	0	0	0	0	0.0117987	0.00383755	0.000362285	0.000375642	0.000457951	0.000422072	0.00313846	0.00194272	0	0	0.00100468	0.00213382	0.00147392	0.00232907	7.37176e-05	4.80006e-05
PG 30:0	712.511	C36H75O10PN	0	0	0	0	0.000235814	0.000408442	0.000359138	0.000344369	0.00013229	0.00029581	0.000290027	0.000280214	9.2547e-05	0.000139782	0	0	0.0585039	0.0153162	0.00547394	0.000820104	0.000390638	0.000317215	0.00922501	0.00443428	0.000949611	0.00177705	0.046123	0.101294	0.0492929	0.107878	0.00143206	0.0012685
PG 32:2	736.511	C38H75O10PN	0.00515348	0.00227574	0.00153229	0.00178293	0.00751153	0.00160862	0.00583682	0.00300211	0	0	0	0	0	0	0	0	0.0270231	0.0084651	0.00923579	0.00864729	0.0105273	0.00132035	0.00970968	0.00587593	0.00607714	0.0135889	0.00125659	0.00175666	0.0051562	0.00297198	0.00272623	0.000518878
PG 32:1	738.526	C38H77O10PN	0.0475007	0.00177956	0.0172362	0.0018176	0.0685644	0.000753703	0.06463	0.00430622	0.0784979	0.0485013	0.0351191	0.0190169	0.0746363	0.0236683	0.133336	0.0453477	0.136149	0.0243538	0.0593911	0.00338152	0.068053	0.00577285	0.0589784	0.0178809	0.0671087	0.0071798	0.11068	0.143476	0.0325049	0.0134742	0.0226339	0.00503763
PG 32:0	740.542	C38H79O10PN	0	0	0	0	0	0	0	0	0.000930107	0.00141099	0.000756037	0.00116015	0.0015747	0.00095262	1.76727	0.909421	0.103748	0.0164711	0	0	0	0	0.0177285	0.00401288	0.00937669	0.00290093	0.340088	0.578637	0.137725	0.30072	0.0024984	0.00558659
PG 34:4	760.511	C40H75O10PN	0.000603249	0.00073645	0.000194107	0.000336204	0.00254505	0.00120823	0.00120553	0.000367331	0.00808683	0.00556959	0.00200081	0.00196762	0.00569291	0.00212696	0.00296743	0.00071549	0.000848663	0.000735047	0.00114847	0.000783285	0.000379486	0.000428864	0.00683513	0.00484926	0.00301784	0.000950257	0.0038845	0.00180649	0.00255942	0.000514742	0.00268624	0.000402215
PG 34:3	762.526	C40H77O10PN	0.0125894	0.00412961	0.0121921	0.00195579	0.0378373	0.00478119	0.0261413	0.00431769	0.0815881	0.0544729	0.0218591	0.0164887	0.0466902	0.0163243	0.0334836	0.00917846	0.0222764	0.00484486	0.0208596	0.00735337	0.0245994	0.00236885	0.0608593	0.00921452	0.0374588	0.00360484	0.0315297	0.0114316	0.0180166	0.00490488	0.0231232	0.00245202
PG 34:2	764.542	C40H79O10PN	0.287386	0.0512441	0.147904	0.00576831	0.408507	0.0512004	0.328174	0.0399775	0.755411	0.437141	0.244904	0.245577	0.363887	0.0889136	0.41939	0.244651	0.27587	0.00116497	0.301455	0.0324596	0.333014	0.0406069	0.270035	0.0362568	0.346891	0.023241	0.278592	0.0788286	0.179162	0.0612704	0.215935	0.0142122
PG 34:1	766.558	C40H81O10PN	0.284215	0.0447814	0.119145	0.0242429	0.385184	0.0129753	0.35129	0.0613128	0.729964	0.40005	0.287944	0.129918	0.642986	0.148861	0.661166	0.150493	0.637932	0.0483912	0.392919	0.0405883	0.416503	0.0429294	0.912057	0.117698	0.381531	0.0424778	0.295533	0.0616684	0.265116	0.0613721	0.309104	0.0265813
PG 34:0	768.573	C40H83O10PN	0	0	0	0	0	0	0	0	0	0	0	0	0	0	1.03084	0.55261	0.0341455	0.00739567	0	0	0	0	0	0	6.41573e-05	0.00014346	0.0262782	0.0364655	0.00258634	0.00442259	0.000508822	0.00113776
PG 34:5-O	774.49	C40H73O11PN	0	0	0	0	0.000489871	0.000848482	0	0	0.00424576	0.00385839	0.00101774	0.00137806	0.00127497	0.000876051	0.00108992	0.000573424	0	0	0	0	0	0	0.00118152	0.000984048	0.00245532	0.000983917	0.0017318	0.00175865	0.000101681	5.28977e-05	0.000339254	0.000306509
PG 34:4-O	776.506	C40H75O11PN	0	0	0.000333243	0.000577194	0.00417797	0.00692732	0	0	0.0152679	0.0108334	0.00449746	0.00528679	0.00516445	0.00217558	0.0278397	0.00939244	0.000155361	0.000269093	0.000343346	0.000594693	0	0	0.000767556	0.000706401	0.0103251	0.0011833	0.00514502	0.00417916	0.00222349	0.000849062	0.0023761	0.000254643
PG 36:6	784.511	C42H75O10PN	0	0	0	0	0.000507422	0.000528709	0.000152826	0.000132567	0.00361465	0.0037503	0.000457835	0.000534273	0.00221876	0.00114627	0.124269	0.0510564	0.00766303	0.00591842	0.000165978	0.000287483	0.000142654	0.000247084	0.0204189	0.00414458	0.000425076	0.000318759	0.000547975	0.000500457	0.000448815	0.000321701	0.00110238	0.000848207
PG 36:5	786.526	C42H77O10PN	0.00661238	0.00369399	0.00518564	0.000738764	0.0129173	0.0046121	0.00851581	0.00387262	0.0351905	0.0220278	0.00918409	0.00734466	0.0159189	0.00425103	0.000619657	0.0011633	0.00121248	0.00105066	0.00622986	0.00256725	0.00928391	0.00309227	0.0492221	0.0180582	0.0101018	0.000831523	0.0124851	0.00623465	0.00881856	0.00279623	0.0142538	0.00173672
PG 36:4	788.542	C42H79O10PN	0.0156505	0.0112948	0.00909781	0.00802229	0.0293093	0.00579064	0.0286015	0.0138474	0.0716661	0.0356757	0.0245067	0.0161902	0.0426187	0.0115547	0.0184739	0.0094876	0.0145936	0.00407877	0.0182226	0.00410224	0.0316195	0.000373036	0.237922	0.048721	0.0242804	0.00304791	0.0241128	0.00935975	0.0208793	0.00420575	0.0345897	0.00215315
PG 36:3	790.558	C42H81O10PN	0.0137026	0.00679479	0.00676499	0.000170766	0.0227463	0.00210617	0.0178592	0.00374727	0.0628423	0.0285296	0.0244344	0.0117454	0.0292825	0.00641333	0.0307096	0.0100652	0.0195687	0.00477162	0.025513	0.00310852	0.018557	0.00943397	0.132406	0.0376082	0.0249554	0.00308588	0.0230962	0.00643615	0.0178977	0.00412181	0.0213271	0.00264616
PG 36:2	792.573	C42H83O10PN	0.0188339	0.00708058	0.00753377	0.00588712	0.0262074	0.0117155	0.0274762	0.00726566	0.0801879	0.0395824	0.0265124	0.015955	0.0331583	0.00976982	0.0362959	0.0116831	0.0568786	0.0116925	0.0180108	0.00159323	0.0182437	0.00204571	0.0349384	0.0177121	0.0268922	0.00301849	0.023591	0.00497241	0.0166941	0.00319687	0.0202633	0.00271174
PG 36:1	794.589	C42H85O10PN	0.00364067	0.00270439	0.00218533	0.0037851	0.00347882	0.00142763	0.002186	0.00336632	0.0390855	0.0196643	0.013234	0.00921392	0.0272705	0.0111905	0.0488754	0.00734556	0.0321809	0.00954232	0.00283127	0.00196212	0.00128879	0.00207797	0.0101879	0.00539423	0.0125787	0.000992432	0.00722448	0.00263158	0.00722821	0.00186999	0.00884669	0.000909826
PG 38:6	812.542	C44H79O10PN	0	0	0	0	0	0	0	0	0	0	9.62796e-06	2.15288e-05	2.04343e-05	2.1994e-05	0	0	0	0	0	0	0	0	9.67047e-05	0.000167497	1.84693e-05	4.12987e-05	5.68156e-05	7.73048e-05	3.93821e-05	7.15215e-05	1.46595e-05	2.01825e-05
PG 38:5	814.558	C44H81O10PN	0	0	0	0	0	0	0	0	1.18006e-05	2.63869e-05	0	0	0	0	0	0	0	0	0	0	0	0	0	0	3.06614e-05	6.85609e-05	5.95604e-06	1.33181e-05	0	0	2.88953e-05	4.95964e-05
Total PG			0.696413	0.0414151	0.329305	0.037955	1.01022	0.0868772	0.862992	0.128029	1.96672	1.1012	0.696735	0.465726	1.29249	0.318119	4.33662	1.30408	1.44055	0.0308953	0.862161	0.0321487	0.933061	0.0996818	1.83571	0.27892	0.964538	0.0615226	1.23297	0.596086	0.767925	0.403658	0.683862	0.032899
PA 32:2	662.474	C35H69O8PN	0.0753414	0.0303917	0.0563807	0.0125604	0.0588977	0.026966	0.0628621	0.0192545	0.0523401	0.00872421	0.0607365	0.0275894	0.0477233	0.00637098	0.118522	0.0445636	0.0177119	0.00385077	0.0347997	0.00995963	0.0398995	0.00966763	0.0173687	0.00767878	0.0690385	0.012258	0.0792167	0.00775182	0.0693414	0.0160914	0.0329374	0.0036711
PA 32:1	664.49	C35H71O8PN	0.119695	0.025225	0.071435	0.00507467	0.0743885	0.0151918	0.110433	0.0163991	0.126563	0.0194178	0.114181	0.0431893	0.113656	0.0099899	0.185349	0.0663593	0.0393046	0.00782228	0.0808276	0.0144399	0.109652	0.0303169	0.0154941	0.00471028	0.140014	0.0172999	0.1385	0.0222648	0.101802	0.0287175	0.0709829	0.0109283
PA 32:0	666.505	C35H73O8PN	0	0	0	0	0	0	0	0	0.0012489	0.00235903	0.00111138	0.00114333	0.000315777	0.000451692	1.1464	0.549891	0	0	0	0	0	0	0.000599629	0.000619528	0.000982694	0.00219737	0.00387483	0.00778308	0	0	0	0
PA 34:6	682.443	C37H65O8PN	0.000227431	0.000393921	0	0	0	0	0	0	0.0002049	0.00014609	0.000201713	0.000193493	0.000236432	0.000218845	0.171002	0.102843	0	0	0	0	0.000421662	0.00073034	0	0	0.000296863	0.000662328	0.000143666	0.000200429	0	0	0	0
PA 34:5	684.459	C37H67O8PN	0.000673781	0.00116702	0.000546444	0.000946469	0	0	0.000171653	0.000297312	0.00345622	0.00314023	0.00133006	0.00116132	0.00120043	0.000689188	0	0	0	0	0	0	0	0	0	0	0.000751601	0.000949202	0.00161651	0.00169206	0.000608571	0.000530665	0.00124327	0.000652289
PA 34:4	686.474	C37H69O8PN	0.0592115	0.00606821	0.0481421	0.0133166	0.0422622	0.0261629	0.0405909	0.00808912	0.0629342	0.0158517	0.0480662	0.0138594	0.0497323	0.00452864	0.0286297	0.00894002	0.00224973	0.00235181	0.0152171	0.00835071	0.0225286	0.0162999	0.0346339	0.0104785	0.0497976	0.00760072	0.0616006	0.0175508	0.0315227	0.00414478	0.0309382	0.00306343
PA 34:3	688.49	C37H71O8PN	0.356162	0.0397174	0.336936	0.0631811	0.271584	0.0966172	0.309814	0.063375	0.344903	0.0576602	0.332675	0.0654533	0.2484	0.0369622	0.316868	0.129893	0.0808058	0.00585287	0.177916	0.00553795	0.198486	0.0399065	0.267477	0.036163	0.339278	0.045656	0.372494	0.0233457	0.218055	0.0334292	0.203805	0.014412
PA 34:2	690.505	C37H73O8PN	1.17916	0.138534	1.30636	0.0513558	1.06112	0.0842925	1.03898	0.0882748	1.24026	0.312869	0.874834	0.110951	0.73269	0.0662042	0.583734	0.126603	0.404253	0.0294296	0.900515	0.0539983	0.826363	0.138121	0.98874	0.118497	0.963985	0.10147	0.852273	0.10223	0.526078	0.074392	0.555487	0.0795556
PA 34:1	692.521	C37H75O8PN	0.685764	0.139333	0.532771	0.131837	0.596253	0.079569	0.673252	0.0675485	1.1568	0.29235	0.926655	0.23673	0.933106	0.0829757	0.76265	0.225844	0.470039	0.0503315	0.669617	0.0821993	0.649758	0.0753471	1.68056	0.0513447	0.788609	0.0677473	0.744801	0.0582778	0.548758	0.07058	0.513993	0.0689574
PA 36:6	710.474	C39H69O8PN	0.00426979	0.00525841	0.00105959	0.0009177	0.000609516	0.000703457	0.00196265	0.000728603	0.0225363	0.0156678	0.00944842	0.00192738	0.0126828	0.00255496	0.0931842	0.0571756	0	0	0.000168564	0.000291961	0.000368805	0.000638789	0.0128697	0.00597132	0.00303453	0.00152305	0.00634533	0.00479852	0.00228689	0.00231082	0.00446336	0.00279373
PA 36:5	712.49	C39H71O8PN	0.121632	0.00768591	0.122537	0.0473677	0.0678558	0.0389912	0.0689686	0.0198637	0.200452	0.107348	0.130741	0.0194985	0.0977826	0.0166283	0.0228514	0.0213902	0.00376005	0.0025584	0.0308306	0.00985918	0.0398581	0.0135453	0.103916	0.0269828	0.0780048	0.0168674	0.0966002	0.0313763	0.0503036	0.0165897	0.0804941	0.0080161
PA 36:4	714.505	C39H73O8PN	0.346584	0.017051	0.450781	0.179227	0.251824	0.0781633	0.264523	0.00636322	0.417391	0.0703468	0.489167	0.0442994	0.249378	0.0492216	0.142837	0.0892374	0.0665523	0.00540445	0.19652	0.0159356	0.174732	0.0276006	0.196123	0.0520758	0.293901	0.043894	0.297398	0.0495439	0.175818	0.0518041	0.204222	0.0117018
PA 36:3	716.521	C39H75O8PN	0.3343	0.00881068	0.464822	0.0823679	0.350839	0.0456058	0.395669	0.0440683	0.496019	0.0512608	0.803613	0.124526	0.372233	0.0931042	0.288358	0.124602	0.159157	0.0291244	0.291233	0.0320902	0.263421	0.0208098	0.113804	0.00845123	0.501812	0.0806332	0.483248	0.0324049	0.294962	0.0587589	0.322644	0.0251714
PA 36:2	718.537	C39H77O8PN	0.371807	0.0639406	0.399109	0.0975885	0.400341	0.0646134	0.437289	0.0234863	0.539875	0.117202	0.689334	0.100913	0.362999	0.0872225	0.321289	0.0648529	0.233817	0.0283891	0.391316	0.041552	0.283098	0.00649924	0.0491752	0.00709569	0.481118	0.0409186	0.457746	0.0205123	0.275895	0.0290702	0.28045	0.0146284
PA 36:1	720.552	C39H79O8PN	0.097428	0.0135084	0.0709779	0.0358285	0.0571124	0.0111474	0.0853969	0.00547308	0.19073	0.0563081	0.174675	0.0253331	0.135394	0.0303222	0.0647595	0.031216	0.0376122	0.00640749	0.0784477	0.0150401	0.086968	0.0122315	0.00191414	0.00166185	0.105449	0.0132534	0.0975507	0.0238855	0.0769743	0.01741	0.0668033	0.00880069
Total PA			3.75226	0.0320458	3.86185	0.570141	3.23309	0.519597	3.48991	0.180464	4.85572	1.08895	4.65677	0.519442	3.35753	0.447451	4.24643	0.34786	1.51526	0.0539013	2.86741	0.117738	2.69555	0.344138	3.48267	0.268554	3.81607	0.413104	3.69341	0.322038	2.37241	0.186558	2.36846	0.21842
LysoPC 14:1	466.292	C22H45O7PN	5.6702e-05	9.82108e-05	0.000104216	0.000180507	0	0	2.76191e-05	4.78377e-05	0.000926762	0.000373794	0.000415738	0.000348901	0.000742987	0.000371208	0.00853739	0.0132374	0.000223906	0.000195052	0	0	0.000320082	0.000367781	5.84822e-05	0.000101294	0.000876734	0.00117116	0.000912029	0.00120994	0.00301999	0.0030627	0.00168738	0.000284355
LysoPC 14:0	468.308	C22H47O7PN	0.000757431	0.000100596	0.000561634	0.000729765	0.000912605	0.000364022	0.000959109	0.00028501	0.00552573	0.00121721	0.00489727	0.00261343	0.00534107	0.00116976	0.00977885	0.00919145	0.00117679	0.00126473	0.00139436	0.000392602	0.00204557	0.00061042	4.36204e-05	7.55527e-05	0.00254528	0.00432311	0.00208148	0.00465432	0.00441556	0.00227041	0.00400275	0.00231717
LysoPC 15:1	480.308	C23H47O7PN	0	0	0	0	4.53072e-05	7.84744e-05	0	0	0.00111757	0.00057036	0.000457949	0.000384926	0.000898062	0.000390977	0.00175525	0.00196908	6.48377e-05	5.6261e-05	0	0	5.27461e-05	9.13589e-05	7.05861e-05	0.000122259	0.00116863	0.000374539	0.00209981	0.00111132	0.000861825	0.000481636	0.0011108	0.00072286
LysoPC 15:0	482.323	C23H49O7PN	0.0001022	0.000103255	0.000446649	0.000552706	0.000951744	0.00132744	0.000378655	0.00016077	0.00322026	0.000824205	0.00343735	0.00189558	0.00324431	0.00093801	0.00334877	0.00212865	0.000292748	0.000264834	0.000793512	0.000603834	0.000826896	0.00114154	0.00126307	0.000375481	0.00254277	0.00126937	0.00432824	0.00543611	0.000445987	9.78085e-05	0.00221209	0.00117235
LysoPC 16:1	494.323	C24H49O7PN	0.164889	0.0341388	0.110098	0.0365002	0.194417	0.0390253	0.163465	0.0218921	0.306333	0.0872286	0.122099	0.0570043	0.184796	0.084853	0.412055	0.432911	0.118799	0.0375831	0.0969145	0.0157751	0.248577	0.122031	0.125916	0.0206983	0.138439	0.0683792	0.322878	0.0581132	0.235908	0.0302591	0.299493	0.0549164
LysoPC 16:0	496.339	C24H51O7PN	0.0512755	0.00519951	0.0308743	0.00618594	0.0302669	0.0019819	0.0265207	0.00247333	0.0615256	0.00555932	0.0528635	0.0230591	0.0496917	0.0110814	0.0234067	0.0194744	0.0433572	0.00854123	0.0529539	0.00250527	0.0577943	0.00533801	0.0340395	0.00397405	0.0266216	0.00422762	0.0276997	0.00476206	0.0258087	0.00321982	0.0288126	0.00549515
LysoPC 17:1	508.339	C25H51O7PN	0.00700606	0.00203436	0.0137636	0.00635295	0.0312582	0.0371674	0.00689844	0.00325122	0.102089	0.0399962	0.0470742	0.0269937	0.0405769	0.0235859	0.0224359	0.0175652	0.00657714	0.00379134	0.00730854	0.00106107	0.014489	0.00870437	0.00810139	0.000769468	0.0760823	0.0328756	0.0896208	0.0443814	0.0228832	0.00519926	0.0419584	0.0104589
LysoPC 17:0	510.354	C25H53O7PN	0.00112366	0.00131415	0.0020228	0.000284635	0.00152782	0.00216665	0.000733264	0.000727834	0.00704593	0.00307644	0.00935307	0.0066644	0.00537749	0.0011565	0.00502808	0.00401971	0.000468698	0.000421543	0.00245885	0.00126727	0.00279965	0.000768675	0.00179803	0.000468051	0.00616205	0.00260034	0.00598628	0.00351134	0.00092777	0.000641018	0.00284745	0.00130741
LysoPC 18:3	518.323	C26H49O7PN	0.0803341	0.0236569	0.0601823	0.0241797	0.0572094	0.0110151	0.0509361	0.00392696	0.316192	0.0842463	0.0702384	0.0400866	0.147632	0.0681281	0.0528119	0.0325407	0.0205692	0.00800615	0.0292994	0.00577417	0.0882878	0.0429852	0.109653	0.00904336	0.0505212	0.0254618	0.104757	0.0286896	0.092763	0.0245309	0.176172	0.0283063
LysoPC 18:2	520.339	C26H51O7PN	0.516721	0.126217	0.547944	0.290813	0.557602	0.0833307	0.475278	0.0639467	1.5255	0.199409	0.559852	0.315846	0.638309	0.300961	0.586662	0.0819847	0.426058	0.135064	0.340572	0.0298162	0.857576	0.438024	0.272229	0.0433084	0.428354	0.228478	0.927204	0.235758	0.780098	0.245222	1.28496	0.183423
LysoPC 18:1	522.354	C26H53O7PN	0.296526	0.0825464	0.237025	0.13269	0.413552	0.0973005	0.352408	0.0813086	1.17862	0.408582	0.630979	0.186341	0.77331	0.35637	1.25567	1.1578	0.466681	0.184959	0.269466	0.0385539	0.52284	0.261071	0.247237	0.0222829	0.308089	0.149804	0.699893	0.152825	0.789623	0.0978189	1.36241	0.168126
LysoPC 18:0	524.37	C26H55O7PN	0.0206875	0.00891115	0.010584	0.00524109	0.00702796	0.000519582	0.0100886	0.00227897	0.0210917	0.025266	0.0246256	0.0212283	0.0132218	0.00555281	0.00110745	0.00247633	0.00847669	0.00231649	0.0173483	0.00402147	0.0121167	0.00433342	0.00150037	0.000918735	0.0115663	0.00409747	0.00700189	0.00180676	0.000121329	0.000271299	0	0
Total LysoPC			1.13948	0.231384	1.01361	0.470975	1.29477	0.199857	1.08769	0.160757	3.52919	0.644251	1.52629	0.534542	1.86314	0.839287	2.38259	1.74723	1.09274	0.367588	0.818509	0.0831497	1.80773	0.876145	0.801911	0.0915191	1.05297	0.491203	2.19446	0.398025	1.95688	0.256302	3.20567	0.430523
LysoPE 14:1	424.245	C19H39O7PN	0	0	0	0	0	0	0	0	0.000322688	0.000155955	0.000776967	0.000601489	0.000242586	0.000222113	0.00312984	0.00385095	0	0	0	0	0	0	0	0	0.00080511	0.00180028	0.000679214	0.000862011	0.000960586	0.00146989	0.000481673	0.000540085
LysoPE 15:1	438.261	C20H41O7PN	0	0	0	0	0	0	0	0	0.000175687	0.000254171	0.000398443	0.000562902	0.000146894	0.000119515	0.000828149	0.000360506	0	0	0	0	0	0	0	0	0.00111146	0.0018592	0.000974996	0.00104467	8.3767e-05	0.00010095	0.000148165	0.000187063
LysoPE 15:0	440.276	C20H43O7PN	0	0	0	0	0	0	0	0	0.0025827	0.00107558	0.00367313	0.00266624	0.00280918	0.00133656	0.00163531	0.00157541	0	0	0	0	0	0	0	0	0.00435574	0.00413063	0.00476609	0.00725799	0.00758777	0.0164811	0.00201456	0.00132938
LysoPE 16:1	452.276	C21H43O7PN	0.070158	0.00861589	0.0332467	0.00973117	0.050888	0.0109057	0.0462407	0.00456673	0.0786886	0.0334459	0.0518742	0.0167039	0.0539002	0.0165106	0.0995312	0.0717257	0.040525	0.0218634	0.028155	0.00913399	0.0678093	0.0522252	0.166742	0.0563976	0.0552054	0.0144077	0.0959614	0.0249494	0.0775984	0.00558105	0.0801717	0.0144401
LysoPE 16:0	454.292	C21H45O7PN	0.0721918	0.0272571	0.051724	0.00963339	0.0437449	0.0113912	0.0439554	0.0128365	0.0878828	0.00944648	0.11691	0.0403537	0.0859686	0.0163463	0.0395995	0.0090775	0.0487358	0.0215679	0.0653857	0.004889	0.0960666	0.0178811	0.0547471	0.0173993	0.0621414	0.00738195	0.0471102	0.00752324	0.0553855	0.0129929	0.0563792	0.00325717
LysoPE 17:1	466.292	C22H45O7PN	0.000822995	0.000898636	0.00152778	0.000628726	0.00245554	0.00425311	0.0011672	0.00101191	0.0222037	0.00863811	0.0203527	0.0202495	0.0106081	0.00524518	0.00369697	0.0018378	0.000183265	0.000317424	0.000178307	0.000308838	0.00138917	0.00149835	0.00271309	0.00283903	0.0289116	0.00912658	0.0224381	0.013443	0.00661742	0.00217948	0.00951732	0.000563629
LysoPE 17:0	468.308	C22H47O7PN	0.000223083	0.00038639	0.000154909	0.000268311	0.000916476	0.00158738	0.00053615	3.20914e-05	0.00795975	0.00385245	0.0122721	0.0109558	0.00476591	0.00214182	0.00126541	0.00107621	0.00139366	0.00143633	0	0	0.00010161	0.000175993	0	0	0.00802018	0.00375855	0.0063445	0.0030559	0.00321304	0.00364322	0.00262654	0.00165811
LysoPE 18:3	476.276	C23H43O7PN	0.0385199	0.00752915	0.0252194	0.00901623	0.0161147	0.00518963	0.0093515	0.00163611	0.0556129	0.0178441	0.0274008	0.0137438	0.0444331	0.0111415	0.0103144	0.00460821	0.00458786	0.00127736	0.00574284	0.00192495	0.0251842	0.0110726	0.0428901	0.00436792	0.0213113	0.0053378	0.0321614	0.0116567	0.0305813	0.0113318	0.0529106	0.00695501
LysoPE 18:2	478.292	C23H45O7PN	0.172081	0.0552801	0.192038	0.0890097	0.167508	0.0170125	0.140176	0.0112738	0.390453	0.138789	0.223672	0.0922742	0.189323	0.070385	0.134998	0.033371	0.121556	0.0445516	0.10203	0.0277225	0.18954	0.0994623	0.200618	0.0138534	0.167456	0.0546288	0.293895	0.0375446	0.266192	0.0971826	0.448521	0.0725893
LysoPE 18:1	480.308	C23H47O7PN	0.148757	0.0334836	0.112463	0.0486502	0.132978	0.0308309	0.117996	0.0358785	0.361437	0.122625	0.264064	0.0577816	0.241601	0.0847489	0.357211	0.234518	0.135123	0.04153	0.106705	0.0157662	0.249194	0.116072	0.161628	0.0243115	0.178601	0.0507527	0.329596	0.0704778	0.288101	0.0375644	0.395226	0.0578177
LysoPE 20:1	508.339	C25H51O7PN	0	0	0	0	0.000664619	0.000842692	0	0	0.000886613	0.000518571	0.00157231	0.000842485	0.00082389	0.000245556	0.000935854	0.000575189	0.000156594	0.000271228	0	0	0.000154841	0.000268192	0.000623733	0.000739666	0.0012606	0.000670922	0.0012635	0.00114277	0.00123287	0.000507921	0.00101827	0.000547872
LysoPE 20:0	510.354	C25H53O7PN	0	0	0	0	0	0	0.000187065	0.000324006	0.000379707	0.000473322	0.000151596	0.000331787	0.000395296	0.000641973	0.000253129	0.000283639	0	0	0.000160938	0.000278753	0	0	0	0	0.00162382	0.0018084	0.00182122	0.00335205	0.000134665	8.08813e-05	0.00106254	0.00104765
Total LysoPE			0.502753	0.117207	0.416375	0.162525	0.41527	0.034213	0.35961	0.0421321	1.00859	0.319693	0.723118	0.206712	0.635018	0.198537	0.653398	0.343066	0.352261	0.0946389	0.308358	0.0449777	0.62944	0.291899	0.629963	0.0607785	0.530804	0.126107	0.837012	0.0988717	0.737688	0.129708	1.05008	0.150143
LysoPG 16:1	480.9-481.7	C22H42O9P	0.000900587	0.000780238	0	0	0	0	0	0	0.00218126	0.00332987	0.00467224	0.00679509	0.0026276	0.00294885	0.0054315	0.0047145	0.0008067	0.00139724	0	0	0.000130842	0.000226626	0	0	0.000915621	0.00204739	0	0	0.000149825	0.000335019	0.00158516	0.00265655
LysoPG 16:0	482.9-483.7	C22H44O9P	0.00343249	0.00177315	0.00260722	0.000828538	0.00155321	0.000678387	0.000526868	0.000247353	0.00606155	0.00559777	0.00639629	0.00548036	0.00618096	0.00419314	0.0164761	0.00879035	0.00789259	0.00265722	0.00172746	0.00105128	0.00128282	0.00222191	0.00695866	0.00256023	0.00220777	0.00315534	0.00202521	0.00438193	0.00104971	0.00234721	0.000876381	0.00195277
LysoPG 18:3	504.9-505.7	C24H42O9P	0.00186008	0.00114704	0.00327927	0.00268592	0.0034419	0.00135833	0.0028412	0.00121621	0.00489785	0.0027293	0.00146162	0.00141929	0.00255163	0.00231553	0.00420663	0.00321106	0.00325029	0.000619096	0.00260658	0.00197037	0.00668084	0.00475138	0.0039106	0.00108893	0.000826757	0.00175976	0.00268479	0.0036812	0.00205268	0.00174327	0.00756932	0.00533736
LysoPG 18:2	506.9-507.7	C24H44O9P	0.00242138	0.00090464	0.00180474	0.00179904	0.00414035	0.000487459	0.00398284	0.00117107	0.0133092	0.00854964	0.00418064	0.00263936	0.00692134	0.00276573	0.0098632	0.00654983	0.0029407	0.000889362	0.00189598	0.00181209	0.00321477	0.00266821	0.00261967	0.000231817	0.00325601	0.00377187	0.00408263	0.00523443	0.00504322	0.00131697	0.00848592	0.00182503
LysoPG 18:1	508.9-509.7	C24H46O9P	0.00289179	0.00272951	0.000861153	0.00103046	0.00376503	0.000662991	0.000618888	0.000536872	0.00973649	0.0083175	0.00271077	0.00380209	0.00642416	0.00266127	0.0125531	0.0154451	0.0049594	0.00233635	0.00170881	0.00127667	0.00377242	0.00426557	0.00964706	0.00271123	0.00784373	0.00516223	0.00978667	0.00759333	0.00728584	0.00329275	0.00753817	0.00679249
Total LysoPG			0.0115063	0.00535341	0.00855238	0.00416276	0.0129005	0.000811318	0.00796979	0.000913994	0.0361863	0.0181612	0.0194216	0.00723436	0.0247057	0.00691724	0.0485305	0.0331944	0.0198497	0.00439297	0.00793884	0.00573694	0.0150817	0.00992424	0.023136	0.00340795	0.0150499	0.0117377	0.0185793	0.0145014	0.0155813	0.00661476	0.026055	0.0124496

## Sheet: SL
Composition of SLs (% of total SL mass spectral signal)
Sample no.			Gu4		Gu5		DSY294		DSY296		DSY347		DSY289		DSY544		DSY775		G2		G5		F2		F5		DSY290		DSY292		DSY741		DSY742
Sample description	Masses	Formula	Average	Stdev	Average	Stdev	Average	Stdev	Average	Stdev	ave	stdev	ave	stdev	ave	stdev	ave	stdev	Average	Stdev	Average	Stdev	Average	Stdev	Average	Stdev	ave	stdev	ave	stdev	ave	stdev	ave	stdev
CER 42:0;3	667	C42O4H84N	16.2362	4.0199	14.0758	3.68961	12.1162	6.85631	7.43698	1.42621	84.8556	4.01464	87.9264	7.19472	89.0362	2.62853	78.1918	15.0805	0.653513	1.13192	8.17917	7.42631	25.846	2.89194	0.752173	0.359245	92.6657	2.43639	93.1906	3.64191	85.1258	8.78351	84.8098	2.19659
CER 44:0;3	695	C44H88O4N	0	0	0	0	0.000618668	0.00107156	0	0	0.766212	0.507958	1.34874	1.06905	1.00578	1.1613	2.23865	3.26472	0.0128302	0.0116036	0.00463044	0.00802015	0	0	0	0	1.78477	0.788596	3.18733	2.65622	0.649853	0.448296	0.487218	0.314811
Total CER			16.2362	4.0199	14.0758	3.68961	12.1169	6.85729	7.43698	1.42621	85.6218	4.04665	89.2752	7.8957	90.042	3.41355	80.4304	11.8924	0.666343	1.13463	8.1838	7.43429	25.846	2.89194	0.752173	0.359245	94.4504	2.76256	96.378	1.88625	85.7757	8.69035	85.297	2.23536
IPC 40:0;3	896.563	C46H91O13PN	0.0296902	0.0130286	0.0371493	0.0235211	0.0619753	0.00704325	0.0681141	0.0189589	0.00641661	0.00450977	0.00448581	0.00368588	0.00135904	0.00137557	0.0111105	0.0043472	0.128688	0.0191507	0.0639669	0.00906696	0.0662421	0.0254536	0.00730949	0.00295136	0	0	0.000654452	0.0014634	0.00697125	0.00268132	0.0110356	0.0174746
IPC40:0;4	912.558	C46H91O14PN	0.000401719	0.000695797	0.00191332	0.000283702	0.00893983	0.00713754	0.0031764	0.00168766	0	0	0.00142494	0.00318625	0.00035038	0.000783472	0.00139934	0.00229306	0.00776917	0.00742545	0.00523478	0.00471905	0.0103705	0.00564957	0	0	0.00373221	0.00655507	0.00279331	0.00525985	0.00188043	0.00335853	0	0
IPC 42:0;3	924.594	C48H95O13PN	16.7701	3.17335	16.8611	4.64338	18.6625	1.34082	16.3336	2.38037	1.96502	0.445697	1.91861	1.49626	1.54061	0.507572	3.19293	1.11065	11.4272	0.829086	12.4433	1.63918	22.0142	2.15788	0.151318	0.0620572	1.12769	0.591501	1.32105	0.786686	2.96331	1.10623	5.11654	0.757708
IPC 40:0;5	928.553	C46H95O15PN	0.00597512	0.00545669	0.00929145	0.00805719	0.0271906	0.0160759	0.0174218	0.00445028	0.00135285	0.00302506	0.000774009	0.00173074	0	0	0.00397449	0.00416694	0.010091	0.00686987	0.0134234	0.00436863	0.0236595	0.00506443	0	0	0.001714	0.0026837	0.00123891	0.0018913	0.00112404	0.00117056	0.00276246	0.00237481
IPC 42:0;4	940.589	C48H95O14PN	3.21239	0.971436	9.45417	5.00654	4.5149	0.705408	5.77797	0.683408	2.95986	0.910118	3.84691	2.84003	1.2881	0.626535	2.12843	2.93922	11.9191	0.714618	11.7787	2.12985	4.3569	1.98805	0.137074	0.0274886	0.977741	0.515788	0.865365	0.468914	3.64147	2.20737	3.33275	0.800685
IPC 44:0;3	952.625	C50H99O13PN	15.2311	1.5145	17.0815	4.33936	23.0454	6.68378	20.6026	0.719512	3.1499	0.804843	2.35351	1.20473	2.86114	0.965152	10.365	6.6371	41.712	4.25517	19.3979	0.493453	14.0551	1.75004	24.081	1.94759	1.02011	0.54916	0.829724	0.620124	1.43423	1.4565	3.25898	0.718721
IPC 42:0;5	956.584	C48H95O15PN	0.0420619	0.0134489	0.152981	0.0665906	0.0745758	0.0413121	0.0776914	0.017999	0.0594508	0.0367583	0.0550441	0.0396539	0.00350286	0.00316924	0.0529525	0.0432936	0.210578	0.015596	0.194845	0.0415763	0.0823799	0.0522186	0.0653136	0.00231919	0.0152698	0.0139545	0.008034	0.00672012	0.0343692	0.0249333	0.0350189	0.00820129
IPC 44:0;4	968.62	C50H99O14PN	0.768294	0.229953	2.10583	1.28569	1.41543	0.400636	1.67387	0.298051	0.680383	0.247773	0.75133	0.517635	0.328944	0.18627	1.73743	2.95305	5.84434	0.589465	3.24612	0.569313	0.806501	0.260711	13.7094	6.22493	0.132575	0.087073	0.109861	0.0881819	0.864372	0.556594	0.607949	0.155968
IPC 44:0;5	984.615	C50H99O15PN	0.0272917	0.0159318	0.0521614	0.0270762	0.0484971	0.0303969	0.0547836	0.0277197	0.00538536	0.00384801	0.00462436	0.00579865	0.00189193	0.00213884	0.0782527	0.132612	0.124959	0.0248728	0.0873118	0.0385147	0.0791282	0.0185725	0.28709	0.145124	0.0011578	0.00158623	0.00153324	0.00342843	0.00742446	0.0112917	0.00623018	0.0046005
Total IPC			36.0873	1.14791	45.7562	11.1339	47.8594	8.84352	44.6092	2.76062	8.82778	2.29302	8.9367	5.91708	6.02589	2.06591	17.5715	11.6373	71.3847	3.66513	47.2307	2.99802	41.4944	2.4473	38.4384	4.51409	3.27999	1.75801	3.14026	1.82529	8.95515	5.14146	12.3713	1.92573
MIPC 40:0;3	1058.62	C52O18H101PN	0.0575973	0.0215751	0.0352605	0.0292775	0.0384173	0.0336078	0.10532	0.0503601	0.00123679	0.00139155	0	0	0.00120811	0.00186734	0.000119547	0.000267314	0.0159624	0.0178994	0.0681665	0.0174812	0.0503413	0.0436286	0.00542083	0.00571599	0.000970128	0.00216927	0	0	0.00436542	0.00504032	0.00130243	0.00291233
MIPC 42:0;3	1086.65	C54O18H105PN	26.1661	1.0976	18.6099	6.46886	17.187	3.20426	19.1906	1.10456	1.69647	0.544648	0.363157	0.378114	1.35031	0.504106	0.735447	0.282083	6.32186	0.988706	14.5598	0.734345	19.1858	0.380992	0.659422	0.138798	0.956506	0.446531	0.222579	0.0903892	1.9552	1.2139	1.06605	0.146687
MIPC 40:0;5	1090.61	C52O20H101PN	0.028248	0.0253163	0.0120416	0.0208567	0.00925272	0.00854749	0.00512679	0.00887986	0.000952817	0.00125237	0	0	0.000420278	0.000939771	0.00028978	0.000647969	0.00417775	0.0036887	0.00721231	0.0065245	0.0111084	0.0177808	0	0	0	0	0	0	0.00080655	0.00142123	0	0
MIPC 42:0;4	1102.64	C54O19H105PN	3.36814	1.58456	5.89748	1.91341	3.31393	1.13033	5.87841	1.56651	1.55725	0.622639	0.913503	1.252	0.657002	0.317243	0.220749	0.197891	3.89711	0.711903	8.86043	2.47419	2.7351	1.40398	0.261375	0.020128	0.584037	0.238563	0.115118	0.0941172	1.34591	1.11572	0.462291	0.0869306
MIPC 44:0;3	1114.68	C56H109O18PN	16.4397	3.24069	12.7167	4.91289	16.889	1.6704	20.5024	0.553415	1.6714	0.578697	0.399806	0.429913	1.79669	0.659934	0.921007	0.268957	15.7168	1.39228	18.4688	1.10273	8.07243	0.899912	54.2166	5.29815	0.627071	0.365831	0.131977	0.0868914	1.74842	1.31834	0.740121	0.154125
MIPC 42:0;5	1118.64	C54O20H105PN	0.0261883	0.0453595	0.0194767	0.0229956	0.0493203	0.0262567	0.0581502	0.0211827	0.00894013	0.00732278	0.000601495	0.000645287	0.00353964	0.00574591	0.00150933	0.00264063	0.00912268	0.0158009	0.0639728	0.0569924	0.0481427	0.0119	0.133413	0.00808388	0.00316492	0.00332117	0.000974626	0.00163746	0.00606736	0.00639189	0.00218665	0.00419946
MIPC 44:0;4	1130.67	C56O19H109PN	0.707865	0.213715	1.11332	0.37843	0.77807	0.211221	1.35479	0.327645	0.317388	0.132931	0.109059	0.105769	0.11374	0.0624714	0.0672728	0.0903648	1.35102	0.146951	2.11022	0.414466	0.343324	0.160283	5.36109	0.687591	0.0603564	0.0236258	0.00787623	0.0077053	0.196969	0.171664	0.0597657	0.037326
MIPC 44:0;5	1146.67	C56O20H109PN	0.10201	0.0390483	0.0478139	0.0212244	0.0619853	0.0275523	0.0538582	0.0392262	0.00065429	0.000978232	0.00147841	0.00284325	0.000303391	0.000678403	0.000409588	0.000573812	0.0297822	0.0213619	0.0837913	0.0221846	0.0658496	0.0178827	0.291831	0.118707	0.00067759	0.00100135	0	0	0.00614054	0.00944632	0	0
Total MIPC			46.8958	3.68742	38.452	11.2266	38.3269	5.90784	47.1487	3.1274	5.25429	1.79924	1.7876	2.16012	3.92322	1.36774	1.9468	0.519846	27.3458	2.34442	44.2224	4.2073	30.5121	2.64009	60.9292	4.76902	2.23278	1.03328	0.478524	0.266984	5.26387	3.75544	2.33172	0.320277
M(IP)2C 42:0;3	1329	C60H116O26P2N	0.51028	0.787826	1.00352	0.254	0.94625	0.981129	0.456171	0.504797	0.214375	0.136385	0.000249439	0.000557763	0.00322673	0.00369507	0.0501147	0.0863365	0.189301	0.327879	0.194742	0.145619	1.57801	0.853286	0.140319	0.183749	0.0235138	0.0261916	0.00276735	0.00618799	0	0	0	0
M(IP)2C 42:0;4	1345	C60H116O27P2N	0.0231709	0.0398983	0.0894728	0.0790787	0.0349002	0.060449	0.00170285	0.00294942	0.0435419	0.0378649	0	0	0	0	0.00109712	0.00162189	0.0426328	0.0738421	0.029976	0.0259799	0.0682689	0.0769481	0.000758206	0.00131325	0.000581902	0.00130117	0	0	0.00418404	0.00619861	0	0
M(IP)2C 44:0;3	1357	C62H120O26P2N	0.273579	0.383534	0.663764	0.168133	0.758811	0.774607	0.401445	0.444506	0.0374877	0.0636408	0.000273354	0.000409027	0.00565313	0.00441292	0	0	0.489589	0.847993	0.223725	0.132475	0.577731	0.178969	0.0262406	0.0454501	0.0126854	0.0162137	0.000484915	0.0010843	0	0	0	0
M(IP)2C 44:0;4	1373	C62H120O27P2N	0.000905613	0.00156857	0.0114216	0.0156659	0.00536828	0.00581432	0.000629911	0.00109104	0.000604342	0.00135135	0	0	0	0	0	0	0.00654931	0.0113437	0.00195489	0.00171677	0.00257869	0.0019213	0	0	0	0	0	0	0.00111444	0.00249197	0	0
Total M(IP)2C			0.807935	1.21239	1.76818	0.424198	1.74533	1.8115	0.859949	0.953064	0.296116	0.227355	0.000522794	0.000554923	0.00887985	0.00689631	0.0513314	0.0867877	0.728072	1.26106	0.450397	0.301356	2.22659	1.09966	0.167318	0.229776	0.0367811	0.0428836	0.00325227	0.00727229	0.00529848	0.00845231	0	0
			100	1.00486e-14	100	0	100	0	100	1.42109e-14	100	7.10543e-15	100	0	100	0	100	0	100	1.00486e-14	100	0	100	0	100	0	100	0	100	0	100	0	100	7.10543e-15

## Sheet: SE
Composition of SEs (% of total SE mass spectral signal)
Sample no.				Gu4		Gu5		DSY294		DSY296		DSY347		DSY289		DSY544		DSY775		G2		G5		F2		F5		DSY290		DSY292		DSY741		DSY742
Sample description	Masses	Formula		Average	Stdev	Average	Stdev	Average	Stdev	Average	Stdev	Average	Stdev	Average	Stdev	Average	Stdev	Average	Stdev	Average	Stdev	Average	Stdev	Average	Stdev	Average	Stdev	Average	Stdev	Average	Stdev	Average	Stdev	Average	Stdev
Zymosterol	638.7	16:1 containing		0.320441	0.117303	0.13852	0.0975363	0.83358	0.235144	0.976989	0.117613	1.98557	3.54637	0.474785	0.656255	0.804936	0.152266	1.6751	0.86779	0.273005	0.198026	0.182256	0.0469808	0.326292	0.0451832	0.0965357	0.0179907	0.664922	0.0531398	0.206173	0.0272186	0.462516	1.01785	0.0142678	0.0192679
Ergostatetraenol	648.9	16:1 containing		0.144744	0.0208006	0.06846	0.0521782	0.00913848	0.00932107	0.00243847	0.00218322	0.0909499	0.0468887	0.0141277	0.0120992	0.621548	0.361376	0.0763432	0.0692748	0.00909175	0.00788035	0.0237714	0.0141157	0.027387	0.0302095	0.154392	0.033542	0.21784	0.11901	0.318044	0.0461024	0.134801	0.301425	0	0
Ergosterol	650.7	16:1 containing		1.76305	0.209255	1.57025	0.390359	1.16701	0.109021	1.16813	0.276458	6.7141	11.4119	0.666963	0.495907	1.86978	0.162304	3.23468	1.29644	1.6395	0.0976238	1.78605	0.173605	0.987682	0.146792	2.73586	0.314914	3.03545	0.20245	5.38485	0.355603	0.94454	1.76989	0.138155	0.0786195
Episterol + Fecosterol	652.7	16:1 containing		0.809854	0.206053	0.351165	0.102138	1.1489	0.198967	1.39152	0.306309	3.19825	5.10016	0.410708	0.162283	1.19612	0.197678	3.18722	0.960618	0.800622	0.124935	0.45535	0.040598	0.656216	0.116223	0.635358	0.141673	1.33444	0.0788928	0.627316	0.17086	0.963537	0.715895	0.598783	0.244355
Lanosterol	680.7	16:1 containing		0.443654	0.237729	0.699791	0.228991	0.910619	0.472894	1.26966	0.158074	1.99256	3.62806	3.37	2.31866	0.447267	0.199447	2.85106	3.00084	0.82246	0.245339	0.357163	0.0481549	2.67921	0.357783	0.118501	0.0103789	0.24736	0.0602739	0.409998	0.308757	0.217607	0.46064	0	0
Total 16:1				3.48174	0.738302	2.82819	0.588722	4.06925	0.776169	4.80874	0.491707	13.9814	23.7174	4.93658	1.38687	4.93965	0.669334	11.0244	3.75743	3.54468	0.309252	2.80459	0.199461	4.67679	0.515709	3.74064	0.446644	5.50002	0.248721	6.94638	0.788545	2.723	4.20247	0.751205	0.305716
Zymosterol	640.7	16:0 containing		0.623319	0.23871	0.0932229	0.0781128	0.494547	0.0569228	0.554494	0.100426	0.843569	1.14795	0.200083	0.259284	0.516154	0.226539	0.966994	0.532524	0.14557	0.118058	0.202634	0.0388552	0.276096	0.0319226	0.0983073	0.0168946	0.298955	0.0432423	0.0755448	0.0173498	0.214134	0.244365	0	0
Ergostatetraenol	650.9	16:0 containing		0.297823	0.0953326	0.0741184	0.0465562	0.0123137	0.00970688	0.00204478	0.00177176	0.09473	0.160908	0.00542614	0.00602884	0.31624	0.332491	0.102612	0.0774863	0.00443789	0.00768666	0.113426	0.0270624	0.0248336	0.00402531	0.0367063	0.0174817	0.0447577	0.012199	0.0646302	0.0406247	0.0905485	0.0997315	0.106666	0.0980831
Ergosterol	652.7	16:0 containing		3.72692	0.470673	2.24125	0.444977	0.868518	0.198436	0.747226	0.111075	3.08624	5.30905	0.322245	0.28141	1.48013	0.402818	1.39103	0.339736	0.874838	0.106411	1.89204	0.163902	1.26838	0.167521	0.664917	0.13962	1.0238	0.125965	1.46568	0.134623	0.704156	0.331467	0.602397	0.245856
Episterol + Fecosterol	654.7	16:0 containing		1.65084	0.160883	0.503238	0.0499541	0.997725	0.144287	1.05317	0.0590313	2.25624	3.47079	0.374322	0.0896875	1.53386	0.115276	2.70845	1.3041	0.628562	0.174319	0.808161	0.113507	1.4383	0.119468	0.491004	0.0345145	0.856596	0.0438096	0.272744	0.0779419	0.618529	0.0368344	0.432838	0.221942
Lanosterol	682.7	16:0 containing		0.884554	0.215763	0.986051	0.384906	0.579022	0.275467	0.698374	0.133291	1.48638	2.46911	3.40298	2.55773	0.604714	0.0900649	4.22999	4.4941	0.586263	0.155838	0.46846	0.147586	4.35167	0.451602	0.124149	0.0601533	0.166509	0.0799849	0.21153	0.20979	1.53201	2.41534	0.941421	0.268979
Total 16:0				7.18346	0.35359	3.89788	0.189532	2.95213	0.239838	3.05531	0.253326	7.76715	12.5398	4.30506	2.10443	4.45109	0.64256	9.39907	6.12609	2.23967	0.278233	3.48472	0.316054	7.35928	0.709618	1.41508	0.0758845	2.39062	0.158425	2.09013	0.341342	3.15938	1.94285	2.08332	0.502189
Zymosterol	662.7	18:3 containing		0.62469	0.107132	0.19037	0.136986	1.13756	0.223533	1.04257	0.0372704	0.942388	0.292731	0.310755	0.2216	1.39933	0.202058	0.39593	0.16462	0.101098	0.0427359	0.293428	0.0310545	0.461882	0.146169	0.216767	0.0474052	0.887774	0.218329	0.190276	0.0695153	1.81497	0.530157	1.49779	0.219197
Ergostatetraenol	673	18:3 containing		0.645926	0.275551	0.234295	0.15989	0.0867415	0.100918	0.024134	0.0105797	0.413528	0.262561	0.0641606	0.0824184	2.34605	0.310993	0.103353	0.187054	0.0206359	0.02466	0.312073	0.0330999	0.0240632	0.0376246	0.590142	0.0935743	0.477603	0.270209	0.860548	0.461861	0.711258	0.598589	2.57658	1.45545
Ergosterol	674.7	18:3 containing		7.60601	1.92931	6.20634	0.835864	2.3458	0.863523	2.01828	0.264957	9.4292	1.89016	2.05447	2.2932	8.53893	1.57029	1.9494	0.756156	1.68163	0.201496	4.66019	0.101223	2.1403	0.221161	7.43331	0.33434	7.53418	0.300703	14.3609	4.28806	5.09177	1.82575	9.25209	2.29868
Episterol + Fecosterol	676.7	18:3 containing		1.83064	0.0920008	0.947889	0.0942263	1.61554	0.158701	1.49237	0.121296	2.90752	0.840699	0.895938	0.682467	2.90651	0.121225	0.855843	0.221768	0.453295	0.0968015	0.863412	0.0865715	1.14521	0.206629	1.3245	0.156253	2.18783	0.16082	1.00214	0.212584	1.60472	0.444393	2.14429	0.399387
Lanosterol	704.7	18:3 containing		1.70984	0.591022	2.13786	0.613703	1.95857	0.6213	2.38951	0.170579	2.50389	1.85214	7.48597	4.85764	1.81781	0.590753	1.19665	1.26206	0.80838	0.202601	1.06042	0.166154	6.41848	0.557018	0.196095	0.0802348	0.704191	0.105831	0.574392	0.0905735	3.03134	3.40313	9.95501	2.86312
Total 18:3				12.4171	1.5252	9.71675	0.155367	7.14421	0.00984189	6.96687	0.187028	16.1965	4.8262	10.8113	6.10769	17.0086	1.40216	4.50117	0.866162	3.06503	0.37204	7.18953	0.165269	10.1899	0.592308	9.76081	0.354868	11.7916	0.391241	16.9883	4.94257	12.2541	0.86166	25.4258	1.19685
Zymosterol	664.7	18:2 containing		1.40441	0.21035	0.818572	0.340251	3.96496	0.183158	3.98115	0.499341	2.12202	1.24197	2.75797	3.46258	2.44316	0.71991	1.25639	0.80294	1.92824	0.0661271	1.62644	0.144474	1.3796	0.106323	0.501097	0.0233978	2.50229	0.184032	0.503057	0.144726	6.40023	1.83017	2.43757	0.358678
Ergostatetraenol	675	18:2 containing		0.972432	0.510125	0.822793	0.23326	0.320517	0.28469	0.149285	0.00324937	0.342141	0.48744	0.372896	0.393091	1.58766	1.48795	0.0491254	0.0381663	0.136061	0.126595	0.812401	0.0844012	0.239691	0.083986	1.52506	0.0630841	0.798644	0.733131	0.770244	0.48897	0.397643	0.889157	0.0254107	0.05682
Ergosterol	676.7	18:2 containing		14.4327	3.51695	19.4196	1.80076	9.38077	3.75996	6.87792	0.677257	14.7175	8.37602	9.0059	7.21523	9.75713	1.19601	4.71497	2.02276	12.7554	0.666193	14.8836	0.687739	6.66207	0.351824	23.9865	0.235622	16.4984	0.777857	12.9376	1.70991	12.7115	4.81748	9.09653	1.85808
Episterol + Fecosterol	678.7	18:2 containing		3.88289	0.104366	2.77092	0.130248	6.83232	0.689029	6.1751	0.684619	5.46933	3.1321	4.24032	2.28931	4.15013	0.255973	2.02003	1.01696	4.22622	0.105746	3.61841	0.304816	4.04839	0.572035	3.60261	0.235407	6.18549	0.223235	1.4999	0.130271	4.04664	0.154919	2.69392	0.343186
Lanosterol	706.7	18:2 containing		2.26463	0.62244	4.35542	1.35691	4.2425	1.82496	5.64967	1.10032	2.60707	1.83237	12.6254	4.72936	1.35214	0.774099	0.786527	0.489196	5.12309	0.756586	2.73043	0.825675	9.71905	0.642245	0.829053	0.0595544	1.03003	0.071711	0.634758	0.206143	3.91068	4.05871	6.43016	2.08255
Total 18:2				22.9571	3.11696	28.1873	1.08064	24.7411	3.14353	22.8331	0.434386	25.258	14.138	29.0024	7.82476	19.2902	1.49218	8.82705	3.1484	24.169	0.212522	23.6713	0.838683	22.0488	0.381177	30.4443	0.449684	27.0149	0.991986	16.3455	2.02122	27.4667	2.94412	20.6836	1.90444
Zymosterol	666.6	18:1 containing		4.16031	0.836147	2.00144	0.717395	11.0666	1.49372	11.0168	0.591999	3.91458	2.41255	4.77752	6.91993	7.26007	0.999317	6.6625	2.31122	5.93322	0.817829	4.51902	0.550985	3.7751	0.393156	1.64832	0.233424	5.07427	0.39541	1.31764	0.302446	11.4703	3.47257	5.26019	0.291166
Ergostatetraenol	677	18:1 containing		2.38504	0.509394	1.7864	0.374825	1.06371	0.505943	0.756686	0.0875198	0.806002	0.755928	0.543572	0.616766	6.06899	3.41827	0.413157	0.574704	1.23615	0.192508	2.39595	0.159589	0.768215	0.26266	3.06366	0.0469816	2.96138	0.144556	2.39281	0.582996	0.0433011	0.0968243	0.202961	0.453833
Ergosterol	678.6	18:1 containing		27.3794	1.29222	30.4345	3.29028	19.2342	4.02473	16.8155	1.60435	18.3617	10.6214	9.91355	7.99244	20.5513	2.34711	21.7285	9.30173	28.4331	0.386518	36.2379	2.23995	14.5591	1.22991	36.8475	1.39641	30.1267	1.21015	43.8567	3.42689	20.2905	7.51871	17.3879	3.72954
Episterol + Fecosterol	680.7	18:1 containing		8.08802	1.65964	5.38089	0.570799	15.0653	0.84064	15.1988	1.0162	6.68364	3.86024	4.20225	1.73205	9.35564	0.771106	16.3812	3.5212	11.7803	0.862707	9.70304	0.393885	9.87046	0.960983	8.59792	0.669234	9.57427	0.482528	3.75067	1.12408	7.5761	0.551464	6.1044	1.00904
Lanosterol	708.7	18:1 containing		4.76554	1.76106	10.2852	3.57184	10.5541	4.61142	14.699	2.45205	3.43666	2.2021	25.3817	15.3466	3.85101	1.6709	9.46954	6.19379	15.8288	1.54334	5.5569	1.7964	21.9709	1.1865	1.71633	0.170723	2.0864	0.209223	2.67993	2.19552	9.90329	11.32	17.413	5.1876
Total 18:1				46.7783	4.5507	49.8884	1.19431	56.9838	2.26802	58.4868	0.370649	33.2026	18.8147	44.8186	4.05658	47.087	2.23394	54.6549	8.39527	63.2117	0.466474	58.4128	0.872804	50.9438	1.09885	51.8737	0.652893	49.823	0.922019	53.9978	5.38046	49.2835	2.07778	46.3684	1.74138
Zymosterol	668.6	18:0 containing		0.744025	0.10961	0.175479	0.041495	0.788016	0.140114	0.757808	0.0345674	0.565872	0.328728	1.00362	1.58111	1.37792	0.265439	0.882896	0.26239	0.28597	0.108951	0.341323	0.040925	0.38733	0.0213046	0.0684931	0.0353864	0.379919	0.192346	0.123007	0.0325139	1.27662	0.473898	0.492708	0.176194
Ergostatetraenol	678.6	18:0 containing		0.327217	0.150676	0.181927	0.0342952	0.0380706	0.0117086	0.0216076	0.0117852	0.0924407	0.0885765	0.0560725	0.0868794	1.09085	0.404948	0.237684	0.164571	0.0282068	0.00773073	0.187705	0.0605612	0.0283131	0.0271469	0.129797	0.0374408	0.241345	0.0826955	0.210031	0.040672	0.461506	0.30564	0.405591	0.262836
Ergosterol	680.6	18:0 containing		3.91793	0.826907	3.28677	0.349229	1.34695	0.426947	1.07917	0.166065	1.54175	1.07282	0.878539	0.644847	2.4793	0.757775	4.28262	1.51301	1.72	0.0973144	2.80576	0.0484302	1.2003	0.259855	1.95246	0.266695	1.73267	0.116348	2.64428	0.181266	1.53156	0.832013	1.42481	0.646537
Episterol + Fecosterol	682.6	18:0 containing		1.52698	0.00657541	0.543688	0.0455324	1.20352	0.027367	1.0362	0.0760011	1.02166	0.599127	0.623601	0.181056	1.7611	0.266522	3.41851	1.12327	0.827923	0.0755205	0.772027	0.071113	0.924663	0.0452716	0.388931	0.100042	1.00297	0.11736	0.385803	0.110676	0.704611	0.0469456	0.714614	0.383221
Lanosterol	710.6	18:0 containing		0.666084	0.148487	1.29366	0.36548	0.732934	0.254546	0.954357	0.216676	0.372585	0.236395	3.56424	2.74409	0.514217	0.156098	2.77167	2.43099	0.907816	0.238762	0.330259	0.182575	2.24079	0.285425	0.225756	0.0543298	0.122992	0.044706	0.268794	0.251892	1.13902	1.64625	1.64995	0.695852
Total 18:0				7.18224	0.783948	5.48153	0.234	4.10949	0.333839	3.84914	0.264728	3.59431	2.09482	6.12607	1.93029	7.22338	1.54249	11.5934	2.42007	3.76992	0.132207	4.43707	0.207286	4.78139	0.18267	2.76544	0.405353	3.4799	0.421526	3.63191	0.475581	5.11332	0.40048	4.68768	1.33961
Total SE				100	2.00972e-14	100	2.00972e-14	100	1.42109e-14	100	0	100	0	100	7.10543e-15	100	7.10543e-15	100	7.10543e-15	100	1.00486e-14	100	1.00486e-14	100	1.00486e-14	100	1.74047e-14	100	7.10543e-15	100	0	100	7.10543e-15	100	7.10543e-15
Sample no.				Gu4		Gu5		DSY294		DSY296		DSY347		DSY289		DSY544		DSY775		G2		G5		F2		F5		DSY290		DSY292		DSY741		DSY742
Sample description	Masses	Formula		Average	Stdev	Average	Stdev	Average	Stdev	Average	Stdev	Average	Stdev	Average	Stdev	Average	Stdev	Average	Stdev	Average	Stdev	Average	Stdev	Average	Stdev	Average	Stdev	Average	Stdev	Average	Stdev	Average	Stdev	Average	Stdev
Lanosterol ester				10.7343	3.57447	19.758	6.3141	18.9778	8.0432	25.6605	4.08826	12.3991	4.10546	55.8302	31.9154	8.58716	3.30431	21.3054	17.5689	24.0768	2.88884	10.5036	2.71781	47.3801	2.08261	3.20988	0.387073	4.35749	0.302048	4.77941	3.23164	19.7339	22.7477	36.3895	10.4466
Zymosterol ester				7.87719	1.55662	3.4176	1.38184	18.2852	1.89695	18.3299	0.999968	10.374	1.95536	9.52473	12.679	13.8016	1.91941	11.8398	2.83162	8.66711	0.889787	7.1651	0.773058	6.6063	0.703904	2.62952	0.284708	9.80814	0.838647	2.4157	0.500161	21.6388	6.65529	9.70253	0.604674
Epi- + Feco- sterol ester				17.7892	1.97862	10.4978	0.600567	26.8633	0.592601	26.3472	2.01174	21.5366	1.9563	10.7471	4.58506	20.9034	1.16428	28.5713	3.40814	18.717	0.931295	16.2204	0.583355	18.0832	1.43821	15.0403	0.775775	21.1416	0.720989	7.53857	1.36237	15.5141	1.5208	12.6888	2.32074
Ergostatetraenol sterol				4.77319	1.4675	3.16799	0.843823	1.53049	0.908465	0.956196	0.0794395	1.83979	0.765238	1.05625	1.0832	12.0313	4.25317	0.982275	0.668316	1.43459	0.340227	3.84533	0.189061	1.1125	0.392189	5.49975	0.183192	4.74157	0.760528	4.61631	1.6158	1.83906	1.43333	3.31721	1.34033
Ergosterol ester				58.8261	6.19494	63.1587	6.80508	34.3432	9.34046	28.7062	2.92637	53.8504	4.9086	22.8417	17.7163	44.6766	6.07173	37.3012	13.4487	47.1045	1.21694	62.2655	2.24095	26.8178	1.85413	73.6205	1.53057	59.9512	1.63113	80.65	3.46991	41.2741	14.9874	37.9019	8.27882

## Sheet: DAG
DAG composition (Relative abundance or normalized DAG mass spectral signal).
Sample no.				Gu4		Gu5		DSY294		DSY296		DSY347		DSY289		DSY544		DSY775		G2		G5		F2		F5		DSY290		DSY292		DSY741		DSY742
Sample description	Masses	Formula		Average	Stdev	Average	Stdev	Average	Stdev	Average	Stdev	Average	Stdev	Average	Stdev	Average	Stdev	Average	Stdev	Average	Stdev	Average	Stdev	Average	Stdev	Average	Stdev	Average	Stdev	Average	Stdev	Average	Stdev	Average	Stdev
26:1	500.43	C29H58O5N	16:1 containing	0	0	0	0	0	0	0	0	0.0038993	0.00541766	0.00977395	0.0184232	0.0017717	0.00396165	0.0533391	0.0417613	0	0	0	0	0	0	0	0	0.00319408	0.00714218	0.00307118	0.00423047	0.00115367	0.00148466	0.000331336	0.00074089
26:0	502.446	C29H60O5N	16:1 containing	0	0	0	0	0	0	0	0	0.00625033	0.0115529	0.00306098	0.00297437	0.000760053	0.00113684	0.0226701	0.0283359	0	0	0	0	0	0	0	0	0.00120912	0.00270368	0.00196083	0.00438455	0.000675563	0.000925649	0.000189333	0.000423361
28:1	528.461	C31H62O5N	16:1 containing	0	0	0	0	0	0	0	0	0.000606142	0.00104507	0.0014033	0.00129192	0.00137225	0.00161015	0.0350555	0.0382935	0.00536101	0.00928554	0	0	0	0	0.00507943	0.00570349	0	0	0.000992537	0.00221938	0	0	0	0
28:0	530.477	C31H64O5N	16:1 containing	0.00105241	0.00182282	0	0	0.00523335	0.00906442	0.00155434	0.0026922	0.00245773	0.00248586	0.000426336	0.000953317	0	0	0	0	0.00351601	0.0060899	0.00179393	0.00310717	0.00460926	0.00424981	0.00380983	0.00349843	0.00219779	0.00386957	0.000473179	0.00105806	0.000371958	0.000831724	6.42228e-05	0.000143606
30:1	556.492	C33H66O5N	16:1 containing	0.00231302	0.00400627	0.00266494	0.00461582	0.00279459	0.00242634	0.00453357	0.00447024	0.0270756	0.0185956	0.0458833	0.0452456	0.0164137	0.0117183	0.176492	0.140128	0.00885432	0.0114831	0	0	0	0	0.00828096	0.00366648	0.0616488	0.029433	0.337163	0.522808	0.0273264	0.0357742	0.00157437	0.00217854
32:1	584.524	C35H70O5N	16:1 containing	0.20646	0.00409878	0.331952	0.0977552	0.225058	0.0835476	0.253209	0.00898274	2.30847	0.776313	0.51952	0.178877	1.15804	0.355859	1.12538	0.6201	0.509571	0.107782	0.158878	0.0708408	0.248826	0.144992	0.155191	0.061034	0.890568	0.494515	1.94915	0.416314	0.354918	0.168853	0.230272	0.0357122
32:0	586.539	C35H72O5N	16:1 containing	0	0	0.00101762	0.00176257	0	0	0	0	0	0	0	0	0.0200502	0.0192534	0	0	0	0	0	0	0	0	0	0	0	0	0	0	0	0	0	0
34:6	602.477	C37H64O5N	16:1 containing	0	0	0	0	0	0	0	0	0.000245793	0.000549609	0	0	0	0	0.000423682	0.000947381	0	0	0	0	0	0	0	0	0	0	0.000651684	0.00145721	0	0	0	0
34:5	604.492	C37H66O5N	16:1 containing	0	0	0	0	0	0	0	0	0	0	0.000319677	0.00071482	0	0	0	0	0	0	0	0	0	0	0	0	0	0	0.000692937	0.00154945	0	0	0	0
34:4	606.508	C37H68O5N	16:1 containing	0.118916	0.0314756	0.126232	0.0273263	0.158016	0.0472773	0.0753523	0.0345252	0.72792	0.35088	0.226496	0.162108	0.405529	0.173341	0.136543	0.0392854	0.0120198	0.0163206	0.0323131	0.0249368	0.0192211	0.0138762	1.04706	0.125082	0.507941	0.0826695	1.29211	0.493306	0.137145	0.0612107	0.212242	0.0411451
34:3	608.524	C37H70O5N	16:1 containing	0.575069	0.193625	0.989255	0.106107	0.829102	0.188685	0.685568	0.0408861	2.92492	1.10225	1.38721	0.889054	1.27807	0.460419	1.60106	0.619122	0.562339	0.130872	0.472245	0.0452915	0.309473	0.0337862	3.81715	0.721429	3.00115	0.749284	6.08599	1.44247	0.811255	0.156986	0.860991	0.169226
34:2	610.539	C37H72O5N	16:1 containing	0.531201	0.0971506	0.840535	0.0333081	0.985992	0.0957188	0.734087	0.0920362	3.44789	1.08564	2.19723	1.42155	1.88434	0.774859	3.03442	0.877506	1.34009	0.282163	0.455984	0.162971	0.40604	0.113619	6.92297	0.798192	4.65939	1.22806	8.92965	1.21946	1.23875	0.313018	1.09871	0.177819
34:1	612.555	C37H74O5N	16:1 containing	0.0545846	0.0304222	0.0262295	0.0297952	0.0121477	0.0210404	0.0270668	0.0157411	0.339701	0.11263	0.136215	0.0725771	0.227168	0.111142	0.224052	0.11633	0.0483279	0.0347897	0.00256671	0.00247801	0.0231112	0.0193519	0.00431743	0.007478	0.227563	0.101599	0.38495	0.204097	0.0788869	0.0259397	0.0385525	0.0117881
34:0	614.57	C37H76O5N	16:1 containing	0	0	0	0	0	0	0	0	0	0	0.00141246	0.0022647	0.000891633	0.00199375	3.58507e-05	8.01647e-05	0	0	0	0	0	0	0	0	0	0	0.000675272	0.00150995	7.55683e-05	0.000104009	4.27231e-05	9.55318e-05
OPDA/16:3	616.456	C37H62O6N	16:1 containing	0	0	0	0	0	0	0	0	0	0	0	0	0.000363475	0.000812754	0	0	0	0	0	0	0	0	0	0	0	0	0.000413681	0.000925019	0	0	0	0
OPDA/dnOPDA	630.435	C37H60O7N	16:1 containing	0	0	0	0	0	0	0	0	0	0	0.000289797	0.000648005	0	0	0.000552928	0.00082416	0	0	0	0	0	0	0	0	0	0	0	0	0	0	0	0
36:6	630.508	C39H68O5N	16:1 containing	0	0	0	0	0	0	0	0	0	0	0.000289797	0.000648005	0	0	0.000552928	0.00082416	0	0	0	0	0	0	0	0	0	0	0	0	0	0	0	0
36:5	632.524	C39H70O5N	16:1 containing	0	0	0	0	0	0	0	0	0.00167447	0.00229886	0.000169448	0.000378897	0	0	0.000394975	0.000883192	0	0	0	0	0	0	0	0	0	0	0.00113529	0.00253858	0.000143781	0.000321504	0.000233987	0.000523212
36:4	634.539	C39H72O5N	16:1 containing	0.0021594	0.00374019	0	0	0	0	0.00165645	0.00286905	0.0137019	0.0121589	0.0168334	0.0172865	0.00283894	0.00274214	0.00305952	0.0040183	0	0	0	0	0	0	0.00522675	0.00905299	0.00759046	0.00291318	0.0293188	0.0181904	0.00222304	0.00159338	0.00423878	0.00279535
36:3	636.555	C39H74O5N	16:1 containing	0	0	0	0	0.00133972	0.00232047	0	0	0.0314678	0.0271183	0.0318682	0.030423	0.00997038	0.0117731	0.00779712	0.00296109	0.00254657	0.00441079	0	0	0	0	0.0170054	0.0224111	0.0167922	0.0115087	0.0581733	0.0292957	0.00813878	0.00531413	0.00567761	0.00267121
36:2	638.57	C39H76O5N	16:1 containing	0.637504	0.321695	0.318762	0.271114	1.21797	0.48212	1.54671	0.200946	0.28254	0.0604004	0.227752	0.261248	0.304689	0.0728165	0.172046	0.0931025	0.206976	0.153842	0.289556	0.0952732	0.354942	0.0266884	0.148933	0.0335018	0.54219	0.159451	0.556887	0.208686	0.359604	0.191425	0.103051	0.0479309
36:1	640.586	C39H78O5N	16:1 containing	0.00541952	0.00938688	0.00805349	0.00841403	0	0	0	0	0.0454155	0.0375153	0.0115468	0.0249912	0	0	0.0715774	0.0427026	0.00295575	0.0051195	0.000338072	0.000585558	0	0	0.0151856	0.0263023	0.0014387	0.00321704	0	0	0.00147667	0.00330193	0	0
36:0	642.602	C39H80O5N	16:1 containing	0	0	0	0	0.00547131	0.00947659	0.0493286	0.0854396	12.525	11.9238	2.57514	4.63423	7.29346	7.74225	2.22752	3.04035	0.305871	0.271577	0.958945	0.562943	0.499187	0.164406	0.609587	1.05584	0	0	0	0	0.0763192	0.170655	0	0
OPDA/18:3	644.487	C39H66O6N	16:1 containing	0	0	0	0	0	0	0.00205484	0.00355909	1.03426	0.959834	0.187652	0.366122	0.750621	0.705085	0.138995	0.190561	0.0274775	0.0269099	0.0863989	0.0735564	0.0757933	0.0686984	0.114621	0.19853	0	0	0	0	0.0174743	0.0390737	0	0
38:7	656.524	C41H70O5N	16:1 containing	0.00105241	0.00182282	0	0	0	0	0	0	0.152074	0.146411	0.0337903	0.0633466	0.161058	0.148172	0.0197739	0.0259887	0	0	0	0	0.0137868	0.0238794	0	0	0	0	0	0	0	0	0	0
OPDA/OPDA	658.467	C39H64O7N	16:1 containing	0	0	0	0	0	0	0	0	0.0031904	0.00471618	0	0	0	0	0.00014089	0.000315039	0	0	0	0	0	0	0.000843562	0.00146109	0.00155995	0.00348815	0.000678461	0.00151708	0	0	0	0
38:6	658.539	C41H72O5N	16:1 containing	0	0	0	0	0	0	0	0	0.00316436	0.00142779	0.0105165	0.00685778	0.00296029	0.00188756	0.0125488	0.011599	0	0	0	0	0	0	0.000843562	0.00146109	0.0147155	0.013558	0.0229559	0.0281486	0.00486282	0.00418037	0.000792917	0.00108876
38:5	660.555	C41H74O5N	16:1 containing	0	0	0	0	0	0	0	0	0.0261019	0.0114334	0.0367443	0.037983	0.0160353	0.00866158	0.0338027	0.0156483	0	0	0	0	0	0	0	0	0.0657376	0.0215072	0.195782	0.0740643	0.0253206	0.0169276	0.00794567	0.00562785
38:4	662.57	C41H76O5N	16:1 containing	0.0137283	0.0184543	0.00390486	0.00676341	0.00279459	0.00242634	0	0	0.00998065	0.00697623	0.00394848	0.00440575	0.00457235	0.00282852	0.0129233	0.012505	0	0	0	0	0.0025446	0.00440737	0.00197256	0.00341658	0.00363201	0.00497337	0.0100857	0.020285	0.0288027	0.0185281	0.00034694	0.000680177
38:3	664.586	C41H78O5N	16:1 containing	0.0386754	0.0181735	0.0186221	0.00205942	0.0147394	0.0185486	0.0138664	0.0168534	0.00839818	0.0072438	0.00256384	0.00289443	0.00219231	0.00453449	0.000899032	0.001345	0.013925	0.0132997	0.0285891	0.0275047	0.0121526	0.00582685	0.0242199	0.00608157	0.000821052	0.00183593	0.000997345	0.00139834	0.000703618	0.000646632	0.000111081	0.000248384
40:7	684.555	C43H74O5N	16:1 containing	0	0	0.00266494	0.00461582	0	0	0	0	0.0128676	0.0172225	0.00863388	0.0140989	0.00540532	0.00227909	0.00452673	0.00347649	0	0	0.00184047	0.00318779	0	0	0.0100759	0.011277	0.00631906	0.00661346	0.0146427	0.00627646	0.00258489	0.00122121	0.00259138	0.00481106
40:6	686.57	C43H76O5N	16:1 containing	0.00195771	0.00339086	0	0	0	0	0	0	2.16938	2.03804	0.421489	0.848484	1.23455	1.46384	0.38184	0.522253	0	0	0	0	0	0	0	0	0	0	0	0	0.0263737	0.0589735	0	0
40:5	688.586	C43H78O5N	16:1 containing	0.021645	0.0190003	0.00239869	0.00415465	0.00815314	0.0041737	0.00359581	0.00622812	0.152074	0.146411	0.0337903	0.0633466	0.161058	0.148172	0.0197739	0.0259887	0	0	0	0	0.00381736	0.00661186	0.0039469	0.00683624	0	0	0	0	0	0	0	0
16:1-DAG				2.21174	0.424433	2.67229	0.395627	3.46882	0.368531	3.39858	0.240391	26.2607	16.293	8.13198	5.4495	14.9442	10.2717	9.51819	3.72104	3.04984	0.778646	2.48945	0.828677	1.97351	0.492701	12.9163	2.97748	10.0157	2.72847	19.8786	2.61211	3.20459	0.698513	2.56796	0.414398
26:1	500.43	C29H58O5N	16:0 containing	0	0	0	0	0	0	0	0	0.00123614	0.00139984	0.000472377	0.00105627	0.00152854	0.00209874	0.0169714	0.0151234	0	0	0	0	0	0	0	0	0	0	0.00559136	0.00779914	0.000632483	0.000700468	0.000701787	0.00156924
26:0	502.446	C29H60O5N	16:0 containing	0	0	0.0025023	0.0043341	0.00145487	0.00251991	0.00529705	0.00917476	0.00270928	0.00305275	0.00834608	0.00916295	0.00141346	0.00147837	0.0180108	0.0148874	0.00473097	0.00819428	0	0	0.00328853	0.00286147	0	0	0.00355749	0.00616341	0.00605086	0.00945925	0.000652773	0.000422137	0.000648662	0.000716119
28:1	528.461	C31H62O5N	16:0 containing	0	0	0	0	0.00133972	0.00232047	0	0	0.0230113	0.0460212	0.00374795	0.00362812	0.00208024	0.00244458	0.00381876	0.00218682	0.00422175	0.00731228	0.00169281	0.00293203	0	0	0	0	0.000371602	0.000830927	0.00409591	0.00616475	0.000242905	0.000543152	0.000434629	0.00097186
28:0	530.477	C31H64O5N	16:0 containing	0.00108068	0.00187178	0.00195419	0.00338475	0	0	0	0	0.00611575	0.00893976	0.0112342	0.0112375	0.00218539	0.00223419	0.0387939	0.0566102	0.00134305	0.00232623	0.00300807	0.00521013	0	0	0.0013296	0.00230293	0.0011342	0.00105217	0.00345967	0.00588138	0.000687516	0.0011235	0.00019016	0.00042521
30:1	556.492	C33H66O5N	16:0 containing	0.0100365	0.00906495	0	0	0	0	0	0	0.0186996	0.0224432	0.00990318	0.0150431	0.000367349	0.000821417	0.0424856	0.0537607	0.016492	0.0112515	0.00353328	0.00306792	0	0	0.0104535	0.018106	0	0	0.00574744	0.00719527	0.00344554	0.00518537	0	0
32:1	584.524	C35H70O5N	16:0 containing	0.640972	0.11107	0.694253	0.130261	0.95445	0.126357	0.617388	0.0440591	1.98207	0.679747	0.55933	0.14547	1.08687	0.373297	1.0212	0.612855	1.33934	0.160197	0.67205	0.0338354	1.02662	0.176988	0.490361	0.13649	1.04803	0.420272	2.00576	0.622984	0.347119	0.147677	0.22674	0.0382439
32:0	586.539	C35H72O5N	16:0 containing	0.0500181	0.0221476	0.0414995	0.0337196	0.00825214	0.00717161	0.0019106	0.00275494	0.285886	0.151278	0.097738	0.0411105	0.0908731	0.0747913	3.07902	1.22961	0.66455	0.0933476	0.0517128	0.0774122	0.0326886	0.0361566	0.145539	0.00429644	0	0	1.25577	1.98302	0.0581179	0.0323247	0.0274516	0.0371563
34:6	602.477	C37H64O5N	16:0 containing	0	0	0	0	0	0	0	0	0.00146194	0.003269	0	0	0.000461325	0.000637497	0.0222672	0.0172731	0.00181992	0.00315219	0	0	0	0	0.00118038	0.00204448	0	0	0.0186101	0.0249217	0	0	0	0
34:5	604.492	C37H66O5N	16:0 containing	0	0	0	0	0.00347359	0.00601643	0	0	0	0	0.000309257	0.000691519	0.000281828	0.000630186	0	0	0	0	0	0	0	0	0	0	0	0	0.0011343	0.00253637	0.0001044	0.000233446	0	0
34:4	606.508	C37H68O5N	16:0 containing	0	0	0	0	0	0	0	0	0.000609006	0.00136178	0	0	0	0	0.000399057	0.000892318	0	0	0	0	0	0	0.00303441	0.00525574	0.000406345	0.000908616	0	0	0	0	0	0
34:3	608.524	C37H70O5N	16:0 containing	0.206017	0.0770308	0.320777	0.151368	0.220512	0.0922596	0.142777	0.0595943	1.11708	0.688041	0.217359	0.100555	0.425814	0.175979	0.0767439	0.0432647	0.0983974	0.041934	0.147698	0.0450519	0.271342	0.0154584	1.59413	0.137177	0.452047	0.165574	0.832469	0.514004	0.0916756	0.026472	0.196808	0.0378359
34:2	610.539	C37H72O5N	16:0 containing	3.3852	0.572073	7.69213	1.29534	5.81419	1.2382	3.9642	0.574984	16.5697	9.03335	3.78208	1.66481	4.29023	1.69286	1.66552	0.734274	4.99576	0.891921	5.72255	0.497175	7.07384	0.667563	6.96592	0.716609	9.51626	2.35081	13.3476	5.41868	1.64319	0.583413	2.1415	0.329982
34:1	612.555	C37H74O5N	16:0 containing	2.75153	0.420093	3.50278	0.789455	4.49586	0.663958	3.86227	0.479842	13.0579	5.96201	5.19863	2.57724	5.82529	2.02434	4.42788	2.39844	16.1538	0.611077	5.6177	0.47434	7.93942	0.777527	20.9867	0.787877	8.1347	1.72295	12.0568	3.08765	2.08183	0.492055	2.0569	0.238001
34:0	614.57	C37H76O5N	16:0 containing	0.0406228	0.0443102	0.0330755	0.031644	0	0	0	0	0.0439532	0.0485996	0	0	0.00623545	0.0139429	2.62985	1.31259	0.311475	0.152066	0	0	0.00272871	0.00472626	0.00785092	0.0135982	0.012323	0.0153259	0.0590902	0.092027	0.00111493	0.00249306	0	0
OPDA/16:3	616.456	C37H62O6N	16:0 containing	0	0	0.00144796	0.00250794	0	0	0	0	0.0010837	0.0014778	0.000988955	0.00221137	0.000152002	0.000339886	0	0	0	0	0	0	0	0	0	0	0.00107437	0.0017254	0.000495208	0.00110732	0	0	0.000265042	0.000592653
OPDA/dnOPDA	630.435	C37H60O7N	16:0 containing	0	0	0.00266494	0.00461581	0.00133972	0.00232047	0.00339521	0.00588068	0.116375	0.104326	0.0300549	0.0519881	0.0768323	0.088116	0.0451938	0.0311165	0	0	0	0	0	0	0.0252246	0.0295546	0	0	0	0	0	0	0	0
36:6	630.508	C39H68O5N	16:0 containing	0	0	0.00266494	0.00461581	0.00133972	0.00232047	0.00339521	0.00588068	0.116155	0.104631	0.0300549	0.0519881	0.0768323	0.088116	0.0451938	0.0311165	0	0	0	0	0	0	0.0252246	0.0295546	0	0	0	0	0	0	0	0
36:5	632.524	C39H70O5N	16:0 containing	0	0	0.00139128	0.00240976	0	0	0	0	0.0012218	0.00200637	0	0	0.000680043	0.00152062	0.000301491	0.000668732	0	0	0	0	0	0	0.00349212	0.0050329	0	0	0	0	0.000133616	0.000298775	0	0
36:4	634.539	C39H72O5N	16:0 containing	0	0	0.00133367	0.00230998	0	0	0	0	0	0	0	0	0	0	0	0	0	0	0	0	0	0	0.00166969	0.00289199	0.00031696	0.000708745	0	0	0	0	0	0
36:3	636.555	C39H74O5N	16:0 containing	0.00388732	0.00673304	0.00278005	0.00481519	0.00728994	0.00936403	0.00498693	0.00863762	0.00851395	0.00407325	0.00456025	0.00410324	0.00237603	0.00531296	0.0103991	0.00467232	0.00800766	0.00696558	0	0	0	0	0.0128863	0.00165928	0.00177968	0.00197927	0.00484051	0.00589963	0.00116476	0.000422159	0.000426869	0.000954508
36:2	638.57	C39H76O5N	16:0 containing	0.0147956	0.0199017	0.0210791	0.0245537	0.0194962	0.0337684	0.00372931	0.00645935	0.0234536	0.0144192	0.0270908	0.0221813	0.00711424	0.00227039	0.0525021	0.0130757	0.00509315	0.0088216	0.0099397	0.0130671	0.00372463	0.00645125	0.0184558	0.028713	0.0137764	0.0158261	0.0257425	0.014374	0.00299864	0.00542616	0.00144638	0.00175701
36:1	640.586	C39H78O5N	16:0 containing	1.22624	0.608952	0.215331	0.211577	0.711722	0.199384	0.877192	0.161882	0.201072	0.0919905	0.0955246	0.100841	0.203173	0.101317	0.0902812	0.0307487	0.105881	0.0823174	0.320732	0.0842701	0.301651	0.0381585	0.150744	0.0272856	0.246895	0.0908709	0.209038	0.0981041	0.0486234	0.0583204	0	0
36:0	642.602	C39H80O5N	16:0 containing	0.0142852	0.0143978	0.021841	0.0378297	0	0	0.00151398	0.00262229	0.165915	0.370997	1.29175	0.710836	0	0	0.00173204	0.00387295	0.0057814	0.00524524	0.0132779	0.0222237	0.0205653	0.0260932	0.0405869	0.0572453	1.21332	0.837852	0.764093	0.7001	0	0	0	0
OPDA/18:3	644.487	C39H66O6N	16:0 containing	0.0144331	0.0245529	0.00459243	0.00795432	0	0	0	0	0.296564	0.19807	0.328922	0.234152	0.185162	0.0824231	0.560329	0.2123	0	0	0.000356122	0.000616822	0.0131465	0.00868196	0.0605353	0.0963448	0.11841	0.0523735	0.151764	0.0639795	0.042719	0.0506163	0.00604797	0.0135237
38:7	656.524	C41H70O5N	16:0 containing	0.0759982	0.0876026	0.00179601	0.00311078	0	0	0	0	0.111476	0.118609	0.0265275	0.0421735	0.121501	0.113913	0.0156269	0.0214797	0.0185737	0.0162237	0.00291751	0.00505328	0	0	0.075744	0.0997407	0	0	0	0	0	0	0	0
OPDA/OPDA	658.467	C39H64O7N	16:0 containing	0	0	0	0	0.000746245	0.00129253	0	0	0.0227711	0.0342715	0.00856122	0.0154811	0.0102722	0.0129926	0.00216104	0.00248576	0.000577281	0.000577556	0	0	0.00877925	0.0152061	0.00939294	0.0162691	0	0	0	0	0	0	0	0
38:6	658.539	C41H72O5N	16:0 containing	0	0	0	0	0.000746245	0.00129253	0	0	0	0	0.000535763	0.001198	0.000145538	0.000325433	0	0	0.000577281	0.000577556	0	0	0.00877925	0.0152061	0.00939294	0.0162691	0.00103995	0.0023254	0	0	0	0	0	0
38:5	660.555	C41H74O5N	16:0 containing	0.000576225	0.00099805	0	0	0	0	0	0	0.00464634	0.00229002	0.0109627	0.00949689	0.00271009	0.00236467	0.0148124	0.0227713	0	0	0	0	0	0	0.0104219	0.00422757	0.00522711	0.00513413	0.0246699	0.0108407	0.0014112	0.00149657	0.000638065	0.00101675
38:4	662.57	C41H76O5N	16:0 containing	0	0	0.00139128	0.00240976	0	0	0	0	0.198974	0.0715248	0.314746	0.176698	0.107313	0.0522532	0.283227	0.116968	0	0	0	0	0	0	0	0	0.0751365	0.0420211	0.226856	0.101714	0.0212421	0.0201025	0.0249257	0.038792
38:3	664.586	C41H78O5N	16:0 containing	0.0202625	0.00449394	0.0123832	0.0120146	0.00145487	0.00251991	0.0111362	0.0107427	0.00234702	0.00518048	0.00620307	0.0111753	0.000979387	0.00218998	0.0115481	0.024616	0	0	0.0110085	0.0117297	0.000655808	0.00113589	0.00617262	0.00535708	0.00275031	0.00381644	0	0	0	0	0	0
40:7	684.555	C43H74O5N	16:0 containing	0.240881	0.189317	0.382209	0.0338545	0	0	0.00260969	0.00452012	0.0171349	0.0117034	0.00327183	0.00488092	0	0	0.00758709	0.00557745	0.0035668	0.00617789	0.067384	0.0610149	0.335526	0.0341591	0.107192	0.0641312	0	0	0.00539897	0.0120725	0	0	0	0
40:6	686.57	C43H76O5N	16:0 containing	0.0222098	0.00846412	0.016234	0.0281181	0.000838208	0.00145182	0.000449151	0.000419519	1.4735	1.95441	0.304187	0.518892	0.678194	1.0788	0.250813	0.345784	0.0259318	0.0125397	0.00613199	0.00574138	0.00283412	0.00490883	0	0	0	0	0	0	0.00356257	0.00796614	0	0
40:5	688.586	C43H78O5N	16:0 containing	0.00547499	0.00652946	0.00170739	0.00295729	0.00203904	0.00234614	0	0	0.111476	0.118609	0.0265275	0.0421735	0.121501	0.113913	0.0156269	0.0214797	0.0152528	0.0144457	0.00550092	0.00952788	0.00158994	0.00275385	0.0301677	0.021866	0	0	0	0	0	0	0	0
16:0-DAG				8.72453	0.765434	12.9798	0.947656	12.2465	1.9038	9.50224	0.861576	35.9832	16.2895	12.3996	4.46436	13.3286	4.53542	14.4503	5.12481	23.7811	1.2955	12.6572	0.699242	17.0472	1.6164	30.7938	2.17865	20.8486	5.35021	31.0151	7.90699	4.35067	0.843666	4.68512	0.613928
26:1	500.43	C29H58O5N	18:3 containing	0.00115141	0.0019943	0.00278005	0.00481519	0	0	0	0	0.037278	0.0474278	0.000714752	0.000993394	0.00191239	0.00301002	0.00262795	0.0022516	0	0	0	0	0	0	0	0	0	0	0	0	0.000144696	0.00032355	0	0
26:0	502.446	C29H60O5N	18:3 containing	0	0	0	0	0	0	0.00155434	0.0026922	0.0175118	0.0265846	0.00211237	0.00307898	0.0133522	0.0118865	0.00017226	0.000385185	0	0	0.00181459	0.00314297	0.00709025	0.00803335	0	0	0	0	0.00101942	0.00227948	0.00272879	0.00233347	0.000785952	0.0012165
28:1	528.461	C31H62O5N	18:3 containing	0	0	0	0	0	0	0	0	0.000395162	0.000883608	0	0	0	0	0.0033295	0.00402387	0	0	0	0	0	0	0	0	0	0	0.000362224	0.000809957	0	0	0	0
28:0	530.477	C31H64O5N	18:3 containing	0	0	0	0	0	0	0	0	0.000329086	0.000735859	0	0	0	0	0	0	0	0	0	0	0	0	0	0	0	0	0	0	0.000336947	0.000753436	0	0
30:1	556.492	C33H66O5N	18:3 containing	0	0	0	0	0	0	0	0	0	0	0	0	0	0	0.00033161	0.000741503	0	0	0	0	0	0	0	0	0	0	0	0	0	0	0	0
32:1	584.524	C35H70O5N	18:3 containing	0	0	0	0	0	0	0	0	0.000304775	0.000681499	0	0	0	0	0.000552794	0.00123609	0	0	0	0	0	0	0	0	0	0	0	0	0	0	0	0
32:0	586.539	C35H72O5N	18:3 containing	0	0	0	0	0	0	0	0	0	0	0	0	0	0	0	0	0	0	0	0	0	0	0	0	0	0	0	0	0	0	0	0
34:6	602.477	C37H64O5N	18:3 containing	0	0	0	0	0	0	0	0	0.000846702	0.00189328	0.00043273	0.000967614	0.000250637	0.000560442	0	0	0	0	0	0	0	0	0.00197256	0.00341658	0	0	0.00152056	0.00340007	0	0	0	0
34:5	604.492	C37H66O5N	18:3 containing	0	0	0.00139128	0.00240976	0	0	0	0	0.0539305	0.0873674	0	0	0.00279426	0.00267603	0.00015637	0.000349654	0.00246215	0.00426458	0	0	0	0	0.0137739	0.00281229	0.00662549	0.00744882	0.0266701	0.0236241	0.000636345	0.000605373	0.00310967	0.00266398
34:4	606.508	C37H68O5N	18:3 containing	0.204047	0.0782378	0.23739	0.11237	0.20985	0.040928	0.127822	0.0915386	0.802423	0.585023	0.185667	0.155647	0.516895	0.169783	0.157103	0.0330265	0.0245097	0.0228261	0.0612005	0.0400321	0.0977022	0.0156255	1.99442	0.19299	0.601282	0.152464	1.57119	0.598947	0.119195	0.0298951	0.187497	0.0324275
34:3	608.524	C37H70O5N	18:3 containing	0.124779	0.0137775	0.161653	0.0317062	0.135489	0.0907484	0.0227974	0.0148221	1.1028	0.966949	0.165379	0.131719	0.530494	0.241008	0.0981232	0.0407146	0.0394227	0.022832	0.0248761	0.0132405	0.077591	0.0367237	0.823283	0.0409924	0.491916	0.125705	0.841531	0.509702	0.121707	0.0357863	0.22858	0.0616056
34:2	610.539	C37H72O5N	18:3 containing	0	0	0	0	0	0	0	0	0	0	6746.2	15085	0	0	0	0	0	0	0	0	0	0	0	0	0	0	0	0	0	0	0	0
34:1	612.555	C37H74O5N	18:3 containing	0	0	0	0	0	0	0	0	0	0	0	0	0	0	0.00146591	0.00255312	0	0	0	0	0	0	0	0	0	0	0	0	0	0	0	0
34:0	614.57	C37H76O5N	18:3 containing	0	0	0	0	0	0	0	0	0	0	0	0	0	0	0	0	0.00157793	0.00273306	0	0	0	0	0	0	0	0	0.0010857	0.00149209	0	0	0	0
OPDA/16:3	616.456	C37H62O6N	18:3 containing	0	0	0	0	0	0	0	0	0.00548267	0.0122596	0	0	0	0	0	0	0	0	0	0	0	0	0	0	0.000754161	0.00168635	0	0	0	0	0	0
OPDA/dnOPDA	630.435	C37H60O7N	18:3 containing	0.0408392	0.0475525	0.0810758	0.0351415	0.00508901	0.00881443	0.0126413	0.00151194	0.581193	0.635452	0.0315425	0.0246723	0.192631	0.0910694	0.0131102	0.0188491	0	0	0.00428154	0.00741585	0.00799683	0.0138509	1.28893	0.34527	0.114109	0.0509675	0.31522	0.260503	0.0163242	0.0130582	0.0634137	0.0204837
36:6	630.508	C39H68O5N	18:3 containing	0.0408392	0.0475525	0.0810758	0.0351415	0.00508901	0.00881443	0.0126413	0.00151194	0.581193	0.635452	0.0315425	0.0246723	0.192631	0.0910694	0.0131102	0.0188491	0	0	0.00428154	0.00741585	0.00799683	0.0138509	1.28893	0.34527	0.114109	0.0509675	0.31522	0.260503	0.0163242	0.0130582	0.0634137	0.0204837
36:5	632.524	C39H70O5N	18:3 containing	0.446629	0.141408	0.940872	0.105205	0.324917	0.00869893	0.376597	0.0321863	3.15622	2.72388	0.473318	0.449179	0.825046	0.365292	0.173276	0.134683	0.104382	0.0345944	0.185307	0.071724	0.200882	0.0432999	3.94089	0.367738	1.07044	0.353699	2.10915	1.07686	0.239215	0.112203	0.510467	0.12727
36:4	634.539	C39H72O5N	18:3 containing	0.523034	0.0792096	0.774587	0.0227417	0.638689	0.0896443	0.527955	0.0620768	3.91494	3.12024	0.984246	0.917862	1.62259	0.651836	0.381099	0.139685	0.39912	0.180647	0.291417	0.178301	0.283947	0.0887309	3.93994	0.785922	2.00148	0.563087	3.67709	1.44063	0.429199	0.145001	0.719184	0.151971
36:3	636.555	C39H74O5N	18:3 containing	0.0120431	0.0208593	0.0383011	0.0457705	0.00444923	0.00730269	0	0	0.295736	0.273328	0.0500085	0.0558047	0.169243	0.0779244	0.0116419	0.0101532	0	0	0.00243866	0.00221931	0.00122545	0.00212254	0.00370297	0.00641372	0.0970145	0.0600996	0.199874	0.108516	0.0154402	0.0103528	0.043548	0.00979374
36:2	638.57	C39H76O5N	18:3 containing	0	0	0	0	0	0	0	0	0	0	0	0	0	0	0	0	0	0	0	0	0	0	0	0	0.00135588	0.00207282	0	0	0	0	0	0
36:1	640.586	C39H78O5N	18:3 containing	0	0	0	0	0	0	0	0	0	0	0	0	0	0	0.000167248	0.000373979	0	0	0	0	0	0	0	0	0	0	0	0	0	0	0	0
36:0	642.602	C39H80O5N	18:3 containing	0.00294522	0.00510127	0	0	0	0	0	0	0	0	0.000309252	0.000691508	0	0	0	0	0	0	0	0	0	0	0	0	0	0	0	0	0	0	0	0
OPDA/18:3	644.487	C39H66O6N	18:3 containing	0	0	0	0	0	0	0	0	0	0	0	0	0	0	0	0	0	0	0	0	0	0	0	0	0	0	0	0	0	0	0	0
38:7	656.524	C41H70O5N	18:3 containing	0	0	0	0	0	0	0	0	0.000304775	0.000681499	0	0	0	0	0	0	0	0	0	0	0	0	0	0	0	0	0.00119808	0.00167378	0.000275694	0.000394589	0.000599225	0.00133991
OPDA/OPDA	658.467	C39H64O7N	18:3 containing	0	0	0	0	0	0	0	0	0.00552314	0.00608991	0.000451433	0.000638487	0.00102464	0.00163221	0.000184375	0.000412276	0	0	0	0	0	0	0.00605147	0.00533239	0.00242456	0.00445605	0.00391155	0.00749433	0.00153572	0.00167841	0.00149999	0.000885631
38:6	658.539	C41H72O5N	18:3 containing	0	0	0	0	0	0	0	0	0.575028	0.483279	0.179916	0.218629	0.540113	0.162722	0.0415999	0.0227363	0	0	0	0	0	0	0.00605147	0.00533239	0.704426	0.195866	0.544185	0.303529	0.316216	0.201993	0.219812	0.143677
38:5	660.555	C41H74O5N	18:3 containing	0.00138252	0.0023946	0	0	0	0	0	0	0.00213636	0.00469015	0.00138167	0.0030895	0	0	0.00103064	0.0019546	0	0	0	0	0	0	0.023774	0.0317853	0.00612662	0.0136995	0	0	0	0	0	0
38:4	662.57	C41H76O5N	18:3 containing	1.21573	0.454246	0.432587	0.369499	1.65128	0.548224	1.65294	0.138774	0.000799028	0.00178668	0.000309252	0.000691508	0	0	0.000204895	0.000458159	0.0758698	0.0335811	0.462942	0.0787307	0.500258	0.131321	0.331116	0.058362	0	0	0.000505152	0.00112955	0	0	0	0
38:3	664.586	C41H78O5N	18:3 containing	0	0	0	0	0	0	0	0	0.0604208	0.0744732	0.0730514	0.134989	0.061143	0.0344695	0.190383	0.128629	0	0	0	0	0	0	0	0	0.00885454	0.012029	0.0191189	0.019902	0.0441869	0.0414325	0.00467108	0.0033482
40:7	684.555	C43H74O5N	18:3 containing	0.00213308	0.00184778	0	0	0	0	0	0	0.0537196	0.05346	0.0365717	0.0426992	0.0565434	0.0337403	0.00330941	0.00614329	0	0	0	0	0	0	0	0	0.0419506	0.0202684	0.187077	0.108333	0.00660717	0.00683402	0.0281859	0.0149416
40:6	686.57	C43H76O5N	18:3 containing	0.401821	0.469771	0.0424676	0.0376306	0.0215308	0.00799552	0.00621458	0.010764	0	0	0.000180499	0.000403609	0.000457027	0.000630679	0	0	0.0296437	0.0244892	0.0398517	0.0606287	0.0534549	0.0777774	0.0346145	0.030025	0	0	0.000473158	0.00105801	0	0	0	0
40:5	688.586	C43H78O5N	18:3 containing	0.0806006	0.0307977	0.0595007	0.0378198	0.0138436	0.0117947	0.0208622	0.00269098	0.000304775	0.000681499	0	0	0	0	0	0	0	0	0.0151882	0.0152821	0.0147328	0.00363306	0.0788912	0.0601185	0	0	0.00119808	0.00167378	0.000275694	0.000394589	0.000599225	0.00133991
18:3-DAG				3.09797	0.502129	2.85368	0.381716	3.01023	0.367815	2.76202	0.228202	11.2488	9.39914	6748.42	15083.7	4.72712	1.83508	1.09298	0.325297	0.676988	0.219198	1.0936	0.200366	1.25288	0.0368344	13.7763	1.94277	5.26287	1.42186	9.81761	4.57235	1.33035	0.557187	2.07537	0.54708
26:1	500.43	C29H58O5N	18:2 containing	0	0	0	0	0	0	0	0	0.000426466	0.000953608	0	0	0	0	0.00266098	0.00166419	0	0	0	0	0	0	0	0	0	0	0	0	0	0	0	0
26:0	502.446	C29H60O5N	18:2 containing	0.0426491	0.0230856	0.00195419	0.00338475	0.00145487	0.00251991	0.00310589	0.00537956	0.221216	0.213357	0.0075063	0.00734252	0.00600327	0.00350589	0.00173001	0.00233044	0.00290989	0.00504008	0.00963555	0.00938994	0.00514718	0.00511576	0	0	0.00210987	0.00294623	0	0	0.0016433	0.00247145	0	0
28:1	528.461	C31H62O5N	18:2 containing	0	0	0	0	0	0	0	0	0	0	0.000319675	0.000714814	0	0	0.00116361	0.00124031	0	0	0.0018926	0.00327808	0	0	0	0	0	0	0	0	0	0	0	0
28:0	530.477	C31H64O5N	18:2 containing	0	0	0	0	0	0	0	0	0	0	0.000180499	0.000403609	0.000989876	0.00156014	0.000992631	0.00175037	0	0	0	0	0	0	0	0	0	0	0.000997546	0.00223058	0	0	0	0
30:1	556.492	C33H66O5N	18:2 containing	0	0	0	0	0	0	0	0	0	0	0.000617948	0.00138177	0	0	0.000372143	0.000513905	0	0	0	0	0	0	0	0	0	0	5.9439e-05	0.00013291	0.00020247	0.000452738	0.000246634	0.000551491
32:1	584.524	C35H70O5N	18:2 containing	0	0	0	0	0	0	0	0	0.000700239	0.00137762	0.0012229	0.00101314	0	0	0.000377394	0.000843879	0	0	0	0	0	0	0	0	0.00190923	0.00262871	0.000527961	0.00065368	0.000499832	0.00111766	1.25993e-05	2.81729e-05
32:0	586.539	C35H72O5N	18:2 containing	0	0	0	0	0	0	0	0	0	0	0	0	0	0	0	0	0	0	0	0	0	0	0	0	0	0	0	0	0	0	0	0
34:6	602.477	C37H64O5N	18:2 containing	0	0	0	0	0	0	0	0	0	0	0	0	0	0	0	0	0	0	0.00169281	0.00293203	0	0	0	0	0	0	0	0	0	0	0	0
34:5	604.492	C37H66O5N	18:2 containing	0	0	0	0	0	0	0	0	0.00316074	0.00292952	0.00106526	0.00148953	0.000461323	0.000637494	0.000184375	0.000412276	0	0	0	0	0	0	0.0119363	0.0149491	0	0	0.00275081	0.00324794	0	0	0.000482891	0.00078187
34:4	606.508	C37H68O5N	18:2 containing	0.0526773	0.0422875	0.0507322	0.044542	0.0256196	0.00966898	0	0	0.170131	0.149701	0.0389959	0.0301642	0.0387588	0.0273589	0.0170305	0.0233445	0.00977695	0.0169342	0.00184047	0.00318779	0.00328853	0.00286147	0.146568	0.0459571	0.127243	0.0481166	0.326774	0.146103	0.023659	0.0166073	0.0266857	0.00913041
34:3	608.524	C37H70O5N	18:2 containing	0.942454	0.123332	1.99859	0.486247	1.44755	0.384165	1.11172	0.127543	2.58654	1.76257	1.24042	0.651155	1.37852	0.331932	1.40207	0.484664	1.39167	0.295652	0.995067	0.215081	0.889749	0.242222	7.85394	0.81143	2.60613	0.861911	5.54578	1.39779	0.649189	0.180697	0.720522	0.161897
34:2	610.539	C37H72O5N	18:2 containing	2.42877	0.404434	5.02985	0.932166	4.00549	1.24297	2.60735	0.15534	17.3097	13.3445	4.26545	1.94501	5.00087	1.91916	1.76171	0.764028	3.82451	0.774202	4.03375	0.54766	4.84652	0.524338	5.07951	0.341298	10.5945	2.71143	14.7707	6.07468	1.82887	0.664629	2.43873	0.423324
34:1	612.555	C37H74O5N	18:2 containing	0	0	0	0	0	0	0	0	0	0	0	0	0	0	0	0	0	0	0	0	0	0	0	0	0	0	0	0	0	0	0	0
34:0	614.57	C37H76O5N	18:2 containing	0	0	0	0	0	0	0	0	0.000609003	0.00136177	0	0	0.000250637	0.000560442	0	0	0	0	0	0	0	0	0.000987169	0.00170983	0.000811955	0.00181559	0	0	0	0	0	0
OPDA/16:3	616.456	C37H62O6N	18:2 containing	0	0	0	0	0	0	0	0	0.000287259	0.000642331	0	0	0	0	0	0	0	0	0	0	0	0	0.000843561	0.00146109	0.000574946	0.00128562	0	0	0	0	0	0
OPDA/dnOPDA	630.435	C37H60O7N	18:2 containing	0.00287905	0.00498666	0	0	0	0	0	0	0.0287556	0.0434582	0.00169975	0.00240597	0.00419556	0.00508582	0	0	0	0	0	0	0	0	0.12338	0.0171733	0.000481222	0.00107604	0.0093177	0.0119925	0.000105367	0.000235608	0.00128976	0.00186693
36:6	630.508	C39H68O5N	18:2 containing	0.00287905	0.00498666	0	0	0	0	0	0	0.0287556	0.0434582	0.00169975	0.00240597	0.00419556	0.00508582	0	0	0	0	0	0	0	0	0.12338	0.0171733	0.000481222	0.00107604	0.0093177	0.0119925	0.000105367	0.000235608	0.00128976	0.00186693
36:5	632.524	C39H70O5N	18:2 containing	0.46292	0.197514	0.693691	0.117897	0.421284	0.0669077	0.261625	0.0305872	2.37299	2.08982	0.515836	0.342036	0.635161	0.239794	0.109504	0.107119	0.128496	0.0683583	0.211954	0.0758466	0.178629	0.00811016	4.14484	0.426838	0.768068	0.335811	1.62622	0.832922	0.190722	0.0977796	0.38378	0.101488
36:4	634.539	C39H72O5N	18:2 containing	1.98923	0.413971	4.82343	0.272621	2.62374	0.605974	1.93877	0.181441	6.60299	4.79512	3.52828	2.16071	1.97641	0.72235	1.18037	0.858817	2.52973	0.517546	2.12032	0.138986	1.28387	0.204021	7.72755	1.00808	4.67674	1.58021	7.44599	2.59087	1.06628	0.479711	1.40267	0.427053
36:3	636.555	C39H74O5N	18:2 containing	1.31684	0.13397	2.82754	0.533879	2.98254	0.916419	1.62549	0.189133	7.88298	5.72688	5.63916	3.713	3.12102	1.2721	1.85465	0.708469	2.75279	0.83828	1.7251	0.242879	1.20093	0.271859	5.31171	1.03341	6.53467	2.17265	10.0789	2.28374	1.37713	0.423861	1.73501	0.387384
36:2	638.57	C39H76O5N	18:2 containing	0.50619	0.260327	0.935139	0.126514	0.524183	0.0919941	0.406978	0.0668699	3.62744	2.85546	1.35022	1.09628	1.05086	0.523153	0.212119	0.0570217	0.401059	0.0459372	0.456926	0.0826695	0.387423	0.0757649	0.192341	0.0220843	1.72034	0.486247	2.27416	1.27607	0.234192	0.0780641	0.334387	0.0818744
36:1	640.586	C39H78O5N	18:2 containing	0	0	0	0	0	0	0	0	0.00368723	0.0082449	0	0	0	0	0	0	0	0	0	0	0	0	0	0	0.00268589	0.0038366	0.00121868	0.00175479	0	0	0	0
36:0	642.602	C39H80O5N	18:2 containing	0	0	0	0	0	0	0	0	0	0	0	0	0	0	0.000218806	0.000489264	0	0	0	0	0	0	0	0	0	0	0	0	0	0	0.000221961	0.00049632
OPDA/18:3	644.487	C39H66O6N	18:2 containing	0	0	0	0	0	0	0	0	0.000365621	0.000817553	0	0	0.00114577	0.00205618	0.000151385	0.000338506	0	0	0	0	0	0	0	0	0	0	0	0	0	0	0	0
38:7	656.524	C41H70O5N	18:2 containing	0	0	0	0	0	0	0	0	0	0	0	0	0	0	0	0	0	0	0	0	0	0	0	0	0	0	0.00241915	0.00338416	0	0	0	0
OPDA/OPDA	658.467	C39H64O7N	18:2 containing	0	0	0	0	0	0	0	0	0.00445177	0.00437792	0.0317292	0.0488443	0.00326616	0.00195878	0.0021015	0.00264491	0	0	0	0	0	0	0	0	0.00802194	0.00758748	0.0212873	0.0201816	0.00140719	0.00144029	0.00323356	0.00351701
38:6	658.539	C41H72O5N	18:2 containing	0	0	0	0	0	0	0	0	0.0563141	0.0420098	0.08759	0.123699	0.0189132	0.0123823	0.00259369	0.00269255	0	0	0	0	0	0	0	0	0.0791782	0.0217021	0.0759377	0.0632712	0.0299825	0.0226375	0.0173231	0.0195421
38:5	660.555	C41H74O5N	18:2 containing	0.0010524	0.00182282	0.00546891	0.00947243	0.00458493	0.00469897	0.00498007	0.00498544	1.4757	1.02292	1.41904	1.49116	0.90785	0.205553	0.139126	0.0876474	0	0	0.0120301	0.0116142	0.00581529	0.0100724	0.0254779	0.0232602	2.11582	0.878424	1.40503	0.721607	1.11557	0.709031	0.381438	0.307116
38:4	662.57	C41H76O5N	18:2 containing	0.119682	0.0435613	0.0208189	0.0216332	0.119981	0.0124853	0.131292	0.0811038	0.000790323	0.00176722	0	0	0.00200028	0.00186202	0.000735472	0.00164457	0.00749593	0.00869473	0.0056863	0.00613273	0.00372288	0.00644821	0.038219	0.00352929	0.000825128	0.00184504	0	0	0	0	0	0
38:3	664.586	C41H78O5N	18:2 containing	2.71183	0.918353	1.8241	1.08167	5.61226	0.732964	6.3203	1.0204	0.000687862	0.00153811	0.00089537	0.0013069	0.000163064	0.000364622	0.000267475	0.000598092	1.43603	0.0944646	2.56492	0.400115	1.5097	0.163619	0.769587	0.0276444	0	0	0.00118813	0.00265673	0	0	0	0
40:7	684.555	C43H74O5N	18:2 containing	0	0	0	0	0	0	0	0	0.0426706	0.0314231	0.0631274	0.0646361	0.0304633	0.0125388	0.0176554	0.00957903	0	0	0	0	0	0	0	0	0.0517931	0.0353123	0.0825344	0.0472101	0.018095	0.014494	0.00634172	0.00500164
40:6	686.57	C43H76O5N	18:2 containing	0	0	0	0	0	0	0	0	0	0	0	0	0	0	0	0	0	0	0	0	0	0	0	0	0	0	0	0	0	0	0	0
40:5	688.586	C43H78O5N	18:2 containing	0.075177	0.0438332	0.108723	0.0488172	0.030678	0.0146339	0.065414	0.046178	0	0	0	0	0	0	0	0	0.00444203	0.0048125	0.0301342	0.0254854	0.010415	0.0180392	0.0680648	0.050902	0	0	0.00241915	0.00338416	0	0	0	0
18:2-DAG				10.6552	0.611294	18.32	0.733892	17.7994	2.60337	14.477	1.56821	42.4213	31.5373	18.1951	10.7325	14.1815	5.07424	6.70779	2.74285	12.4889	2.50032	12.1709	1.30715	10.3252	1.30255	31.6183	2.99405	29.2924	9.03433	43.6835	14.7227	6.53765	2.61982	7.45368	1.78832
26:1	500.43	C29H58O5N	18:1 containing	0	0	0	0	0	0	0	0	0.000343937	0.000769066	0.00132107	0.00183173	0	0	0.00460255	0.00132272	0	0	0.00699115	0.012109	0	0	0	0	0	0	0.00118817	0.00265683	0.000315911	0.000706399	0	0
26:0	502.446	C29H60O5N	18:1 containing	0	0	0	0	0	0	0	0	0.00108813	0.00184733	0	0	0.00041241	0.000922178	0.000434882	0.000620403	0	0	0	0	0.00155166	0.00268756	0	0	0.00097495	0.00218005	0.000362229	0.000809968	0	0	0	0
28:1	528.461	C31H62O5N	18:1 containing	0	0	0.00722474	0.00789707	0.000790544	0.00136926	0.0164498	0.0147485	0.0092786	0.0138583	0.029688	0.0266164	0.00631423	0.00440866	0.0221732	0.0222823	0.0110669	0.0111418	0.00699115	0.012109	0.00908597	0.0157374	0.0150423	0.00589283	0.0122136	0.0145515	0.0131181	0.0183262	0	0	0	0
28:0	530.477	C31H64O5N	18:1 containing	0	0	0	0	0	0	0	0	0.000302863	0.000677221	0.00140287	0.0029125	0	0	0.0454629	0.0791527	0	0	0	0	0	0	0	0	0.000467432	0.00104521	0.000445569	0.000996324	0	0	0	0
30:1	556.492	C33H66O5N	18:1 containing	0.00691165	0.0119713	0	0	0	0	0	0	0.0400871	0.0345169	0.0370333	0.0175372	0.0114471	0.0215254	0.0133662	0.0281664	0.00175959	0.00304769	0	0	0	0	0.00798678	0.00488623	0.0454728	0.0303166	0.0561374	0.0550712	0.00156271	0.00349433	0	0
32:1	584.524	C35H70O5N	18:1 containing	0.165788	0.0733402	0.110048	0.0689926	0.147395	0.0484598	0.0611125	0.0247921	0.293256	0.192019	0.32227	0.18582	0.279431	0.0995168	0.503921	0.329499	0.869812	0.126551	0.134711	0.0787954	0.268491	0.0426965	0.120203	0.0983334	0.441577	0.116642	0.683232	0.206894	0.119636	0.0593495	0.0666562	0.0191197
32:0	586.539	C35H72O5N	18:1 containing	0	0	0	0	0	0	0	0	0	0	0.000812539	0.00112583	0	0	0	0	0	0	0	0	0	0	0	0	0	0	0	0	0	0	0	0
34:6	602.477	C37H64O5N	18:1 containing	0	0	0	0	0	0	0.000738179	0.00127856	0.000491347	0.000695938	0.00150503	0.00336535	0	0	7.42409e-05	0.000166008	0	0	0.0044671	0.00773725	0.0018185	0.00314974	0.000843561	0.00146109	0.000519977	0.0011627	0.00050686	0.00113337	0	0	0.000479525	0.00107225
34:5	604.492	C37H66O5N	18:1 containing	0.00236943	0.00410398	0	0	0	0	0	0	0.000262921	0.00058791	0.000480865	0.000691704	0.000794294	0.00177609	0	0	0.00436647	0.00756295	0	0	0.0017662	0.00305915	0	0	0.000242275	0.000338248	0.00157644	0.00352502	0	0	0.0001364	0.000305001
34:4	606.508	C37H68O5N	18:1 containing	0.00138252	0.0023946	0	0	0	0	0	0	0.0166204	0.0242658	0.00179733	0.0035493	0	0	0.00293848	0.000876764	0	0	0	0	0	0	0.038956	0.023891	0.00445226	0.00886355	0.0196864	0.0178382	0	0	0.00071512	0.00159906
34:3	608.524	C37H70O5N	18:1 containing	0.0292996	0.0191183	0.0220228	0.00731439	0.0688013	0.0155752	0.00796502	0.00689795	0.158434	0.115864	0.0851885	0.0548718	0.0497865	0.0323785	0.0391138	0.0155645	0.0469097	0.0139224	0.0293165	0.0194184	0.0561196	0.0277866	0.253927	0.0342155	0.163163	0.0548782	0.410639	0.137127	0.0184105	0.0170927	0.0328532	0.00886551
34:2	610.539	C37H72O5N	18:1 containing	0.925128	0.224403	1.53694	0.146298	2.17289	0.609781	1.61118	0.155124	2.77454	1.83803	1.90873	1.14822	1.72087	0.650671	2.31638	0.603263	3.35156	0.404841	1.05309	0.103977	1.12993	0.0550516	13.7161	1.01219	4.24108	1.0933	8.56431	0.862362	0.934325	0.175691	0.824935	0.115513
34:1	612.555	C37H74O5N	18:1 containing	2.07087	0.284265	2.85936	0.39638	3.30538	0.817432	2.41343	0.589541	13.6124	9.98158	5.1957	2.63194	6.38654	2.21048	4.18362	2.21466	12.9291	0.169385	4.23028	0.307289	5.41808	0.984176	14.7167	0.800453	8.14842	1.968	10.9387	2.65996	2.20625	0.455812	2.18332	0.23883
34:0	614.57	C37H76O5N	18:1 containing	0	0	0	0	0	0	0	0	0	0	0.00131833	0.00294788	0.00112457	0.00251461	0.0012682	0.00283578	0	0	0	0	0	0	0	0	0	0	0.0277395	0.0521749	0	0	0	0
OPDA/16:3	616.456	C37H62O6N	18:1 containing	0	0	0	0	0	0	0	0	0.00147806	0.00211613	0	0	0	0	0.00154666	0.00205173	0	0	0	0	0	0	0	0	0.000633358	0.00141623	0.00144592	0.00238614	0	0	0	0
OPDA/dnOPDA	630.435	C37H60O7N	18:1 containing	0	0	0	0	0	0	0	0	0	0	0	0	0	0	0.00031246	0.000698682	0	0	0	0	0	0	0	0	0	0	0.00214951	0.00480646	0	0	0.000133487	0.000298486
36:6	630.508	C39H68O5N	18:1 containing	0	0	0	0	0	0	0	0	0	0	0	0	0	0	0.00031246	0.000698682	0	0	0	0	0	0	0	0	0	0	0.00214951	0.00480646	0	0	0.000133487	0.000298486
36:5	632.524	C39H70O5N	18:1 containing	0.00656543	0.0113717	0.0115269	0.00583625	0.00187465	0.00324698	0.00397428	0.00688365	0.0929595	0.0931741	0.0110064	0.01137	0.0128835	0.00992281	0.00364113	0.00168165	0	0	0	0	0.0018185	0.00314974	0.180817	0.0645336	0.0288405	0.018334	0.0477061	0.043037	0.00191544	0.00208133	0.0116169	0.0072515
36:4	634.539	C39H72O5N	18:1 containing	0.589716	0.12027	0.916497	0.157111	0.772384	0.114074	0.441193	0.0778458	3.01107	2.44316	1.08198	0.730253	1.26622	0.535838	0.301295	0.117762	0.406576	0.140199	0.375326	0.0266793	0.422758	0.0907302	4.62799	0.932426	1.41909	0.466213	2.79575	1.10449	0.301406	0.10483	0.544722	0.124426
36:3	636.555	C39H74O5N	18:1 containing	1.37571	0.122062	2.9668	0.57392	2.67927	0.652237	1.749	0.137001	7.87249	5.90661	5.31835	3.56167	2.70985	1.05825	1.75654	0.851571	3.00978	0.830105	1.93805	0.0291664	1.40654	0.121352	5.37744	1.46572	6.3284	2.11549	9.40397	2.46731	1.30222	0.437872	1.64583	0.321976
36:2	638.57	C39H76O5N	18:1 containing	1.63102	0.232657	2.71765	0.457516	4.1021	0.921059	3.02439	0.394771	9.91215	7.03096	7.60503	5.01277	4.2763	1.66913	3.54807	0.728358	6.31801	1.16555	2.25113	0.424521	1.71212	0.358342	5.59012	1.00712	9.52599	2.9786	13.6985	1.90316	1.81841	0.407535	2.08016	0.354742
36:1	640.586	C39H78O5N	18:1 containing	0.481649	0.085805	0.648123	0.144499	0.633566	0.0642463	0.448372	0.121365	3.32884	2.32369	1.68021	1.28987	1.54841	0.705657	0.535292	0.204198	0.747327	0.22573	0.495326	0.114892	0.540745	0.0610004	0.243985	0.0735371	1.90253	0.43227	2.35813	1.05799	0.329597	0.0719954	0.286299	0.053503
36:0	642.602	C39H80O5N	18:1 containing	0	0	0	0	0	0	0	0	0	0	0	0	0	0	0	0	0	0	0	0	0	0	0	0	0	0	0	0	0.000210558	0.000470821	0	0
OPDA/18:3	644.487	C39H66O6N	18:1 containing	0	0	0	0	0	0	0.00374926	0.00649391	0.00409491	0.00658663	0.0043021	0.00309342	0.00868159	0.0135331	0.00597111	0.00566439	0	0	0	0	0	0	0	0	0	0	0.000659634	0.00147499	0	0	0	0
38:7	656.524	C41H70O5N	18:1 containing	0.00210292	0.00364236	0	0	0	0	0	0	0.00383054	0.00546457	0.00406618	0.00595019	0.000733597	0.00164037	0	0	0	0	0	0	0	0	0.00355097	0.00615047	0.00202394	0.00324787	0.00242878	0.00426499	0.000749611	0.00138258	0.00057355	0.000764968
OPDA/OPDA	658.467	C39H64O7N	18:1 containing	0	0	0	0	0	0	0	0	0	0	0	0	0	0	0	0	0	0	0	0	0	0	0	0	0	0	0.000800748	0.00179053	0	0	0.000186014	0.00041594
38:6	658.539	C41H72O5N	18:1 containing	0	0	0	0	0	0	0	0	0.0172647	0.0146478	0.0458753	0.0837822	0.00166453	0.00205497	0.000999601	0.00119058	0	0	0	0	0	0	0	0	0.0126	0.0135809	0.0220216	0.0157249	0.00164216	0.00156884	0.00846458	0.008038
38:5	660.555	C41H74O5N	18:1 containing	0	0	0	0	0	0	0	0	0.0765278	0.0547908	0.147333	0.205054	0.0522931	0.0207416	0.0151747	0.0055902	0	0	0	0	0	0	0	0	0.130419	0.0377838	0.0985478	0.0314816	0.04003	0.0316452	0.0134151	0.010296
38:4	662.57	C41H76O5N	18:1 containing	0.015411	0.0213297	0.0074231	0.0128572	0.0122662	0.0106231	0.00995055	0.00883694	0.00438048	0.00437939	0.0171651	0.015248	0.00151069	0.00207788	0.00173344	0.00143827	0	0	0.00767947	0.00904979	0	0	0.0178155	0.0154289	0.00208834	0.00296638	0.0100818	0.00317987	0.000111716	0.000249804	0.000446698	0.000998848
38:3	664.586	C41H78O5N	18:1 containing	0.0699171	0.0408739	0.0440905	0.0544235	0.228225	0.0454661	0.114424	0.115049	0.000269611	0.000602869	0.00164205	0.00279572	0	0	0	0	0.0190161	0.0108312	0.0649569	0.0502122	0.0224891	0.00632951	0.0711965	0.0439677	0.00157043	0.00170539	0.00374635	0.00710827	0	0	0	0
40:7	684.555	C43H74O5N	18:1 containing	0.00360569	0.00380059	0	0	0.0121586	0.00146836	0	0	0	0	0.000474215	0.00106038	0.000276433	0.000618123	0.000363214	0.000812171	0	0	0.00372053	0.00644414	0	0	0.00300146	0.00519867	0.00121841	0.00167454	0.00331081	0.00303435	0	0	0.000394704	0.000882585
40:6	686.57	C43H76O5N	18:1 containing	0	0	0	0	0	0	0	0	0	0	0.000385494	0.000608188	0	0	0	0	0	0	0	0	0	0	0	0	0	0	0.000413683	0.000925023	0	0	5.27882e-05	0.000118038
40:5	688.586	C43H78O5N	18:1 containing	0	0	0.00390486	0.00676341	0	0	0	0	0.00383054	0.00546457	0.00406618	0.00595019	0.000733597	0.00164037	0	0	0	0	0	0	0	0	0.0013296	0.00230293	0.00202394	0.00324787	0.00242878	0.00426499	0.000749611	0.00138258	0.00057355	0.000764968
18:1-DAG				7.37745	0.571844	11.8516	1.77143	14.1371	3.01105	9.90593	1.34486	41.2363	29.9381	23.5091	14.118	18.3363	6.95675	13.3046	2.51933	27.7153	2.61457	10.602	0.742417	10.9933	1.34029	44.987	5.5018	32.416	9.05251	49.1719	9.52267	7.07754	1.51982	7.7021	1.14305
26:1	500.43	C29H58O5N	18:0 containing	0	0	0	0	0	0	0	0	0.000304775	0.000681499	0	0	0.000618799	0.00138368	0.00121632	0.00228123	0	0	0	0	0	0	0	0	0.000568589	0.0012714	0	0	0.00179178	0.00202917	0.000266513	0.000595942
26:0	502.446	C29H60O5N	18:0 containing	0	0	0	0	0.00133972	0.00232047	0	0	0	0	0.000252569	0.000564762	0	0	0.00364399	0.00310525	0	0	0.00184047	0.00318779	0.00363374	0.00629381	0	0	0.000398549	0.000891183	0.00173653	0.00388299	0.000536154	0.00119888	0	0
28:1	528.461	C31H62O5N	18:0 containing	0	0	0	0	0	0	0	0	0.0349338	0.0294103	0.0768595	0.0318298	0.0417881	0.0146014	0.00751264	0.0124903	0.00175959	0.00304769	0	0	0.00173687	0.00300834	0	0	0.0207202	0.0244698	0.0551703	0.0310747	0.000573535	0.00128246	0	0
28:0	530.477	C31H64O5N	18:0 containing	0.392769	0.161996	0.416567	0.215766	0.494791	0.0801317	0.475638	0.16474	0.108068	0.0892193	0.320255	0.38088	0.27182	0.136963	0.256699	0.060866	0.407702	0.120498	0.150503	0.091878	0.394445	0.0299599	0.297115	0.0745819	0.198359	0.104727	0.357253	0.139404	0.0862249	0.0325325	0.0208005	0.0370743
30:1	556.492	C33H66O5N	18:0 containing	0	0	0	0	0	0	0	0	0.000994627	0.00222405	0	0	0.000560658	0.000810999	0.00250652	0.00461846	0	0	0	0	0	0	0	0	0.000650749	0.00112388	0.000579112	0.00129493	0	0	0.000403134	0.000901435
32:1	584.524	C35H70O5N	18:0 containing	0	0	0.00609461	0.0105562	0	0	0	0	0.0122471	0.0140958	0.0187157	0.0138503	0.0106114	0.00932379	0.0288921	0.0296658	0.00527559	0.00913759	0	0	0	0	0.00237406	0.00411199	0.00445001	0.00325373	0.00517472	0.00615445	0.000443053	0.000796489	0.000276841	0.000468346
32:0	586.539	C35H72O5N	18:0 containing	0	0	0	0	0	0	0	0	0.0122304	0.0205131	0.0210662	0.0184435	0.00975964	0.00945253	6.57313	2.9212	0.0696978	0.0439776	0	0	0	0	0.0112276	0.0194467	0.0109858	0.00765943	0.0217426	0.0125407	0.00390499	0.0036067	3.63357e-05	8.12491e-05
34:6	602.477	C37H64O5N	18:0 containing	0.00138252	0.0023946	0	0	0	0	0	0	0.00786334	0.00898612	0.00973226	0.00970085	0.0021929	0.0014469	0.362176	0.0886426	0.00980052	0.0110407	0	0	0	0	0.00168561	0.00291955	0.00302401	0.00676189	0.00408295	0.00407662	0	0	0.00029409	0.000657604
34:5	604.492	C37H66O5N	18:0 containing	0	0	0	0	0	0	0	0	0.00151913	0.00208579	0.000419446	0.000646948	0.000862309	0.00131834	0	0	0	0	0	0	0	0	0	0	0	0	0.00154539	0.00237087	0	0	0	0
34:4	606.508	C37H68O5N	18:0 containing	0	0	0	0	0	0	0	0	0	0	0.00043273	0.000967614	0.000489547	0.00109466	0.000423701	0.000580697	0	0	0	0	0	0	0	0	0	0	0	0	0	0	0	0
34:3	608.524	C37H70O5N	18:0 containing	0.00184267	0.0031916	0	0	0	0	0	0	0.00197597	0.00290568	0.000574954	0.00128564	0.00226375	0.00314009	0.000915515	0.00158297	0	0	0.00304462	0.00527344	0	0	0.00146129	0.00253103	0.000892109	0.00122788	0.000362225	0.000809959	0.000583817	0.000606467	0.000133487	0.000298485
34:2	610.539	C37H72O5N	18:0 containing	0.00225086	0.00389861	0.00195419	0.00338475	0	0	0	0	0.0326979	0.0383506	0.00930025	0.00891615	0.00584393	0.00270686	0.00426631	0.00311881	0	0	0	0	0	0	0.00801874	0.00177805	0.0180231	0.0107876	0.048914	0.0396261	0.000893708	0.00122829	0.00418334	0.00448546
34:1	612.555	C37H74O5N	18:0 containing	0.201123	0.0656094	0.219275	0.10922	0.164462	0.125258	0.154813	0.0715761	0.464383	0.266023	0.281883	0.162333	0.317037	0.167623	0.291132	0.210758	0.36477	0.0999678	0.11817	0.0693649	0.152419	0.079086	0.701212	0.245396	0.500899	0.120449	0.787291	0.233003	0.110103	0.0424218	0.094214	0.0479062
34:0	614.57	C37H76O5N	18:0 containing	0.0741541	0.0427706	0.0653376	0.0362615	0.0565524	0.0234597	0.0103186	0.00889598	0.418071	0.390213	0.260869	0.108687	0.220425	0.111076	3.6726	1.7214	0.677109	0.307635	0.130723	0.0926515	0.168449	0.0609009	0.769738	0.222313	0.284873	0.0312324	0.523992	0.176962	0.0245676	0.0165394	0.0304797	0.0379022
OPDA/16:3	616.456	C37H62O6N	18:0 containing	0	0	0	0	0	0	0	0	0	0	0	0	0	0	0	0	0	0	0	0	0	0	0	0	0	0	0	0	2.23963e-05	5.00796e-05	5.45329e-06	1.21939e-05
OPDA/dnOPDA	630.435	C37H60O7N	18:0 containing	0.00108067	0.00187178	0	0	0	0	0	0	0.000343931	0.000769053	0.000180499	0.000403609	0	0	0.0135573	0.0125835	0	0	0	0	0	0	0	0	0.00118832	0.00265716	0	0	0	0	0	0
36:6	630.508	C39H68O5N	18:0 containing	0.00108067	0.00187178	0	0	0	0	0	0	0.000343931	0.000769053	0.000180499	0.000403609	0	0	0.0135573	0.0125835	0	0	0	0	0	0	0	0	0.00118832	0.00265716	0	0	0	0	0	0
36:5	632.524	C39H70O5N	18:0 containing	0	0	0	0	0	0	0	0	0.000282404	0.000631474	0	0	0	0	0.000959827	0.00167262	0	0	0	0	0	0	0	0	0	0	0	0	0	0	0	0
36:4	634.539	C39H72O5N	18:0 containing	0	0	0.00139128	0.00240976	0.00156644	0.00271316	0	0	0.00838112	0.0135511	0	0	0.000774568	0.00125604	0.00143121	0.00113425	0	0	0	0	0	0	0.00360621	0.00424737	0.000660865	0.00090618	0.00115728	0.0016119	0	0	0.000296139	0.000662186
36:3	636.555	C39H74O5N	18:0 containing	0.0537689	0.0294414	0.108983	0.0292719	0.0247681	0.0156755	0.0322379	0.0334396	0.48758	0.41355	0.155755	0.103102	0.239345	0.10187	0.0181273	0.00779526	0.00246215	0.00426458	0.0194299	0.0112955	0.015577	0.00566268	0.211282	0.119177	0.11893	0.0562794	0.26429	0.150636	0.0136763	0.00931339	0.0553834	0.0250409
36:2	638.57	C39H76O5N	18:0 containing	0.570943	0.369953	1.31696	0.119585	0.709626	0.143511	0.501475	0.114502	3.75837	2.80194	1.49416	1.22778	1.11594	0.500193	0.27896	0.0202123	0.607881	0.241236	0.652203	0.11659	0.513352	0.061802	0.589571	0.339947	1.98029	0.558516	2.45309	1.27137	0.324508	0.121374	0.445161	0.0827367
36:1	640.586	C39H78O5N	18:0 containing	0.682777	0.0822666	0.766386	0.312149	0.82518	0.149746	0.528911	0.131632	4.28335	3.03075	2.21302	1.57253	2.11548	1.07594	0.896691	0.367303	1.14073	0.0878448	0.654884	0.127677	0.702168	0.184603	0.591268	0.204058	2.36993	0.61652	2.93237	1.00446	0.536958	0.160316	0.498374	0.036332
36:0	642.602	C39H80O5N	18:0 containing	0	0	0.00039884	0.000690812	0.00165489	0.00286636	0	0	0.100811	0.0620614	0.145621	0.033364	0.0933929	0.0668128	0.134926	0.0926331	0	0	0	0	0	0	0.00591166	0.00978306	0.0119072	0.0151868	0.049669	0.06707	0	0	0	0
OPDA/18:3	644.487	C39H66O6N	18:0 containing	0	0	0	0	0	0	0	0	0.0708163	0.0716992	0.0974727	0.0341681	0.195739	0.107515	0.0697949	0.0272151	0	0	0	0	0	0	0.00238538	0.00413161	0	0	0	0	0.000917697	0.00205203	0	0
38:7	656.524	C41H70O5N	18:0 containing	0	0	0	0	0	0	0	0	0	0	0.00350947	0.00388269	0.00223536	0.0034299	0.00699069	0.00659277	0.001715	0.00297047	0	0	0	0	0.00471135	0.0081603	0	0	0.00264486	0.00364354	0	0	0	0
OPDA/OPDA	658.467	C39H64O7N	18:0 containing	0	0	0	0	0	0	0	0	0	0	0.000309252	0.000691508	0.00116041	0.00259476	0.00100098	0.00223827	0	0	0	0	0	0	0.00021405	0.000370745	0	0	0	0	0	0	0	0
38:6	658.539	C41H72O5N	18:0 containing	0	0	0	0	0	0	0	0	0	0	0	0	0	0	0.00072998	0.00163228	0	0	0	0	0	0	0.00021405	0.000370745	0.00191512	0.00334198	0.000362225	0.000809959	0	0	5.9916e-05	0.000133976
38:5	660.555	C41H74O5N	18:0 containing	0	0	0	0	0	0	0	0	0.00319825	0.00344602	0.0086906	0.0178672	0.00756957	0.0063447	0.00792981	0.011296	0	0	0	0	0	0	0.00953072	0.00846173	0.00368386	0.00134592	0.00154495	0.00236542	0.00227706	0.00170465	0.000563333	0.00092659
38:4	662.57	C41H76O5N	18:0 containing	0	0	0	0	0.00176316	0.00305388	0	0	0.111612	0.0727999	0.165739	0.123479	0.0851714	0.040368	0.145583	0.0825435	0	0	0	0	0	0	0	0	0.0832017	0.0431877	0.0937476	0.108926	0.0200054	0.0178922	0.00305579	0.00500765
38:3	664.586	C41H78O5N	18:0 containing	0.0117813	0.00867226	0	0	0.00538923	0.00933442	0.00894063	0.0154856	0	0	0.00032644	0.000729942	0.000673126	0.00150516	0.000728329	0.00162859	0	0	0	0	0	0	0.00303439	0.00525572	0	0	0.00102881	0.00162997	0	0	0.000584901	0.0011284
40:7	684.555	C43H74O5N	18:0 containing	0.0745707	0.0707331	0.00113169	0.00196014	0	0	0	0	0	0	0.00126394	0.00211162	0.000276431	0.000618118	0.000871274	0.00152439	0	0	0.000424613	0.000735452	0	0	0.00335444	0.00581006	0	0	0	0	0	0	0	0
40:6	686.57	C43H76O5N	18:0 containing	0	0	0.0109881	0.0190319	0	0	0	0	0.00161995	0.00221958	0.00284403	0.00289405	0.00491897	0.00547136	0.000200637	0.000448638	0.00795998	0.0137871	0	0	0	0	0.000613591	0.00106277	0	0	0	0	0.000183322	0.00040992	0	0
40:5	688.586	C43H78O5N	18:0 containing	0.00108067	0.00187178	0	0	0	0	0	0	0	0	0.00350947	0.00388269	0.00223536	0.0034299	0.00699069	0.00659277	0	0	0	0	0	0	0	0	0	0	0.00264486	0.00364354	0	0	0	0
18:0-DAG				2.07061	0.389117	2.91546	0.457869	2.28709	0.189628	1.71233	0.233911	9.922	7.08472	5.29294	3.52342	4.74919	2.08941	12.8041	5.29556	3.29687	0.62181	1.73122	0.125141	1.95178	0.235234	3.21853	0.795264	5.61674	1.28031	7.61039	2.86432	1.12817	0.217938	1.15457	0.199362

## Sheet: TAG
TAG composition (Relative abundance or normalized TAG mass spectral signal).
Sample no.				Gu4		Gu5		DSY294		DSY296		DSY347		DSY289		DSY544		DSY775		G2		G5		F2		F5		DSY290		DSY292		DSY741		DSY742
Sample description	Masses	Formula		Average	Stdev	Average	Stdev	Average	Stdev	Average	Stdev	AVE	STD	Average	Stdev	Average	Stdev	AVE	STD	Average	Stdev	Average	Stdev	Average	Stdev	Average	Stdev	Average	Stdev	Average	Stdev	Average	Stdev	Average	Stdev
40:4	704.581	C43H78O6N	16:0-containing	0	0	0	0	0	0	0	0	0.0103342	0.00849484	0.00240963	0.0053881	0.00462582	0.00662149	0.00257191	0.00332883	0	0	0	0	0	0	0	0	0	0	0	0	0	0	0	0
40:3	706.596	C43H80O6N	16:0-containing	0	0	0	0	0	0	0	0	0.00096865	0.000543878	6.7335e-05	0.000110153	0.000412312	0.000455056	0.000719744	0.000634176	0	0	0	0	0	0	4.47588e-05	7.75245e-05	0	0	0.00309438	0.00544312	0.000357239	0.000639599	2.36913e-05	3.66586e-05
40:2	708.612	C43H82O6N	16:0-containing	0.00016039	0.000180813	0	0	0	0	0.000129006	0.000223445	6.84668e-05	0.000153096	9.28959e-05	0.000137686	6.57478e-05	8.91605e-05	0.000107892	0.000128701	0	0	0	0	0	0	0.000553531	0.000682511	0	0	0.000104565	0.000186533	2.16638e-05	4.84417e-05	6.84376e-06	1.53031e-05
40:1	710.628	C43H84O6N	16:0-containing	0	0	1.10433e-05	1.91276e-05	0	0	0	0	0.000365299	0.000575765	0.00172586	0.00184225	0.000629383	0.000493108	0.00256548	0.00212825	0	0	0	0	0	0	0	0	0.000112614	0.00014524	0.000292642	0.0001558	0.000234427	0.000524194	9.92647e-05	0.000194982
40:0	712.643	C43H86O6N	16:0-containing	0.000158369	0.000274303	0	0	0	0	0	0	0.00355101	0.00228197	0.00900016	0.00500545	0.00414551	0.000909704	0.0110617	0.0057082	0	0	0	0	0	0	0.000106888	9.61649e-05	0.00194933	0.00058283	0.00644189	0.00403841	9.90194e-05	0.000221414	0	0
41:3	720.612	C44H82O6N	16:0-containing	8.48106e-05	0.000146896	0	0	0	0	0	0	0.0080862	0.0085784	0.000780757	0.00174583	0.00292557	0.00316512	0.00212528	0.00287526	0	0	0	0	0	0	0	0	0	0	0	0	0	0	0	0
41:2	722.628	C44H84O6N	16:0-containing	0	0	9.5188e-05	0.00016487	9.5321e-05	0.000165101	0.000206504	0.000357676	0	0	0.00012194	0.000272666	0.000216634	0.000484409	2.20881e-05	4.93906e-05	0.000288026	0.000249534	0	0	0	0	0.00656444	0.0031623	0	0	0	0	0	0	0	0
41:1	724.643	C44H86O6N	16:0-containing	1.81921e-05	3.15096e-05	5.04865e-05	8.74452e-05	0	0	0	0	3.38045e-05	7.55893e-05	0.0002407	0.000228097	4.61313e-05	8.86672e-05	3.93202e-05	8.79227e-05	0.000128799	0.000223086	0.000127152	0.000220234	0	0	0.00018833	0.000326198	0	0	0.000217324	0.000300336	0	0	0	0
41:0	726.659	C44H88O6N	16:0-containing	0	0	0	0	0	0	0	0	0.000108192	0.00020387	0.000225864	0.00037785	0	0	0.00133581	0.00159508	0	0	0	0	0	0	0	0	0.000317243	0.000222137	0.00474361	0.00581495	0.000215181	0.000176169	0	0
A?	728.674	C44H90O6N	16:0-containing	0	0	0	0	0	0	0	0	0.00033795	0.000512926	0.000529306	0.000597778	0.000720245	0.00103539	0.000759834	0.000818553	0	0	0	0	0	0	0	0	0.000567436	0.00126883	7.35434e-05	0.000141361	0	0	0	0
B?	734.628	C45H84O6N	16:0-containing	0	0	0	0	0	0	0	0	0.000372535	0.000753364	0.000113619	0.000254059	0.000248412	0.000408337	0.000157252	0.000199848	0	0	0	0	0	0	0.00073361	0.00127065	0	0	9.1742e-05	0.000127131	0.00014558	0.000146372	7.27626e-06	1.62702e-05
42:2	736.643	C45H86O6N	16:0-containing	0	0	4.90302e-05	8.49229e-05	8.57974e-05	0.000148606	0	0	2.76699e-05	6.18718e-05	3.13248e-05	7.00445e-05	3.57122e-05	7.98548e-05	0.00013129	0.000128601	0	0	0	0	7.41743e-05	0.000128474	0.00174672	0.000609785	0	0	0.000234885	0.000283605	8.76881e-06	1.96077e-05	1.85173e-05	2.67668e-05
42:1	738.659	C45H88O6N	16:0-containing	0.00052542	0.000195031	0	0	0	0	0	0	0.000728128	0.00061035	0.000846523	0.00124267	0	0	0.00245955	0.00232253	0.000139801	0.000137224	0	0	0.000211184	0.000365781	0.000349893	0.000265475	0.00247982	0.00274419	0.00857665	0.0122662	0.000563164	0.000379194	9.33953e-05	0.000168365
42:0	740.674	C45H90O6N	16:0-containing	0	0	0	0	0	0	0	0	0.00171768	0.00137366	0.00278933	0.0020422	0.000545759	0.000830401	0.0119712	0.0113945	0	0	0	0	0	0	8.99357e-05	0.000155773	0.0024163	0.00240893	0.00784763	0.0101565	0.000124888	0.000279259	0	0
C?	742.69	C45H92O6N	16:0-containing	0	0	0	0	0	0	0	0	0	0	0.000234955	0.000525375	0	0	0.000220353	0.000380917	0	0	0	0	0	0	0	0	0.000512633	0.000472288	0.000740464	0.000935688	0	0	0	0
D?	748.643	C46H86O6N	16:0-containing	0.000117919	0.000114658	0	0	0.000164111	0.000284248	0	0	4.8356e-05	0.000108127	3.09244e-05	4.46778e-05	1.2149e-05	2.7166e-05	1.18951e-05	2.65983e-05	0	0	0	0	0	0	0	0	0	0	5.49193e-05	0.000122803	1.74479e-05	3.90147e-05	1.45394e-05	3.25112e-05
43:2	750.659	C46H88O6N	16:0-containing	0	0	0	0	0	0	0	0	8.30353e-05	8.13936e-05	0.000150912	0.000209204	0.000102381	0.000110511	0.000318004	0.000435939	0	0	0	0	0	0	0.00108946	0.000799781	0.000111506	0.000162504	0.000408648	0.000406635	3.087e-05	5.1351e-05	7.74665e-06	1.66441e-05
43:1	752.674	C46H90O6N	16:0-containing	0	0	0	0	0	0	0	0	0.000525685	0.000320958	0.000696346	0.000953288	0.000307446	0.000305837	0.000485143	0.000435403	0	0	0	0	0	0	0	0	0.00152256	0.00163778	0.00406901	0.00339383	4.2879e-05	6.21854e-05	0	0
43:0	754.69	C46H92O6N	16:0-containing	0	0	0	0	0	0	0	0	0.00115856	0.000783572	0.000256282	0.000439269	0	0	0.00435382	0.00393226	9.66534e-05	0.000167409	0	0	0	0	5.89429e-05	0.000102092	0.00104358	0.000711098	0.00507009	0.00452494	0	0	0	0
E?	756.706	C46H94O6N	16:0-containing	0	0	0	0	0	0	0	0	0.0010149	0.00093441	0.00278405	0.00216174	0.000706718	0.000711156	0.00436387	0.00238665	0	0	0	0	0	0	0	0	9.65081e-05	0.000215799	0.00193571	0.00279111	0	0	0	0
44:3	762.659	C47H88O6N	16:0-containing	0.000731817	0.000943398	0	0	6.67504e-05	0.000115615	0.000237401	0.000299024	0.000166545	0.000184372	0	0	0	0	9.78024e-05	0.000111476	0.000108864	0.000130996	6.33147e-05	0.000109664	0	0	0.0206948	0.00843394	0.000382986	0.000721537	6.55761e-05	0.000146633	1.07279e-05	2.39882e-05	6.84376e-06	1.53031e-05
44:2	764.674	C47H90O6N	16:0-containing	0.00342794	0.00310106	0.00041018	0.000710453	0.00220671	0.00299611	0.000915705	0.00154527	0.00255748	0.00122999	0.00183125	0.00165553	0.000846611	0.000430098	0.000668394	0.000778462	0	0	0.00338528	0.00329178	0.00269339	0.00283235	0.0539877	0.0115754	0.00403167	0.00457022	0.00839891	0.00947175	0.000929709	0.0018353	0.000110069	0.000246122
44:1	766.69	C47H92O6N	16:0-containing	0.0020943	0.00182595	0.000807241	0.000874073	0	0	0	0	0.00500725	0.00143807	0.00366353	0.00342108	0.00213058	0.00125423	0.011896	0.0116747	0	0	0.000143108	0.00024787	0.000403166	0.000698304	0.000112662	0.000195137	0.00882043	0.00985436	0.0283346	0.0324934	0.00245618	0.00272015	0	0
44:0	768.706	C47H94O6N	16:0-containing	0	0	3.15544e-05	5.46538e-05	0	0	0	0	0.00232649	0.00190456	0.00403175	0.0029823	0.00213502	0.00152905	0.0227386	0.0332301	0	0	0	0	0	0	8.89135e-05	0.000154003	0.00160193	0.00267271	0.00731205	0.00537057	0.000506373	0.00113229	0	0
F?	770.721	C47H96O6N	16:0-containing	0	0	0	0	0	0	0	0	0.000115103	0.000257378	0.000283408	0.000542709	1.53332e-05	3.4286e-05	0.000437726	0.000817812	0	0	0	0	0	0	0	0	0.000366099	0.000595344	8.66869e-06	1.93838e-05	0	0	0	0
45:3	776.674	C48H90O6N	16:0-containing	9.67772e-05	0.000167623	7.50614e-05	0.00013001	0.000190197	0.000329431	0.000118824	0.00020581	0.0140853	0.0164504	0.0113758	0.0112013	0.0211252	0.0162993	0.00587274	0.00799362	0	0	0	0	0	0	0.000119856	9.37563e-05	0	0	0	0	0.00274934	0.00506381	0.00019217	0.0002169
45:2	778.69	C48H92O6N	16:0-containing	0	0	0.000276023	0.000478087	0	0	0	0	0.00447065	0.00408369	0.00371648	0.00229152	0.00526363	0.00458503	0.00120587	0.00142374	0	0	0	0	0	0	0	0	0	0	0	0	0.000658099	0.000892112	0.000155178	9.27693e-05
45:1	780.706	C48H94O6N	16:0-containing	0	0	0.00017177	0.000297514	0	0	0	0	0.00329661	0.00187974	0	0	0.0016337	0.00159571	0.0023414	0.00122291	0	0	0	0	0	0	0	0	0.00165439	0.00160714	0.00841886	0.0070517	0	0	0	0
45:0	782.721	C48H96O6N	16:0-containing	0.000165747	0.000287083	4.56624e-05	7.90897e-05	0	0	0	0	0.00206809	0.00209804	0.00101963	0.00172647	0	0	0.00643139	0.00800523	0	0	0	0	0	0	0	0	0.00130291	0.00160423	0.00529018	0.00680728	0	0	0	0
G?	784.737	C48H98O6N	16:0-containing	0	0	0	0	0	0	0	0	7.59737e-05	0.000169882	0.000129339	0.00028921	0	0	0.000434171	0.000578475	0	0	0	0	0	0	0	0	4.40279e-05	9.84493e-05	0.000179917	0.000402306	0	0	0	0
H?	788.674	C49H90O6N	16:0-containing	0	0	4.90302e-05	8.49229e-05	0	0	0	0	1.15193e-05	2.57578e-05	0	0	1.2149e-05	2.7166e-05	3.27116e-05	7.31454e-05	0.000118015	0.000204408	0	0	8.86815e-05	0.000153601	0.000937071	0.000641416	0	0	0	0	2.14364e-05	4.79333e-05	0	0
46:3	790.69	C49H92O6N	16:0-containing	0.00378221	0.00331637	0.00127126	0.00220189	0.00336204	0.00269381	0.00776251	0.00493337	0.000354829	0.000465799	0.000166963	0.00022771	0.000106889	0.000104326	7.43757e-05	6.08234e-05	0.00223593	0.0019449	0.00363053	0.00216535	0.00948668	0.00565785	0.0137854	0.00734487	5.92314e-05	0.000132445	0.00035672	0.00040406	0.000117233	0.000146767	0.000114231	0.000199556
46:2	792.706	C49H94O6N	16:0-containing	0.0298285	0.0141059	0.00582873	0.00285317	0.0180695	0.00958494	0.0300947	0.0141115	0.00924865	0.00820635	0.00198051	0.00205435	0.00766443	0.00625525	0.00603039	0.00385581	0.00974343	0.00788275	0.0244498	0.00758787	0.0380567	0.00816349	0.0163347	0.00333479	0	0	0	0	0.000425485	0.000763122	0	0
46:1	794.721	C49H96O6N	16:0-containing	0.00638145	0.00535733	5.64164e-06	9.7716e-06	0.000316397	0.000548016	0.00141997	0.00169648	0.00714815	0.00397133	0.00251232	0.00306881	0.013109	0.00551316	0.0374019	0.056125	0	0	0.00154686	0.0020139	0.0111985	0.00646425	0	0	0.00406755	0.00240657	0.024173	0.0199576	0.00106076	0.00237193	0	0
46:0	796.737	C49H98O6N	16:0-containing	0.000120423	0.000208578	0	0	0	0	0	0	0.00687715	0.00450481	0.0225837	0.0178191	0.0105505	0.00388765	0.0375306	0.0407922	0	0	0	0	0	0	0	0	0.00576167	0.00670094	0.0246348	0.0287578	0.00112915	0.00156762	0	0
I?	798.752	C49H100O6N	16:0-containing	0	0	0	0	0	0	0	0	0	0	0	0	0.000241738	0.000540543	0.000108222	0.000241993	0	0	0	0	0	0	0	0	0	0	0	0	0	0	0	0
J?	802.69	C50H92O6N	16:0-containing	0	0	0	0	0	0	0	0	0	0	0.000144336	0.000175859	0	0	0.000112758	0.000106769	0	0	0	0	0	0	0	0	0	0	7.75298e-05	0.000120551	0	0	0	0
47:2	804.706	C50H94O6N	16:0-containing	0.00102559	0.000720742	0.000718348	0.00124422	0.000619575	0.000692026	0.000582906	0.000549753	0.000507862	0.000424138	0.000185086	0.000269992	0.000177654	0.000249636	6.26312e-05	6.4715e-05	0.00029709	0.000401604	0.000609147	0.000652366	0.000223759	0.000289622	0.000653963	0.0011327	0.000446794	0.000839103	0.0012271	0.00169618	0.000171168	0.000375046	0	0
47:1	806.721	C50H96O6N	16:0-containing	0.0062042	0.00221528	0.00566401	0.00640651	0.00255037	0.00317254	0.0031446	0.0013685	0.00259307	0.00228896	2.41563e-05	5.4015e-05	0.00166521	0.00203496	0.00195263	0.00118141	0.000230961	0.000400036	0.00637492	0.00317127	0.00479691	0.0012986	0.00158742	0.00229108	0.000525442	0.00114031	0.005117	0.00774162	0	0	0	0
47:0	808.737	C50H98O6N	16:0-containing	0.000586247	0.00101541	0.000543277	0.000940983	0	0	0	0	0.00415884	0.00341033	0.000407063	0.000910221	0.00281985	0.00259176	0.0071665	0.00640328	0	0	0	0	0.00111777	0.00112051	0	0	0.00778842	0.00163537	0.0217104	0.01804	0	0	0	0
K?	810.752	C50H100O6N	16:0-containing	0	0	0	0	0	0	0	0	0.00360657	0.00231651	0.00130604	0.0029204	0.000226453	0.000506363	0.00902734	0.00599038	0	0	0	0	0	0	0	0	0.00135725	0.00198137	0.00511887	0.00479505	0	0	0	0
L?	812.768	C50H102O6N	16:0-containing	4.24435e-05	7.35143e-05	0	0	0.00014362	0.000248757	0	0	0	0	4.90617e-05	0.000109705	3.26998e-05	7.31191e-05	0	0	4.57567e-05	7.92529e-05	0	0	0	0	0	0	0	0	0	0	0	0	0	0
M?	816.706	C51H94O6N	16:0-containing	0.017866	0.00170536	0.00859582	0.00433892	0.0134675	0.00600774	0.014222	0.00658325	0.000156052	0.000217934	0	0	8.01267e-05	0.000179169	7.74623e-05	0.000144279	0.00315565	0.000765839	0.0173274	0.00105267	0.013343	0.00318908	0.0130754	0.00357176	0	0	0.000185374	0.000259885	2.34985e-05	3.912e-05	1.16842e-05	2.61267e-05
48:3	818.721	C51H96O6N	16:0-containing	0.189871	0.0143826	0.0869835	0.0347141	0.165843	0.0641428	0.205127	0.101626	0.00544477	0.00220702	0.00196215	0.0021936	0.00721018	0.00206491	0.00220013	0.00172922	0.0824887	0.0249555	0.171665	0.0188756	0.163078	0.0114895	0.111532	0.0168971	0.00779939	0.00230074	0.0245342	0.0158512	0.0045829	0.00193666	0.00134448	0.00129937
48:2	820.737	C51H98O6N	16:0-containing	0.257351	0.0282211	0.0855642	0.0108611	0.212162	0.117969	0.266283	0.12391	0.0434536	0.0159217	0.0243219	0.0178618	0.0632912	0.0142636	0.0412675	0.0231851	0.108643	0.0226716	0.238806	0.0279133	0.309968	0.018061	0.0630983	0.0108547	0.101218	0.0218044	0.189945	0.0973616	0.0580498	0.0207827	0.0114647	0.010438
48:1	822.752	C51H100O6N	16:0-containing	0.0287629	0.00199596	0.00259165	0.00291793	0.017247	0.0138026	0.0169715	0.00681222	0.0282212	0.00727121	0.0320016	0.0245572	0.144702	0.0538653	0.15506	0.196629	0.00279342	0.00279803	0.0136123	0.0047898	0.0472643	0.00481072	0.00873318	0.00532941	0.0893889	0.0157763	0.178422	0.0927473	0.0304906	0.0141701	0.00327511	0.00721233
48:0	824.768	C51H102O6N	16:0-containing	0	0	0	0	0	0	0	0	0.00345602	0.00374101	0.00508775	0.00552187	0.0130407	0.00182058	0.026802	0.0250678	0	0	0	0	0	0	0	0	0.00370558	0.00274409	0.0118794	0.009041	0	0	0	0
N?	826.784	C51H104O6N	16:0-containing	0	0	0	0	0	0	0	0	8.75395e-05	0.000195744	0	0	0.00029293	0.000504123	0.000447115	0.000486275	0	0	0	0	0	0	0	0	1.78343e-05	3.98786e-05	0.000156826	0.000231418	0.000191789	0.000251088	0.000142976	0.000319703
O?	832.737	C52H98O6N	16:0-containing	0.0306599	0.0073818	0.0487198	0.0494655	0.0521162	0.0356539	0.0232183	0.0105081	0.00443434	0.0026471	0.00111863	0.000810306	0.00285405	0.000706428	0.000299984	0.000369276	0.00877174	0.00417347	0.0308107	0.00398292	0.023291	0.00263638	0.0403215	0.0110548	0.0158935	0.00605087	0.0163746	0.00867432	0.000952388	0.00100728	0.000268178	0.000282981
49:2	834.752	C52H100O6N	16:0-containing	0.023862	0.0042796	0.0162809	0.0201916	0.0285027	0.0144318	0.0146835	0.00316072	0.0179048	0.00332688	0.00768294	0.0051267	0.020003	0.00256792	0.00574767	0.00206353	0.00267342	0.00286028	0.0229469	0.00333084	0.0252182	0.0059057	0.0448564	0.0120749	0.0773814	0.0164988	0.0721342	0.0180374	0.00610826	0.00286848	0.00298571	0.00377771
49:1	836.768	C52H102O6N	16:0-containing	0.00026808	0.000464328	0.00170148	0.00210704	0.000331226	0.000514914	0	0	0.00683181	0.0030678	0.0043278	0.00444756	0.0303746	0.00403428	0.0122781	0.0117161	0	0	0.00102319	0.000913083	9.61721e-05	0.000166575	0.000806855	0.00139751	0.0561248	0.0152671	0.081655	0.0435886	0.0026014	0.00272945	0.000274631	0.000614094
P?	838.784	C52H104O6N	16:0-containing	0.000233492	0.00026313	0	0	0	0	0	0	0.00192672	0.00147427	0	0	0	0	0.00602088	0.00493783	0	0	0	0	8.62214e-05	0.00014934	6.45958e-05	0.000111883	0.000154767	0.000184638	0.00237532	0.00383406	0	0	0	0
Q?	840.799	C52H106O6N	16:0-containing	0.00420898	0.00358097	0.00146863	0.00242104	0.00148483	0.0011799	0.000698431	0.000423892	1.55076e-05	3.46761e-05	0.000123726	0.000185914	0	0	0	0	0	0	8.77008e-05	0.000151902	0.000753196	0.000245616	0.00488377	0.00284382	0.000140008	0.000160916	0	0	0	0	0	0
50:4	844.737	C53H98O6N	16:0-containing	0.450968	0.0638196	0.31786	0.0816492	0.391917	0.131884	0.420537	0.17231	0.0369334	0.0195102	0.011038	0.00771971	0.0308079	0.00845403	0.00250909	0.00175924	0.179947	0.0338901	0.437855	0.0639176	0.384452	0.0613315	0.467622	0.050733	0.0270968	0.00965608	0.0648482	0.0195167	0.0118116	0.0067493	0.0106135	0.00804709
50:3	846.752	C53H100O6N	16:0-containing	0.76248	0.100673	0.453512	0.0904667	0.874171	0.298971	0.912474	0.361302	0.24994	0.0769278	0.107089	0.0659269	0.171985	0.034093	0.0421707	0.0149475	0.451226	0.0951712	0.805296	0.118337	0.734563	0.0988969	1.21463	0.187241	0.280006	0.0680834	0.511706	0.323763	0.111862	0.0643211	0.0735117	0.0454759
50:2	848.768	C53H102O6N	16:0-containing	0.403229	0.0507043	0.182405	0.0201284	0.397046	0.163123	0.422398	0.162558	0.251424	0.0695498	0.160504	0.0895548	0.402786	0.0614341	0.125535	0.0340703	0.207763	0.0368889	0.373397	0.0193816	0.439202	0.0536899	0.758331	0.125698	0.484527	0.103256	0.875164	0.526068	0.165805	0.0832577	0.0803106	0.0521629
50:1	850.784	C53H104O6N	16:0-containing	0.0268801	0.00548862	0.00853747	0.00196412	0.015849	0.00629391	0.021065	0.0100731	0.0679252	0.0217965	0.0858549	0.0398587	0.343833	0.0494444	0.209969	0.178566	0.00404967	0.00162618	0.00742788	0.00871234	0.0286537	0.00843718	0	0	0.184559	0.0358185	0.307177	0.174298	0.0530205	0.0195925	0.0208339	0.0103329
50:0	852.799	C53H106O6N	16:0-containing	0.00010266	0.000116004	0	0	0	0	0	0	0.00733663	0.00484029	0.00698869	0.00336406	0.0155319	0.00356326	0.0218288	0.0116249	0	0	0.00013462	0.00011993	0	0	0.00170242	0.00111979	0.0124066	0.00282179	0.0246464	0.016638	0.005371	0.00257723	0.00175312	0.00227305
51:3	860.768	C54H102O6N	16:0-containing	0	0	0	0	0	0	0	0	0	0	0	0	0	0	0	0	0	0	0	0	0	0	0	0	0	0	0	0	0	0	0	0
51:2	862.784	C54H104O6N	16:0-containing	0.00192646	0.00116978	0.00118706	0.00205604	0.00239863	0.00411164	0.000459234	0.000795417	0	0	0	0	0	0	0	0	0	0	0.000596044	0.000525823	0.00134761	0.00120349	0.00996855	0.00192923	0	0	0	0	0	0	0	0
864?	864.7		16:0-containing	0.0160092	0.00909498	0.00865391	0.0066434	0.00407625	0.00258546	0.00305377	0.00199598	0.0140934	0.00544301	0.0144351	0.0091213	0.0369341	0.00846261	0.0123978	0.00774155	0	0	0.00187441	0.000659388	0.0044992	0.00101435	0.0378627	0.00757976	0.0650376	0.0180676	0.0587241	0.0119097	0.00370323	0.00132199	0.00189907	0.00284433
866?	866.7		16:0-containing	0.160649	0.0492739	0.13061	0.0188518	0.0777916	0.0389812	0.0913556	0.0413188	0.0022165	0.00116688	0.00112854	0.00155993	0.00484596	0.00289192	0.00615754	0.00521802	0.0142554	0.00769106	0.0892856	0.0103356	0.101	0.0163843	0.270687	0.0257661	0.00191107	0.00116964	0.00498417	0.00390975	0.000952889	0.000648147	7.62401e-05	0.000118623
52:6	868.737	C55H98O6N	16:0-containing	0.432937	0.0489122	0.383895	0.0387308	0.307558	0.104443	0.348804	0.133954	0.00712601	0.0077327	0.00139885	0.000998722	0.00652437	0.00164489	0.000232843	0.000143675	0.165424	0.0344542	0.4417	0.0416163	0.35846	0.0406946	0.732755	0.068824	0.00112568	0.000337212	0.00397337	0.000971325	0.000881737	0.000875545	0.0018129	0.00216119
52:5	870.752	C55H100O6N	16:0-containing	0.602783	0.0551636	0.506869	0.0272781	0.587381	0.140957	0.604573	0.233461	0.111324	0.0880902	0.0256903	0.0145246	0.0482108	0.0109529	0.00330433	0.00345208	0.411364	0.0760023	0.765947	0.128721	0.58721	0.0670738	1.43517	0.169395	0.0306462	0.00878004	0.0761694	0.0370617	0.022079	0.0141192	0.0217145	0.0207073
52:4	872.768	C55H102O6N	16:0-containing	0.520567	0.129571	0.37207	0.0386454	0.691799	0.185423	0.679389	0.259217	0.631269	0.373069	0.187422	0.10421	0.216197	0.0550878	0.0447548	0.0367948	0.4494	0.0548677	0.622033	0.115322	0.46557	0.0629727	1.59831	0.25267	0.216615	0.0515905	0.508064	0.322574	0.14737	0.0919645	0.122434	0.104497
52:3	874.784	C55H104O6N	16:0-containing	0.185865	0.0720381	0.099961	0.02583	0.133536	0.0362003	0.135792	0.0512424	0.895612	0.384866	0.356514	0.198614	0.400756	0.0500047	0.0922578	0.0627858	0.0602287	0.00688522	0.10387	0.00509665	0.129589	0.0162801	0.0659999	0.0165846	0.481515	0.121592	0.914765	0.733285	0.213035	0.119101	0.170313	0.111442
52:2	876.799	C55H106O6N	16:0-containing	0.00318347	0.00259669	0.00147274	0.00146844	0.00183478	0.00317793	0.000740835	0.00128316	0.442653	0.145337	0.270733	0.149023	0.424757	0.0341413	0.127484	0.0447401	0	0	0.000233787	0.00040493	0.00339393	0.00335003	0.00341274	0.00216466	0.45242	0.0974721	0.864882	0.637166	0.135885	0.0664277	0.100895	0.0584748
52:1	878.815	C55H108O6N	16:0-containing	0.000900175	0.000929422	0.00240922	0.00312822	0.00236378	0.000373307	0.00234382	0.0019068	0.0321437	0.00670703	0.0458173	0.0229062	0.1867	0.0213468	0.0877577	0.0499999	0.000865635	0.000665084	0.0012155	0.000305631	0.00155988	0.00156875	0.0659489	0.00911752	0.124773	0.0222773	0.178791	0.0832174	0.0232449	0.0101534	0.0103082	0.0047962
886?	886.7		16:0-containing	0.00361748	0.000673597	0.00376575	0.00412853	0.0036785	0.00510264	0.00226537	0.00114798	0.00171818	0.00155421	0.000172394	0.00025436	0.000215867	0.000141563	0.000976815	0.00110055	0.00140646	0.00176176	0.00252087	0.00120918	0.00100596	0.000546092	0.0587193	0.00475045	0.000767514	0.000485928	0.0017663	0.00286422	0.000151849	0.00011869	0.00022202	0.000428049
53:3	888.799	C56H106O6N	16:0-containing	0.00287725	0.00179239	0.00228016	0.00268267	0.0012956	0.00161757	0.00171983	0.00297884	0.00507739	0.00260481	0.00307326	0.00270897	0.0015523	0.000239263	0.00271469	0.00255274	0.00143254	0.00106558	0.000977345	0.000740805	0.00209037	0.00160237	0.0163428	0.00435151	0.00416431	0.00117331	0.00874122	0.00557974	0.00110194	0.000731642	0.00077077	0.00100373
53:2	890.815	C56H108O6N	16:0-containing	0.00011079	0.000191895	0	0	0.000142735	0.000152902	4.9576e-06	8.58681e-06	0.00570996	0.00185848	0.00560061	0.00418134	0.00522387	0.00164653	0.00598155	0.00293358	0	0	0	0	0.000192446	0.000173303	0.00511393	0.00119723	0.0112731	0.00172567	0.018297	0.0160057	0.00167417	0.00102356	0.00136554	0.00166288
892?	892.7		16:0-containing	0.000892642	0.000870122	0.00164658	0.000197041	0.00251838	0.00158338	0.00262427	0.00152398	0.000931003	0.00147374	0.0046908	0.00359544	0.0107903	0.00263638	0.00368023	0.00363111	0.000475423	1.77334e-05	0.00399547	0.00160364	0.000413276	0.000368525	0.00458931	0.00274164	0.0100148	0.00279771	0.0187039	0.011981	0.000550643	0.00074839	0	0
898?	898.7		16:0-containing	0.00410676	0.000769315	0.00192316	0.00102333	0.00780693	0.00172861	0.00859597	0.00397952	0.000169911	0.000155705	3.26174e-05	4.46768e-05	7.53197e-05	0.000107993	2.40086e-05	5.3685e-05	0.0036248	0.00205413	0.00333479	0.0028335	0.00109487	0.000669568	0.00868373	0.00304883	7.3654e-05	0.000164695	0.00010936	0.000244537	5.3287e-05	7.52528e-05	0.000149546	0.000302796
900?	900.7		16:0-containing	0.00433742	0.00339179	0.000719296	0.000244375	0.00698803	0.000593117	0.00620144	0.00351772	0.000481505	0.000532002	0.000438771	0.000457964	0.000366472	0.000381782	0.000129521	0.000105429	0.00143319	0.00200339	0.00372927	0.00266534	0.0014212	0.000775489	0.00614625	0.00364294	0.000580462	0.000382613	0.00122722	0.000930685	0.00015241	0.000204274	0.000178276	0.000133115
54:3	902.815	C57H108O6N	16:0-containing	0.00221183	0.00193305	0.000728635	0.000314689	0.00127247	0.0011371	0.00137583	0.00112648	0.0020827	0.000958004	0.00107534	0.00081928	0.00152589	0.000494248	0.00107761	0.000729051	8.88146e-05	0.000153831	0.00043442	0.000319417	0.000803599	0.000127643	0.0025942	0.00134316	0.00197987	0.00158986	0.0036632	0.00300682	0.000423446	0.000420512	0.00033079	0.000451987
54:2	904.83	C57H110O6N	16:0-containing	0.000112725	0.000195246	6.26242e-05	0.000108468	8.70475e-05	9.03712e-05	0	0	0.00165211	0.00078425	0.00261532	0.0018826	0.00398336	0.0026686	0.00203519	0.000977895	0	0	9.73037e-05	0.000168535	0.000463089	0.000712971	1.7028e-05	2.94934e-05	0.00369516	0.00192111	0.00618895	0.00467176	0.0014048	0.00154877	0.000350681	0.00024001
54:1	906.846	C57H112O6N	16:0-containing	0	0	0	0	0	0	0	0	0.000428221	0.000312029	0.000537983	0.000718658	0.00340486	0.00152598	0.00186368	0.00164497	0	0	0	0	0	0	0	0	0.0027089	0.00156693	0.00721412	0.00460342	0.000768207	0.000744574	1.14885e-05	2.56891e-05
54:0	908.862	C57H114O6N	16:0-containing	0	0	0	0	0	0	0	0	8.38972e-05	8.69274e-05	0.000322007	0.00019076	0.000721606	0.000785099	0.00107338	0.00147458	0	0	0	0	0	0	0.000110914	0.000192109	0.00035441	0.000533308	0.00105202	0.00190477	2.13902e-05	3.67034e-05	2.00344e-05	4.47983e-05
914?	914.7		16:0-containing	0	0	4.90302e-05	8.49229e-05	0	0	0	0	0	0	0	0	0	0	1.1068e-05	2.47488e-05	0	0	0	0	0	0	0.000745708	0.000739046	0	0	0	0	0	0	0	0
916?	916.7		16:0-containing	0	0	0	0	0	0	0	0	0	0	0	0	3.64252e-05	8.14493e-05	8.17545e-05	0.000182809	6.76835e-05	0.000117231	8.90407e-05	0.000154223	7.1042e-05	0.000123048	0.000809029	0.000705506	0	0	2.1127e-05	4.72415e-05	0	0	0	0
918?	918.7		16:0-containing	2.25274e-05	3.90185e-05	0	0	0	0	0	0	0.000105983	0.000103988	4.67673e-05	0.000104575	0	0	0.000162232	0.000299437	0	0	7.20595e-05	0.000124811	0	0	0.000328146	0.000568365	8.97016e-05	9.27708e-05	0	0	4.8028e-05	6.71659e-05	0	0
920?	920.7		16:0-containing	0	0	0	0	0	0	0	0	4.98769e-05	7.01159e-05	4.61238e-05	7.56367e-05	0.00020946	0.000335142	0.000805256	0.00103051	0	0	0	0	0	0	0	0	0.000378869	0.000507618	0.000410419	0.000421135	9.61782e-05	0.000186091	7.58911e-06	1.69698e-05
922?	922.7		16:0-containing	0	0	0	0	0	0	0	0	1.80935e-05	4.04583e-05	8.48619e-05	0.000105637	0.000110039	0.000246055	0.000141329	0.000131864	0	0	0	0	0	0	0.000138601	0.000240065	7.41784e-05	0.000165868	0.000433181	0.000555748	5.46094e-05	5.16801e-05	0	0
928?	928.7		16:0-containing	4.16093e-05	7.20694e-05	0	0	9.5321e-05	0.000165101	0.000417352	0.00054385	5.98059e-05	6.44976e-05	4.60317e-05	0.00010293	0	0	0	0	0	0	0	0	0	0	4.45682e-05	7.71945e-05	0	0	2.5232e-05	5.64205e-05	0	0	0	0
930?	930.7		16:0-containing	0.0044836	0.0012855	0.000752753	0.000731687	0.00363488	0.00409484	0.0030549	0.00194541	4.53861e-05	6.43379e-05	5.45502e-05	0.000121978	2.60947e-05	5.83496e-05	0	0	0.000155714	0.000146167	0.000954393	0.000414202	0.00179041	0.000296417	0.00106322	0.000757185	0	0	2.74844e-05	6.14569e-05	2.86416e-05	4.1225e-05	0	0
56:2	932.862	C59H114O6N	16:0-containing	0.00434276	0.000666714	0.000312146	0.000283503	0.00086444	0.000263545	0.00170216	0.00199672	4.66817e-05	4.36255e-05	0.000160079	0.000184373	0.000313623	0.00029717	3.41013e-05	7.62529e-05	0.000158463	0.000222809	1.10714e-05	1.91762e-05	0.00114671	0.00123069	0.000125417	0.000217229	0.000285708	0.000382136	0.00015402	0.000225304	0	0	0	0
56:1	934.877	C59H116O6N	16:0-containing	0	0	0	0	0	0	0	0	0.00107498	0.000590788	0.000691443	0.000778106	0.005481	0.00127181	0.00351007	0.00329576	0	0	0	0	0	0	0	0	0.00516304	0.00236534	0.0114751	0.00632206	4.4775e-05	4.36315e-05	3.41047e-05	4.36337e-05
56:0	936.893	C59H118O6N	16:0-containing	0	0	0	0	5.13192e-05	8.88875e-05	0	0	7.72067e-05	8.65683e-05	0	0	0.00133103	0.00104568	0.00141764	0.00186968	0	0	0	0	0	0	0.000110914	0.000192109	0.000596855	0.000914527	0.000685629	0.00153311	0.000147278	0.000185192	0	0
944?	944.7		16:0-containing	0.000513013	0.000460553	0.000627741	0.000372654	6.32937e-05	0.000109628	0.000241234	0.000328017	0	0	0	0	1.29561e-05	2.89708e-05	0	0	0	0	0.0004325	0.000749111	0	0	0.000143132	0.000247911	0	0	3.53067e-05	7.89482e-05	0	0	0	0
946?	946.7		16:0-containing	0.000429273	0.000129645	0.000130341	0.000225756	0	0	0	0	6.2175e-05	0.000139027	0	0	2.13477e-05	4.77349e-05	3.81554e-05	8.5318e-05	0	0	0	0	0.000233826	0.00025846	0	0	0.00012978	0.000166614	0.000150473	0.00016431	0	0	0	0
948?	948.7		16:0-containing	0.00571873	0.00602564	0.00151043	0.000617087	0.0038594	0.00057135	0.00381188	0.00192745	7.73117e-05	0.000124517	0.000203706	0.000241904	0.00112245	0.0006485	0.000672037	0.000661597	0.000135367	0.000234462	0.00187375	0.00146746	0.00291215	0.00228156	0.000120143	0.000208094	0.00261381	0.00141533	0.00235526	0.00138428	6.40232e-05	9.31728e-05	1.06193e-05	2.37455e-05
958?	958.7		16:0-containing	0.0123241	0.00804404	0.00558378	0.00326518	0.016951	0.00161954	0.015055	0.00469901	2.82709e-05	3.98012e-05	0.00015505	0.000188862	0.000245218	0.000235105	9.39661e-05	0.000123978	0.00187003	0.000637327	0.00358566	0.00199187	0.012117	0.00227644	0.00195403	0.00277567	4.36274e-05	9.75538e-05	0.000131836	0.000294794	1.52694e-05	3.41434e-05	7.27626e-06	1.62702e-05
58:2	960.893	C61H118O6N	16:0-containing	0.00112486	0.00194832	0.000257676	0.000446309	0	0	0	0	0.00251192	0.000623823	0.001489	0.000840407	0.00673032	0.00182411	0.000456745	0.000631496	0	0	0.000151984	0.000263245	9.22162e-05	0.000159723	0	0	0.00942989	0.00218091	0.0125987	0.0044585	0.000511269	0.00059559	0.000147498	0.000104904
58:1	962.908	C61H120O6N	16:0-containing	0	0	0	0	0	0	0	0	0.00516641	0.00183211	0.0043563	0.0030511	0.0158616	0.00379513	0.00740622	0.00422433	0	0	0	0	0	0	0	0	0.0145764	0.0037701	0.025557	0.014243	0.00150838	0.00120716	0.000552082	0.00035578
58:0	964.924	C61H122O6N	16:0-containing	9.97666e-05	0.000172801	0	0	0.000133375	0.000231012	0	0	1.93012e-05	4.31589e-05	0.000123384	0.000171564	0.00037985	0.00052016	0	0	0	0	0	0	0.00017045	0.000295228	8.94371e-05	0.00015491	0.000482368	0.00082528	0	0	0	0	0	0
976?	976.7		16:0-containing	0.00201553	0.00128981	0.000837357	0.000264463	0.00265752	0.000985062	0.00123846	0.0010921	7.43628e-05	7.13393e-05	0.000569085	0.000450409	0.00276	0.00130706	0.00144934	0.00117522	9.66534e-05	0.000167409	0.000186351	0.000184119	0.00167504	0.00159075	0.016735	0.00881127	0.00228838	0.000876747	0.00181456	0.00142388	1.09025e-05	2.43787e-05	0	0
60:2	988.924	C63H122O6N	16:0-containing	0.00201553	0.00128981	0.000837357	0.000264463	0.00265752	0.000985062	0.00123846	0.0010921	0.000407321	0.000274542	0.000409699	0.000272537	0.00155002	0.00134623	5.75496e-05	8.22444e-05	9.66534e-05	0.000167409	0.000186351	0.000184119	0.00167504	0.00159075	0.016735	0.00881127	0.0027756	0.00132836	0.00239449	0.00192821	0.00017374	0.000174973	3.81169e-05	3.83593e-05
988?	998.7		16:0-containing	0.000214127	0.000370878	9.09686e-05	0.000157562	0.000252006	0.000354021	0.000218181	0.000200089	8.38334e-06	1.87457e-05	0	0	0	0	0	0	0	0	0	0	0.000156169	0.000137962	0.0015905	0.00225889	0	0	0	0	0	0	0	0
60:1	990.94	C63H124O6N	16:0-containing	0	0	0	0	0	0	0	0	0.000808564	0.000506504	0.000993374	0.000828165	0.00459749	0.00174085	0.00146759	0.00248001	0	0	0	0	0	0	0	0	0.0045515	0.00106254	0.00563744	0.00462085	0.000364832	0.000300123	4.8203e-05	5.18521e-05
16:0-TAG				4.22873	0.582373	2.75957	0.435142	4.06176	1.28131	4.27856	1.71628	2.98911	1.21566	1.45777	0.701935	2.72587	0.305288	1.26133	0.662321	2.17753	0.396267	4.21011	0.517342	3.92047	0.442435	7.21265	1.02593	2.84289	0.58981	5.28685	3.13413	1.01949	0.499857	0.641338	0.448788
40:4	704.581	C43H78O6N	16:1-containing	0.000128911	0.000223281	0.000115363	0.000103497	0.000160535	0.000159845	0.000258463	0.000234182	0.000305996	0.000226214	5.72354e-05	8.63053e-05	6.52172e-05	0.00014583	0.00199859	0.00211084	0.000466261	0.000434501	7.00409e-05	0.000121314	0	0	0.000778369	0.00134817	0.000344839	0.000253223	0.00859235	0.00977897	0.000122022	0.000146104	0.000118289	0.000105494
40:3	706.596	C43H80O6N	16:1-containing	4.15819e-05	7.20219e-05	0	0	4.25672e-05	7.37286e-05	0.000118539	0.000205315	1.92379e-05	4.30172e-05	0	0	0	0	0	0	0	0	0	0	0	0	0	0	0	0	0.000722061	0.00144749	0	0	0	0
40:2	708.612	C43H82O6N	16:1-containing	0.000253684	0.000439394	0.000226886	0.000200068	0	0	0	0	5.42372e-06	1.21278e-05	0.000801733	0.0011108	2.17032e-05	4.85299e-05	0.000376346	0.000305446	0	0	0	0	0	0	6.63592e-05	0.000114937	3.55317e-05	7.94513e-05	0.000511849	0.000673318	0	0	0	0
40:1	710.628	C43H84O6N	16:1-containing	0	0	5.18595e-05	8.98233e-05	0	0	0	0	0.000408588	0.000653927	0.00157432	0.00231342	0	0	0.000907409	0.00120936	0	0	0	0	0	0	0.000146871	0.000254388	0.000373563	0.000241889	0.00193111	0.00163651	4.99535e-05	0.000111699	0	0
40:0	712.643	C43H86O6N	16:1-containing	0	0	0	0	0	0	0	0	7.63045e-05	0.000151447	0.000353671	0.000340519	2.19628e-05	3.09299e-05	0.000754773	0.00116324	0	0	0	0	0.000192942	0.000334186	0.000355725	0.000616133	3.77694e-05	5.18782e-05	0.000153259	0.000177232	0.000119514	0.000137234	5.14689e-05	7.4219e-05
41:3	720.612	C44H82O6N	16:1-containing	0	0	0	0	0	0	0	0	0.00584297	0.00653542	0.000940114	0.00210216	0.00341189	0.00436925	0.00228491	0.00296596	5.67824e-05	9.835e-05	0.000127152	0.000220234	0	0	0.000506894	0.000539228	0	0	0	0	0	0	0	0
41:2	722.628	C44H84O6N	16:1-containing	0	0	0.000568253	9.90398e-05	0	0	0	0	0.000612101	0.000496736	0.000244426	0.00021206	0.000348343	0.000762309	0.00227409	0.00132327	0	0	0	0	0	0	0	0	0.000766731	0.000471574	0.00484832	0.0047911	0.000173012	0.0001343	0.000137245	0.000256908
41:1	724.643	C44H86O6N	16:1-containing	0.000410718	0.00017841	0.000492102	0.000552586	7.43945e-05	0.000128855	0	0	0.000170875	0.000180021	0.000568401	0.000519439	0.000353079	0.000538755	0.000228138	0.000510132	0.000293033	0.000183343	0.000180158	0.000188661	0	0	0.00122988	0.000617982	0.00121473	0.00112908	0.00295642	0.00310346	0	0	0	0
41:0	726.659	C44H88O6N	16:1-containing	8.26192e-05	0.000143101	0	0	0	0	0.000247882	0.000429345	5.26257e-05	8.27497e-05	0.000149759	0.000229029	5.70373e-05	0.000127539	3.20684e-05	5.13455e-05	0	0	8.77045e-05	0.000151909	0	0	0.000183149	0.000161877	0	0	0.000132509	0.000296299	3.6718e-05	5.33497e-05	0	0
A?	728.674	C44H90O6N	16:1-containing	0	0	3.0469e-05	5.27738e-05	0	0	0.00011668	0.000180862	0	0	0	0	0	0	0.000130808	0.000292495	0.000338329	0.000227023	0.000230932	0.000399986	0	0	0.000258232	0.00044727	0	0	2.74844e-05	6.14569e-05	0	0	7.58911e-06	1.69698e-05
B?	734.628	C45H84O6N	16:1-containing	9.98323e-05	0.000172915	0	0	0	0	0	0	0.000202105	0.000199821	0.000254454	0.000394971	0.000272722	0.000352988	0.000299823	0.000405477	0	0	0	0	0	0	4.47588e-05	7.75245e-05	7.94203e-05	0.000112055	0.000535119	0.000817855	7.9604e-05	6.10412e-05	3.64289e-05	5.24004e-05
42:2	736.643	C45H86O6N	16:1-containing	0.000337597	0.000389351	0.000219281	0.000265825	0.000107852	0.000186805	7.32505e-05	0.000126874	0.000189729	0.000148591	8.80354e-05	0.000196853	0	0	0.0011626	0.00103818	0	0	0	0	6.33765e-05	0.000109771	0.000576554	0.000743465	0.00298107	0.0037583	0.0160363	0.0215107	0.000725336	0.000575256	0	0
42:1	738.659	C45H88O6N	16:1-containing	0	0	0	0	0	0	0	0	0.000508298	0.000672656	4.10964e-05	9.18944e-05	0	0	0.00193997	0.00195373	0	0	0	0	0.000396689	0.000472173	0.00537595	0.00394486	0.00152433	0.00221536	0.00500503	0.00641428	6.81826e-05	0.000152461	0	0
42:0	740.674	C45H90O6N	16:1-containing	0.000686962	0.00118985	0	0	0	0	0	0	0	0	3.15266e-05	7.04957e-05	0	0	0.000252168	0.000339049	0.000587116	0.00101692	0	0	0	0	0.00114483	0.0019829	0	0	0	0	0	0	2.07949e-05	2.87971e-05
C?	742.69	C45H92O6N	16:1-containing	0.0003609	0.000376564	0.000530418	0.000769508	0	0	0	0	0	0	2.13367e-05	4.77103e-05	0	0	1.39503e-05	3.11939e-05	0.000697778	0.00120859	0.000469505	0.000813207	9.98349e-05	0.000172919	0.000628703	0.000807814	0	0	0	0	0	0	0	0
D?	748.643	C46H86O6N	16:1-containing	0	0	0	0	0	0	0	0	8.40416e-05	0.000115117	4.76071e-05	0.00010309	4.22387e-05	7.27993e-05	0.000200823	0.000104272	0	0	0	0	0	0	0	0	0.00024341	0.000394947	0.00105179	0.000655136	7.03532e-05	9.63355e-05	3.48132e-05	7.78446e-05
43:2	750.659	C46H88O6N	16:1-containing	0.000141367	0.000244854	0	0	0.000419502	0.000499834	0	0	0.000436361	0.000497604	0	0	0	0	0.000834071	0.000727678	4.52725e-05	7.84143e-05	0.000293134	6.82472e-05	0	0	0.000369257	3.5031e-05	0.00107627	0.0024066	0.00159625	0.00258051	0	0	0	0
43:1	752.674	C46H90O6N	16:1-containing	0.00132955	0.00120976	0.000574195	0.000963216	0.000316508	0.000362669	0.000199139	0.000263546	0.000745046	0.000876834	0.000126489	0.000282839	0	0	0.00209731	0.00179145	0.000355526	0.000349098	0.000378056	0.000599566	0.000433035	0.000366385	0.00349408	0.000887389	1.85376e-05	4.14513e-05	0.00191998	0.00315059	0	0	0	0
43:0	754.69	C46H92O6N	16:1-containing	0	0	0	0	0	0	0	0	0	0	3.45875e-05	7.734e-05	1.04581e-05	2.3385e-05	0	0	0	0	0	0	0.000113774	0.000197063	0.000359857	0.000582313	0	0	5.76664e-05	0.000128946	4.36645e-05	9.76369e-05	0	0
E?	756.706	C46H94O6N	16:1-containing	0.00283896	0.00164526	0.00297035	0.00177398	0.00101285	0.00129575	0	0	0	0	0	0	0	0	0	0	0.00275224	0.00120348	0.00318584	0.0016065	0.00194886	0.00124657	0.00569953	0.00420918	0	0	2.74844e-05	6.14569e-05	0	0	0	0
44:3	762.659	C47H88O6N	16:1-containing	0	0	0	0	3.29521e-05	5.70747e-05	0	0	0.00092966	0.000920014	0.00174205	0.0029935	0.000211266	0.000208978	0.00155735	0.00113774	4.52725e-05	7.84143e-05	0	0	0	0	0.00372813	0.00269018	0.00458421	0.00521691	0.0161969	0.0176288	0.00189682	0.00175076	0.00017933	0.000126573
44:2	764.674	C47H90O6N	16:1-containing	0.00346571	0.00142532	9.95475e-05	0.000172421	0.000334542	0.00029307	0.000443025	0.000611573	0.00324046	0.00263226	0.00416881	0.00431963	0.00109183	0.00102184	0.0072097	0.00476704	0.000615538	0.000258301	0.000778003	0.00134754	0.00273111	0.00317977	0.050262	0.0198452	0.0102675	0.0135472	0.0446869	0.0525662	0.00324877	0.00317427	0	0
44:1	766.69	C47H92O6N	16:1-containing	0.00893434	0.00654486	0	0	0.00333397	0.00451965	0.00744581	0.0053947	0.00203365	0.00143335	0	0	0	0	0.00653774	0.00688212	0.00724006	0.00321206	0.00733657	0.00649915	0.0186758	0.00611875	0.133729	0.0498318	0.0012033	0.00142754	0.00243343	0.00202702	0.00029575	0.000661318	0	0
44:0	768.706	C47H94O6N	16:1-containing	0.00421572	0.0026827	0.00285432	0.00494382	0	0	0	0	0	0	0	0	0	0	0	0	0.000464038	0.000576033	0.000626777	0.00108561	0.014351	0.00191714	0.00117441	0.00107566	4.05993e-06	9.07828e-06	9.4916e-05	0.000212239	0	0	0	0
F?	770.721	C47H96O6N	16:1-containing	0	0	0	0	0	0	0	0	0	0	0	0	2.51224e-05	5.61753e-05	1.36339e-05	3.04864e-05	0	0	0	0	0	0	0	0	2.60407e-05	5.82287e-05	0	0	0	0	2.95529e-05	6.60824e-05
45:3	776.674	C48H90O6N	16:1-containing	0.00135083	0.00118915	0.000215026	0.000174287	6.63264e-05	0.000114881	0	0	0.000265737	0.000594205	2.68338e-05	6.00021e-05	0	0	2.94807e-05	4.90262e-05	0.000708703	0.00101674	0.00157747	0.000652248	0.000682159	0.00064327	0.00301494	0.00522203	0.00101288	0.000855002	0.0039043	0.00418167	4.79412e-05	9.21463e-05	0	0
45:2	778.69	C48H92O6N	16:1-containing	0.00241025	0.001217	0.000726833	0.0010692	0.000190728	0.00033035	0.000313903	0.000530639	0.000272985	0.000468221	0	0	0.000174471	0.000390128	0.000512492	0.000621622	0.000241238	0.000198601	0.00212658	0.000781967	0.000409637	0.000442678	0.00240398	0.00277302	0.00342699	0.00182497	0.00942228	0.00670544	0	0	0	0
45:1	780.706	C48H94O6N	16:1-containing	0.0106125	0.00121789	0.0079266	0.00831124	0.00188955	0.00208962	0.000847824	0.00092141	0.00148304	0.00188207	0	0	0	0	0.00322652	0.00202624	0.00260256	0.00450776	0.00530265	0.00473274	0.00739952	0.00204256	0.00794493	0.00213159	0.000377321	0.000411772	0.00678975	0.00829368	0	0	0	0
45:0	782.721	C48H96O6N	16:1-containing	0.00415292	0.00432967	0	0	0	0	0	0	3.09999e-05	6.93179e-05	0	0	0	0	0	0	0.00293943	0.00379925	0.00184757	0.00320008	0.00195543	0.00238776	0.00318792	0.00552165	0	0	0.0001103	0.000246639	0	0	0	0
G?	784.737	C48H98O6N	16:1-containing	0	0	0.000375973	0.000651205	0.000102614	0.00016085	7.09259e-05	0.000120247	0	0	0	0	0	0	2.51239e-05	5.61787e-05	0	0	0	0	0	0	0.000183018	0.000316996	0	0	0	0	6.30247e-06	1.40928e-05	0	0
H?	788.674	C49H90O6N	16:1-containing	0	0	0	0	0	0	0	0	7.13652e-05	8.93312e-05	3.5975e-05	8.04425e-05	3.44002e-05	4.71791e-05	0.000161722	0.000291504	0	0	0	0	7.1042e-05	0.000123048	0.000298805	0.000283364	0.000110616	0.000131335	0.00213075	0.00282585	0.000251963	0.000275281	8.38406e-05	0.000154173
46:3	790.69	C49H92O6N	16:1-containing	0.000826762	0.000684777	0	0	0.000151051	0.000261627	0.00130838	0.00107633	0.0389141	0.038253	0.00428434	0.00958008	0.0174902	0.0204793	0.0164534	0.0185079	0.000113463	0.000196523	0.000423815	0.000419798	0.00254499	0.00191252	0.00299663	0.00140342	0	0	0	0	0	0	0	0
46:2	792.706	C49H94O6N	16:1-containing	0.0179732	0.00448228	0.0068015	0.00206771	0.0167054	0.0130641	0.0256222	0.00801332	0.0200061	0.0179942	0	0	0.00823823	0.00752555	0.014136	0.00681342	0.0212548	0.00595323	0.0224834	0.00964184	0.0336252	0.00396996	0.0225834	0.0041925	0	0	0.0215689	0.0421471	0.00163829	0.00206179	0	0
46:1	794.721	C49H96O6N	16:1-containing	0.0655718	0.0264959	0.010555	0.00594551	0.0390137	0.0270645	0.0648428	0.0177641	0.00563875	0.00543735	0.000548549	0.00122659	0.00153458	0.00218735	0.0163599	0.0203793	0.0433512	0.00232918	0.0549509	0.0160969	0.136214	0.018211	0.049703	0.012663	0	0	0.00736792	0.0128692	0	0	0	0
46:0	796.737	C49H98O6N	16:1-containing	0.0215089	0.0197131	0.000630402	0.00109189	0.00569732	0.00720027	0.00694624	0.00531005	0	0	0	0	0	0	0	0	0.0177592	0.00194659	0.014614	0.0117621	0.06959	0.0028496	0.00558533	0.00562409	0	0	0	0	0	0	0	0
I?	798.752	C49H100O6N	16:1-containing	0	0	0	0	0	0	0	0	0	0	0	0	0	0	3.27116e-05	7.31454e-05	0	0	0	0	0	0	0	0	0	0	0	0	0	0	0	0
J?	802.69	C50H92O6N	16:1-containing	0	0	0	0	0	0	0	0	9.07055e-05	9.19465e-05	0.000165887	0.000238552	0.000182255	0.000161178	0.000170818	0.000168141	0	0	0	0	0	0	0	0	0.000499215	0.000722714	0.00329494	0.00443312	0.000204099	0.000164849	6.23466e-05	6.59443e-05
47:2	804.706	C50H94O6N	16:1-containing	4.24435e-05	7.35143e-05	0	0	0	0	0.000177178	0.000306881	0.0112894	0.0104867	0.000921719	0.00149432	0.00605456	0.0076664	0.00459331	0.00387243	0	0	0.000139856	0.000242237	0	0	0	0	0	0	0.00235549	0.00372094	0.000193722	0.000433175	0	0
47:1	806.721	C50H96O6N	16:1-containing	0.00551216	0.00112636	0.000102163	9.87232e-05	0.00176342	0.00108425	0.00349405	0.00200384	0.00712854	0.00555588	0	0	0.000955891	0.00213744	0.00378476	0.00161498	0.00154964	0.00125414	0.00345314	0.00104711	0.00590313	0.000766086	0.00243094	0.00290099	0.0167466	0.00703398	0.0362693	0.0301931	0.000224514	0.000502029	0	0
47:0	808.737	C50H98O6N	16:1-containing	0.0117636	0.00697503	0.00409129	0.00708632	0.00864125	0.00575208	0.00646632	0.00359019	0.00308596	0.00206141	0	0	2.00027e-05	4.47275e-05	0.00512892	0.00564327	0.00270244	0.00258607	0.00969446	0.00600006	0.0329337	0.00666366	0.0127835	0.0059195	0.000318986	0.000713275	0.00964613	0.0125425	0	0	0	0
K?	810.752	C50H100O6N	16:1-containing	0.00292746	0.00505087	0.00140052	0.00242577	0.00138595	0.00198718	3.77668e-06	6.54141e-06	0	0	0	0	0	0	0	0	0.00482204	0.0076175	0.00660464	0.00467839	0.00576054	0.00485137	0.00196656	0.00228466	0	0	2.31572e-05	5.1781e-05	0	0	0	0
L?	812.768	C50H102O6N	16:1-containing	0.000486054	0.00042094	0	0	0	0	0	0	0.000221302	0.000186942	9.05363e-05	0.000125428	8.47275e-05	0.000157708	0.000108438	0.000104076	0	0	0	0	0.000261192	0.000452398	0	0	3.58052e-05	4.9464e-05	0.000124862	0.000173405	6.0536e-05	4.46705e-05	5.67135e-05	8.72684e-05
M?	816.706	C51H94O6N	16:1-containing	0.0040995	0.000749074	0.000546417	0.000194842	0.00170443	0.00174715	0.00126264	0.000383391	0.00738742	0.00341991	0.00297117	0.00347997	0.00666639	0.00163803	0.00349262	0.00256704	0.000261193	0.000293464	0.000805387	0.000357086	0.00396144	0.00153637	0.00191001	0.00165595	0.0146253	0.00455501	0.0402775	0.0278558	0.00795032	0.0032278	0.00355533	0.00390786
48:3	818.721	C51H96O6N	16:1-containing	0.0692665	0.0138733	0.0288546	0.00547266	0.0438847	0.0216436	0.0576928	0.0138172	0.0749114	0.0338102	0.0365839	0.0294204	0.0665331	0.0090582	0.055482	0.0184122	0.0253684	0.0057531	0.0661666	0.0162226	0.0949247	0.0127558	0.0309964	0.0098879	0.209128	0.0428687	0.569266	0.432653	0.176444	0.0563526	0.0312698	0.0285836
48:2	820.737	C51H98O6N	16:1-containing	0.436428	0.0930655	0.177187	0.0449855	0.384881	0.185432	0.521539	0.0813181	0.0730374	0.0312898	0.0409008	0.0365248	0.0871375	0.0232871	0.0650574	0.0330552	0.257271	0.0293568	0.394344	0.0583051	0.668961	0.0689393	0.205607	0.0409817	0.163124	0.0297703	0.343164	0.214742	0.0784054	0.0280939	0.0100169	0.0188936
48:1	822.752	C51H100O6N	16:1-containing	0.537879	0.138558	0.15438	0.0283628	0.458849	0.205271	0.618566	0.0437825	0.0071575	0.00304147	0.00280844	0.00437322	0.0193757	0.00983259	0.0388972	0.0445087	0.283234	0.00333088	0.387854	0.0490887	1.06428	0.0992856	0.169111	0.0310595	0.0160207	0.00615045	0.0291725	0.0199792	0.000281832	0.000630196	0	0
48:0	824.768	C51H102O6N	16:1-containing	0.0421972	0.0148427	0.0107712	0.0186563	0.0195581	0.00942744	0.0240851	0.00458945	0.000102427	0.000229033	0	0	0	0	0	0	0.0306431	0.00805198	0.0334379	0.0250301	0.12855	0.00717834	0.0424859	0.0148523	2.97342e-05	6.64876e-05	0.000412036	0.000921342	0	0	0	0
N?	826.784	C51H104O6N	16:1-containing	0.000957685	0.000857115	0.000162495	0.000281449	0	0	0.000143566	0.000248664	1.73293e-05	3.87496e-05	2.97666e-05	4.12199e-05	0	0	1.90777e-05	4.2659e-05	0.00091246	0.00158043	0	0	0	0	3.25442e-05	5.63682e-05	0	0	1.98995e-05	4.44967e-05	2.21095e-05	3.44992e-05	1.52639e-05	3.41311e-05
O?	832.737	C52H98O6N	16:1-containing	0.020474	0.00310357	0.0250579	0.0235352	0.0214991	0.00727497	0.0134285	0.00506557	0.0329033	0.00653361	0.0176258	0.00991405	0.0192387	0.00149211	0.00799413	0.00344704	0.00426934	0.0020712	0.0158354	0.00312674	0.0216628	0.0016999	0.0151972	0.00429926	0.161861	0.0446775	0.198004	0.0880822	0.0139659	0.00724183	0.0041477	0.00647335
49:2	834.752	C52H100O6N	16:1-containing	0.0740537	0.00879248	0.0852713	0.0705659	0.109205	0.0493002	0.0702249	0.00868613	0.0240943	0.00521249	0.00720595	0.0045973	0.0144346	0.00608813	0.0103972	0.00313592	0.0314232	0.00211554	0.0732325	0.0132288	0.0953887	0.00120795	0.0936615	0.0288156	0.0834297	0.0210142	0.164027	0.132709	0.00281204	0.00312381	0.000480664	0.0010748
49:1	836.768	C52H102O6N	16:1-containing	0.069138	0.0122861	0.0393109	0.0259698	0.0723687	0.0271673	0.0429362	0.00852615	0.00125717	0.00157304	0	0	8.34324e-05	0.00018656	0.00278279	0.00313753	0.0272233	0.000632139	0.0518499	0.00740996	0.100343	0.017687	0.132887	0.0416777	0.00697321	0.00346206	0.00781826	0.00565713	0	0	0	0
P?	838.784	C52H104O6N	16:1-containing	0.00522655	0.00282406	0.00549549	0.00824803	0.00448917	0.0039612	0.0022546	0.00195749	1.48849e-06	3.32837e-06	1.77539e-06	3.9699e-06	7.06051e-05	0.000157878	8.91581e-05	0.000199364	0.00113139	0.00195962	0.00192258	0.00177425	0.00635603	0.0027317	0.00264304	0.00258221	6.41362e-06	1.43413e-05	0.000138912	0.000310617	0	0	0	0
Q?	840.799	C52H106O6N	16:1-containing	0.000409407	0.000709113	0.000388127	0.00037641	0	0	3.67456e-05	6.36453e-05	0.00135185	0.000749431	0.000126446	0.000107418	0.000795064	0.00036658	1.00268e-06	2.24205e-06	0	0	0.000120163	0.000208129	2.65968e-05	4.60669e-05	0.00187119	0.00138618	0.00175244	0.00106411	0.00748887	0.00680568	0.000748552	0.000551222	0.000385554	0.000446448
50:4	844.737	C53H98O6N	16:1-containing	0.228979	0.022337	0.125629	0.0270849	0.122481	0.0443801	0.147531	0.00918122	0.218945	0.0625845	0.138764	0.0973472	0.195679	0.0344257	0.104697	0.0640392	0.0416486	0.00560723	0.155376	0.0354532	0.235862	0.0236669	0.169342	0.0285456	0.420593	0.088313	1.12302	0.893574	0.198164	0.0898023	0.121959	0.0935964
50:3	846.752	C53H100O6N	16:1-containing	1.28829	0.0629147	0.854775	0.115924	1.09245	0.298152	1.20714	0.107258	0.383103	0.108822	0.241351	0.161816	0.314236	0.0374434	0.181147	0.0744574	0.71187	0.0926991	1.45632	0.334819	1.63078	0.157932	1.05084	0.208977	0.775298	0.169651	1.9116	1.50606	0.360517	0.150364	0.155598	0.10741
50:2	848.768	C53H102O6N	16:1-containing	1.87511	0.0902926	0.944593	0.0672895	2.06205	0.690649	2.38601	0.179195	0.202509	0.0521277	0.115512	0.0721731	0.243064	0.036623	0.125727	0.0322819	1.33897	0.0795128	1.83952	0.324248	2.86756	0.309078	3.44072	0.902794	0.343617	0.0666252	0.703755	0.442882	0.137504	0.0539778	0.0582878	0.0365841
50:1	850.784	C53H104O6N	16:1-containing	0.962805	0.0835646	0.337817	0.0183201	0.995683	0.334331	1.12113	0.0466434	0.00169437	0.00284794	0.00302809	0.00216319	0.0216235	0.00420244	0.0259428	0.0229293	0.654723	0.042589	0.684543	0.0615944	1.78434	0.168987	3.11206	0.951176	0.0158815	0.00737155	0.0298062	0.0167698	0.00411894	0.00174064	0.000945199	0.00200337
50:0	852.799	C53H106O6N	16:1-containing	0.0201111	0.0121221	0.0243029	0.0079239	0.00565134	0.00476426	0.00540317	0.00743796	0.000136443	0.000142216	0.000227758	0.000261076	0.000203701	0.000455489	0.000260686	0.0003894	0.0132972	0.00433757	0.0120446	0.00942046	0.0256862	0.00470452	0	0	0.00103383	0.00146747	0.00150141	0.0016821	0.000442043	0.000599781	8.05844e-05	0.000112531
51:3	860.768	C54H102O6N	16:1-containing	0	0	0	0	0	0	0	0	0	0	0	0	0	0	0	0	0	0	0	0	0	0	0	0	0	0	0	0	0	0	0	0
51:2	862.784	C54H104O6N	16:1-containing	0.0728019	0.0271032	0.0719625	0.0365384	0.0967846	0.0397506	0.0504448	0.0156153	0	0	0	0	0	0	0	0	0.0586725	0.00675101	0.0491615	0.0203655	0.0626128	0.00205902	0.229264	0.0590954	0	0	0	0	0	0	0	0
864?	864.7		16:1-containing	0.00617321	0.00240823	0.0091727	0.00489477	0.00880466	0.00439681	0.00194421	0.0019296	0.00710545	0.00654959	0	0	0.00310271	0.00693787	0.00341115	0.00186844	0.00473449	0.00167803	0.00437113	0.00369778	0.00448658	0.00196569	0.0284843	0.00658634	0.00121686	0.0017076	0.00303819	0.00458531	0.000918168	0.00142765	0.000130802	0.000292481
866?	866.7		16:1-containing	0.0298015	0.0115532	0.0207424	0.00713141	0.0108427	0.00692424	0.0115921	0.000808866	0.013069	0.00893225	0.00120275	0.00133128	0.0111891	0.00253495	0.00120266	0.00147528	0.00114974	0.00125945	0.00617858	0.00262522	0.0250646	0.00625758	0.0831199	0.0148898	0.000971491	0.00118109	0.0172479	0.011055	0.00340242	0.00304071	0.00395818	0.00561164
52:6	868.737	C55H98O6N	16:1-containing	0.31457	0.0630425	0.248276	0.0208867	0.155258	0.0467483	0.172989	0.0244775	0.0803336	0.031132	0.0365502	0.0211366	0.0760335	0.0191156	0.0109008	0.00944234	0.0575042	0.0108139	0.248756	0.0553877	0.351596	0.0600734	0.448774	0.0775339	0.0643136	0.0185801	0.184065	0.0959309	0.0499127	0.0310639	0.0476118	0.0455927
52:5	870.752	C55H100O6N	16:1-containing	1.40116	0.164359	1.30801	0.066525	0.904512	0.288911	0.998422	0.096943	0.294545	0.0618183	0.19421	0.12494	0.236163	0.0562803	0.0881699	0.0655815	0.720446	0.106656	1.8032	0.296686	1.85481	0.228961	1.77056	0.335556	0.319558	0.0656371	0.882136	0.639995	0.220756	0.129447	0.159257	0.141542
52:4	872.768	C55H102O6N	16:1-containing	2.18228	0.319974	1.71717	0.203611	2.08454	0.405821	2.11089	0.204014	0.486242	0.128838	0.408717	0.270749	0.394167	0.0601834	0.194983	0.117264	1.87018	0.198594	3.11552	0.459413	3.02852	0.341261	4.0795	0.865683	0.679792	0.157703	1.84185	1.58686	0.355226	0.183274	0.244893	0.196066
52:3	874.784	C55H104O6N	16:1-containing	1.42783	0.270596	0.890888	0.125335	1.81888	0.397182	1.86501	0.181681	0.362206	0.117909	0.32171	0.207437	0.31798	0.0335066	0.197885	0.0989718	1.5792	0.146954	1.79086	0.209543	2.10834	0.190921	4.6804	1.27056	0.655596	0.162224	1.70806	1.60169	0.256694	0.122745	0.165498	0.116609
52:2	876.799	C55H106O6N	16:1-containing	0.476072	0.0638237	0.237973	0.0663079	0.445909	0.092279	0.453985	0.0418209	0.0843477	0.0194113	0.0649383	0.0341058	0.117101	0.0174005	0.0506424	0.00826378	0.25527	0.0235674	0.278577	0.025079	0.60508	0.070622	0.287778	0.0960023	0.169242	0.0363936	0.346015	0.239195	0.0474487	0.0219724	0.0259759	0.0157535
52:1	878.815	C55H108O6N	16:1-containing	0.00226787	0.00193357	0.00138193	0.00179715	0.001687	0.000488695	0.0015092	0.00219838	0.00219904	0.00309526	0	0	0.00344192	0.00467287	0.00677776	0.00413493	0.00132748	0.00169249	0.00207084	0.00217145	0.00205077	0.00146026	0.0327688	0.0105901	0	0	0.00035425	0.000792128	0.00102169	0.00097949	0.000184058	0.000411566
886?	886.7		16:1-containing	0.00852257	0.00241444	0.00728186	0.00594704	0.0104421	0.00230322	0.00461985	0.000769477	0.00436017	0.0015402	0.00387336	0.00334547	0.0022693	0.00102632	0.00645	0.00546762	0.01178	0.00320816	0.0128294	0.00845939	0.0107654	0.00591585	0.101469	0.0124122	0.0117995	0.00345866	0.021233	0.0146013	0.00238623	0.00189338	0.00145551	0.0013676
53:3	888.799	C56H106O6N	16:1-containing	0.00914017	0.00360467	0.0104072	0.00580141	0.0150151	0.00425797	0.0134231	0.00236717	0.00414856	0.00128768	0.00554909	0.00400752	0.00342986	0.00176876	0.00907327	0.00775491	0.0210663	0.00174716	0.0143523	0.00462585	0.0131477	0.00449131	0.106381	0.0100535	0.0172969	0.00552984	0.0331913	0.0227113	0.00337627	0.0019918	0.00192086	0.00190815
53:2	890.815	C56H108O6N	16:1-containing	0.0357776	0.0101985	0.0434421	0.0215278	0.0236598	0.0234347	0.016205	0.00593253	0.00322266	0.000392637	0.00393054	0.00312519	0.00649859	0.00409969	0.00493617	0.00154617	0.0290232	0.00869502	0.015736	0.0150728	0.0161026	0.00535147	0.0642198	0.0254888	0.0139067	0.00551926	0.0266451	0.0178034	0.0023771	0.001159	0.0011127	0.00124956
892?	892.7		16:1-containing	0.000721468	0.000246479	0.00144744	0.000513128	0.00216538	0.0018322	0.00301406	0.00193826	0.000257696	0.000194581	0.000169232	0.00032636	0.000596446	0.000543059	0.000929984	0.000694803	0.00136337	0.00118072	0.000604796	0.000391869	0.00119113	0.00128681	0.00241536	0.00183045	0.000804545	0.000834078	0.00072377	0.000719134	0.000294635	0.000389627	0	0
898?	898.7		16:1-containing	0.00227565	0.00195617	0.00257831	0.00202259	0.00777138	0.00472133	0.00677174	0.00453222	0.00247999	0.00127248	0.00195852	0.00186342	0.000898499	0.000434841	0.00033824	0.000400425	0.00309782	0.00180977	0.00566872	0.00171062	0.00641622	0.000956358	0.0092265	0.00424328	0.00273844	0.0015708	0.00776058	0.00724603	0.00133115	0.00109984	0.00112771	0.00111847
900?	900.7		16:1-containing	0.00847853	0.00358963	0.00525948	0.00232153	0.0177836	0.00749344	0.020466	0.00273503	0.00489152	0.00208363	0.00436328	0.00384354	0.00279808	0.000693945	0.00246283	0.00236091	0.0116124	0.00512986	0.014594	0.00375606	0.0111118	0.00466199	0.0157574	0.0045493	0.00697204	0.00197511	0.0156812	0.0129711	0.00277261	0.00178414	0.00186177	0.00241894
54:3	902.815	C57H108O6N	16:1-containing	0.0146905	0.001935	0.00665641	0.00115942	0.0198255	0.00972338	0.026785	0.00174382	0.00335588	0.00069512	0.00315928	0.00316618	0.00251323	0.0017069	0.00209501	0.0016908	0.0203482	0.00102886	0.0130564	0.00302514	0.0170489	0.00148906	0.0277194	0.00824073	0.0088195	0.00329658	0.0146878	0.0118817	0.00170789	0.00151701	0.00111917	0.00116498
54:2	904.83	C57H110O6N	16:1-containing	0.00903782	0.00227266	0.00213747	0.00231922	0.011925	0.00418794	0.011861	0.00358815	0.0012477	0.000663814	0.00100779	0.000949367	0.00163687	0.000444821	0.0010667	0.000933772	0.00402741	0.00182809	0.00339303	0.00290828	0.0166663	0.0049968	0.0174781	0.00639302	0.00369712	0.0016782	0.0084079	0.00483836	0.000643686	0.000679173	2.70168e-05	6.04114e-05
54:1	906.846	C57H112O6N	16:1-containing	0.00101912	0.000882586	0.000426955	0.000739508	0.000770557	0.000959156	0.00144144	0.0011503	0.000144204	0.000239861	0.00019003	0.000182331	0.000207305	0.000168688	0.00091387	0.00122427	5.09825e-05	8.83043e-05	0.000219199	0.000306295	0.00582237	0.00288421	0.00158891	0.00146274	0.000386982	0.000435641	0.00103444	0.0011509	0.000204033	0.000119194	6.03607e-05	8.7406e-05
54:0	908.862	C57H114O6N	16:1-containing	0.000101834	0.000176381	8.81839e-05	0.000152739	9.5321e-05	0.000165101	0	0	0	0	0	0	0	0	0	0	0	0	0	0	0	0	0.000248906	0.000284367	1.90759e-05	4.26549e-05	9.65316e-05	0.00016031	0	0	1.82084e-05	4.07152e-05
914?	914.7		16:1-containing	0	0	9.53483e-05	0.000165148	0.000140275	0.000242964	0	0	6.78908e-05	5.67232e-05	0	0	0	0	0	0	0.000181581	0.000314508	0	0	0	0	0.00263793	0.00040244	0	0	0	0	0	0	0	0
916?	916.7		16:1-containing	0.000249506	0.000432157	0.000143237	0.000141349	0.000127949	0.000221615	0.000274189	0.000241727	1.66512e-05	3.72332e-05	9.47068e-06	2.11771e-05	2.77002e-05	4.26604e-05	0.000116012	0.000110368	7.72798e-05	0.000133853	0.000251946	0.000436383	0.000181333	0.000177099	0.00454139	0.000254518	0.00016449	0.000229482	0	0	9.26433e-05	0.00011004	7.58911e-06	1.69698e-05
918?	918.7		16:1-containing	0.0238943	0.0146042	0.044743	0.0218063	0.014312	0.024789	0.00867641	0.00763456	0.000232353	0.000183356	0.000108365	0.000151157	0.000181023	0.000264166	0.000115594	0.000171284	0.0254445	0.0090592	0.0119595	0.0204992	0.00273493	0.00274629	0.0188034	0.0240273	0.000450765	0.000242007	0.000494464	0.000520774	0.000123502	0.000108805	2.93139e-05	4.7453e-05
920?	920.7		16:1-containing	0.0017222	0.00247658	0.00354882	0.00317075	0.00110102	0.00140629	0.00166498	0.00253328	8.21765e-06	1.83752e-05	3.32113e-05	7.42628e-05	0.000138812	0.0001757	4.06355e-05	7.75707e-05	0.00339776	0.00234184	0.00221667	0.00329753	0.00104086	0.00113813	0.00267329	0.00132416	0.000338401	0.000455633	0.00038855	0.00063313	2.12314e-05	4.74749e-05	3.76466e-05	5.39964e-05
922?	922.7		16:1-containing	0	0	0.000382189	0.000661971	0	0	0.000190165	0.000329376	0	0	1.94922e-05	4.35859e-05	4.09405e-05	5.88839e-05	4.28652e-05	6.8148e-05	0	0	0	0	0	0	0.000205762	0.00035639	4.36274e-05	9.75538e-05	8.37426e-05	0.000121628	1.30909e-05	2.9272e-05	0	0
928?	928.7		16:1-containing	4.15819e-05	7.20219e-05	4.4453e-05	7.69949e-05	0.000885477	0.000777902	0.000610275	0.00105703	0	0	0	0	1.08761e-05	2.43196e-05	2.21161e-05	4.94531e-05	0	0	0	0	9.94077e-05	0.000172179	0.00435653	0.0021361	0	0	5.00949e-05	6.91342e-05	8.81893e-06	1.97197e-05	0	0
930?	930.7		16:1-containing	0.00223917	0.00102006	0.00133821	0.000493998	0.00236728	0.000974631	0.00450127	0.00082639	0.000105439	0.000112369	6.5524e-05	0.000101248	7.68809e-05	8.29257e-05	2.26982e-05	3.11407e-05	0.000328702	0.000296896	0.000699507	0.00121158	0.00320211	0.00106035	0.00791076	0.00224743	0.000234341	0.000226983	0.000483283	0.000442313	2.57392e-05	5.75545e-05	7.27626e-06	1.62702e-05
56:2	932.862	C59H114O6N	16:1-containing	0.0251324	0.00205719	0.0112454	0.000448547	0.0223849	0.00592571	0.0203526	0.00794914	0.00146934	0.00119639	0.000737949	0.000433955	0.00292756	0.00103913	0.00109666	0.000705228	0.00996643	0.000971861	0.00796753	0.00351475	0.0406046	0.00500585	0.0338419	0.0077742	0.00636971	0.00194086	0.0135508	0.00606892	0.000493368	0.00038914	0.000197615	0.000247652
56:1	934.877	C59H116O6N	16:1-containing	0.00576181	0.00212416	0.00178602	0.000678229	0.00558165	0.00149934	0.00489192	0.0030179	0.000641232	0.000381261	0.000581716	0.000519096	0.00231424	0.000616858	0.00284667	0.00306939	0.00264587	0.00130787	0.00163086	0.00282473	0.0101912	0.00490227	0.00054165	0.000938166	0.00150989	0.00157554	0.00281388	0.00210459	0.0015886	0.00109103	7.71948e-05	0.00011435
56:0	936.893	C59H118O6N	16:1-containing	0	0	6.66573e-05	0.000115454	0	0	0	0	0	0	0	0	0	0	0	0	0	0	0	0	0	0	6.21292e-05	0.000107611	0	0	0	0	1.05553e-06	2.36024e-06	6.11818e-06	1.36807e-05
944?	944.7		16:1-containing	0.000605281	0.000353692	0.000651771	0.000148978	0.000537931	0.000467135	0.000778189	0.00032095	2.30178e-05	5.14694e-05	0	0	0.000123751	0.000175858	4.90277e-05	7.73732e-05	0.000431473	0.000442983	0.000338428	0.000335996	0.000426393	0.00047428	0.000601222	0.000105738	0.000336504	0.000631082	0.000136189	0.000304529	0	0	0	0
946?	946.7		16:1-containing	0.0290558	0.0144493	0.0566582	0.025237	0.0167557	0.0290217	0.0108885	0.0112808	0.000216778	0.000205216	0.000249367	0.000557602	0.000600608	0.000249201	5.13669e-05	5.90611e-05	0.036133	0.0137808	0.011723	0.0141829	0.00690383	0.00806767	0.0111906	0.0134645	0.00264391	0.00237674	0.00173689	0.00159781	3.12738e-05	3.24665e-05	1.23174e-05	2.75426e-05
948?	948.7		16:1-containing	0.000918632	0.000382828	0.000209482	0.000362834	0.00264966	0.00300873	0.0015205	0.000589082	0.000132659	8.39999e-05	8.61512e-05	0.000101577	0.000461574	0.000437218	3.30566e-05	7.39169e-05	0.000311197	0.000242193	0.000131159	0.000227174	0.00274555	0.00183032	6.26301e-05	0.000108479	0.000359667	0.000199339	0.0011647	0.000726052	2.08131e-05	4.65395e-05	0	0
958?	958.7		16:1-containing	0.0371545	0.0176436	0.0183338	0.00233741	0.0441326	0.00558216	0.0415059	0.00686872	0.00283384	0.00127357	0.00109319	0.00115249	0.00325661	0.00200739	8.5743e-05	0.000139546	0.0155043	0.00348599	0.0178161	0.00387455	0.055293	0.0103268	0.00155974	0.000614599	0.00492293	0.00204477	0.00864073	0.004266	0.00028966	0.000270519	0.000110299	0.000122086
58:2	960.893	C61H118O6N	16:1-containing	0.0488692	0.00963882	0.026236	0.00760279	0.0513396	0.00424469	0.0612201	0.00638052	0.00932551	0.00416521	0.00650905	0.00310836	0.0132372	0.003663	0.00398007	0.0021109	0.0225327	0.00106749	0.0285845	0.00448927	0.0811878	0.011039	0.0140301	0.00385066	0.0300297	0.00820076	0.0468306	0.0261056	0.00353815	0.00230291	0.00101047	0.000409838
58:1	962.908	C61H120O6N	16:1-containing	0.00217522	0.00143219	0.00162226	0.00148468	0.000946403	0.00103259	0.00374503	0.00225193	0	0	0.000335065	0.00031606	0.000428012	0.000520936	0.000531904	0.000726148	0.00104034	0.00125312	0.000862424	0.0011618	0.00117403	0.00130706	0.000906989	0.000846721	5.24504e-05	0.000117283	0.00192051	0.00317661	4.24064e-05	9.48236e-05	2.61979e-05	5.85803e-05
58:0	964.924	C61H122O6N	16:1-containing	0.0198071	0.00626192	0.032021	0.00842192	0.0108037	0.0149463	0.00637438	0.00562632	2.0114e-05	4.49762e-05	0	0	3.4963e-06	7.81796e-06	3.09144e-05	6.91268e-05	0.0211697	0.0140916	0.0107499	0.0102646	0.0172689	0.00354241	0.0135411	0.00669469	0	0	0	0	0	0	0	0
976?	976.9		16:1-containing	0.00890726	0.00307815	0.00393857	0.000860918	0.00782904	0.00131894	0.0113814	0.00270476	6.85684e-05	0.000144805	3.50156e-05	4.80495e-05	7.76902e-05	0.000173721	0.000302583	0.00026638	0.0028026	0.00206523	0.00171383	0.00097902	0.00685854	0.00272672	0.0194795	0.00528953	0.000453453	0.000180828	0.000303189	0.000398879	4.22873e-05	6.32623e-05	1.66853e-05	3.73095e-05
60:2	988.924	C63H122O6N	16:1-containing	0.00890726	0.00307815	0.00393857	0.000860918	0.00782904	0.00131894	0.0113814	0.00270476	0.00278163	0.00243284	0.00128982	0.00113873	0.0025677	0.00154217	0.000741635	0.000842474	0.0028026	0.00206523	0.00171383	0.00097902	0.00685854	0.00272672	0.0194795	0.00528953	0.00766585	0.00265941	0.009957	0.00420938	0.00197184	0.00134408	0.000156147	0.000141971
988?	988.9		16:1-containing	0.0136532	0.00408836	0.00416678	0.00378952	0.0131759	0.00330561	0.00986943	0.00505491	0.00278163	0.00243284	0.00128982	0.00113873	0.0025677	0.00154217	0.000741635	0.000842474	0.00539035	0.0015707	0.0051996	0.00304721	0.0122457	0.00252717	0.0737432	0.0239968	0.00766585	0.00265941	0.009957	0.00420938	0.00197184	0.00134408	0.000156147	0.000141971
60:1	990.94	C63H124O6N	16:1-containing	0.000565698	0.000647862	0.000258888	0.000448408	0	0	0	0	0.000145697	0.000290184	0.000129391	0.000117085	0.000213325	0.000217513	4.75965e-05	5.70777e-05	0	0	0	0	0.0003851	0.000667013	0	0	0.000545696	0.000172179	0.00070772	0.000288822	0.000207656	0.00037541	1.97708e-05	4.42088e-05
16:1-TAG				12.0363	0.653374	7.65283	0.379237	11.3158	2.94534	12.3096	0.933389	2.508	0.700318	1.68856	1.08876	2.23913	0.27218	1.31095	0.318241	8.33526	0.612558	12.7931	1.76835	17.4553	1.64975	21.0119	5.15618	4.2816	0.926304	10.5535	8.15305	1.95189	0.881295	1.04564	0.827631
40:4	704.581	C43H78O6N	18:0-containing	0.149805	0.0371417	0.140134	0.0316597	0.112068	0.064305	0.136235	0.0401236	0	0	1.14321e-05	2.5563e-05	0	0	0	0	0.0172559	0.00241783	0.0685329	0.0026211	0.287631	0.046139	0.0152208	0.00786633	4.36932e-05	6.32426e-05	0	0	0	0	0	0
40:3	706.596	C43H80O6N	18:0-containing	0.0140585	0.0067744	0.00831435	0.00119606	0	0	0	0	9.14886e-05	8.38298e-05	0.000144085	0.000136243	2.7911e-05	6.24108e-05	1.18951e-05	2.65983e-05	6.5316e-06	1.13131e-05	5.53113e-05	7.16924e-05	0	0	0.0227775	0.00912043	0.000110481	0.000247043	0.000527033	0.00103253	1.39369e-05	3.11637e-05	0	0
40:2	708.612	C43H82O6N	18:0-containing	0.00146394	0.00214615	0	0	0.000126474	0.000219059	0	0	6.9398e-05	4.89503e-05	0.000229364	0.000280767	0.000156524	0.000147973	0.00290898	0.0038386	0	0	8.68888e-05	0.000150496	6.33765e-05	0.000109771	7.47937e-05	0.000129546	0.000190428	0.00020589	0.00104213	0.000751039	4.31002e-05	5.90188e-05	8.28574e-05	9.18593e-05
40:1	710.628	C43H84O6N	18:0-containing	0	0	0	0	0	0	0	0	0.00996829	0.00919164	0.0813145	0.0515757	0.0109146	0.00471428	0.0158988	0.0108939	0	0	0	0	0	0	0.000166477	0.000288346	0.00501185	0.000927041	0.0541241	0.053766	0.00645788	0.00518711	0.0144784	0.00811689
40:0	712.643	C43H86O6N	18:0-containing	4.16093e-05	7.20694e-05	4.90302e-05	8.49229e-05	8.85657e-05	0.0001534	7.32202e-05	0.000126821	0.00279805	0.00182201	0.0150029	0.00704237	0.002491	0.00128246	0.00764718	0.0049896	0	0	0	0	0	0	4.62282e-05	8.00695e-05	0.000450022	0.000831411	0.0190537	0.0134623	0.00122034	0.00140752	0.00116859	0.00237907
41:3	720.612	C44H82O6N	18:0-containing	0.00253295	0.000853161	0.00281075	0.00177414	0	0	0.000431527	0.000655327	0.00190475	0.0012699	0.00310019	0.00180758	0.000971781	0.000926448	0.00025863	0.000282312	0	0	0.000345652	0.000598687	0.0024388	0.00110889	0.0026256	0.00204038	0.00232727	0.001214	0.00299057	0.00192389	0.000401573	0.000108855	0.00033603	0.000231406
41:2	722.628	C44H84O6N	18:0-containing	0.00191913	0.00133869	0.0011507	0.000904572	0	0	0	0	1.39735e-05	3.12456e-05	0.00035883	0.000794433	1.87194e-05	4.18579e-05	6.02743e-05	6.48528e-05	0	0	0.000332157	0.000116142	2.53062e-06	4.38316e-06	0.0115255	0.00415682	4.12546e-05	9.22481e-05	3.29649e-05	4.56207e-05	9.67268e-06	1.3284e-05	4.98888e-06	7.61763e-06
41:1	724.643	C44H86O6N	18:0-containing	0	0	0	0	0	0	0	0	0.000109666	0.000189821	0.0564911	0.0560722	0.000424235	0.000734743	0.00162725	0.00263467	0	0	0	0	0	0	5.15431e-05	8.92752e-05	0.000214846	0.000342655	0.00698598	0.00924618	0.00165971	0.00331885	0.00244159	0.00154116
41:0	726.659	C44H88O6N	18:0-containing	0	0	0	0	0	0	0	0	0.00035305	0.000447052	0.00219504	0.00149592	0.000249442	0.000411418	0.000829558	0.000748967	0	0	0	0	0	0	0	0	0.000188644	0.000297481	0.00180341	0.00169495	2.06967e-05	4.62793e-05	1.92132e-05	4.29621e-05
A?	728.674	C44H90O6N	18:0-containing	0	0	0	0	0	0	0	0	0.000114624	0.000247576	0.000349934	0.000304608	0.000127016	0.000145319	0.000336299	0.000499408	0	0	0	0	0	0	0	0	0.000624761	0.00087657	0.00108674	0.000807338	9.28829e-05	0.000133256	2.95709e-05	3.30833e-05
B?	734.628	C45H84O6N	18:0-containing	4.24435e-05	7.35143e-05	0	0	0	0	0	0	0.000157901	0.000112948	0	0	1.95613e-05	4.37403e-05	0.000148143	0.00014054	0	0	0	0	0	0	0	0	0	0	7.06134e-05	0.000157896	8.51157e-05	9.7587e-05	3.99149e-05	5.05624e-05
42:2	736.643	C45H86O6N	18:0-containing	0.000459291	0.000399224	9.67473e-05	8.38088e-05	0	0	0	0	2.59737e-05	3.71491e-05	0	0	1.2149e-05	2.7166e-05	0.00012866	0.000116829	0	0	0.000175244	0.000303531	0	0	0.000304215	0.000526916	0	0	9.11519e-05	0.000203822	0	0	1.24192e-05	1.70316e-05
42:1	738.659	C45H88O6N	18:0-containing	0.00158106	0.00221827	0.000284855	0.00024676	0	0	0	0	1.49934e-05	3.35262e-05	0.000304402	0.000264656	0.000120928	0.000117137	0.000303885	0.000266972	0	0	0.000190785	0.000330449	0	0	0.0040875	0.00288323	3.38084e-05	7.5598e-05	0.00023701	0.000529971	8.16659e-05	0.000100298	8.47821e-05	8.99259e-05
42:0	740.674	C45H90O6N	18:0-containing	0	0	4.76368e-05	8.25094e-05	0	0	0	0	0.000702518	0.000540217	0.00147675	0.00153594	0.000305833	0.000412726	0.00346775	0.00239941	0	0	0	0	7.37725e-05	0.000127778	0.00018267	0.000316393	0.000936514	0.000389144	0.00405979	0.00341527	0.00030152	0.000330047	2.56297e-05	4.51394e-05
C?	742.69	C45H92O6N	18:0-containing	4.16093e-05	7.20694e-05	0	0	0	0	0	0	0.000162723	0.000253978	0.000468441	0.000323727	0.000366076	0.000386338	0.00141519	0.000414083	0	0	0	0	0	0	0	0	0.00108498	0.00101562	0.0011662	0.000952732	0.000459233	0.000427782	0.000289086	0.000535058
D?	748.643	C46H86O6N	18:0-containing	0.000118781	0.000205734	0	0	0	0	0	0	0	0	0	0	5.18012e-05	0.000115831	8.99295e-05	8.62557e-05	0	0	0	0	0	0	0.00146269	0.00218328	7.25593e-05	0.000103942	0	0	9.02928e-06	2.01901e-05	0	0
43:2	750.659	C46H88O6N	18:0-containing	0	0	9.5188e-05	0.00016487	0	0	0	0	8.50484e-06	1.90174e-05	3.86779e-05	5.29646e-05	8.62843e-05	0.0001264	7.58771e-05	0.000169666	0	0	0	0	0	0	0	0	3.03939e-05	4.20617e-05	0	0	6.30247e-06	1.40928e-05	0	0
43:1	752.674	C46H90O6N	18:0-containing	0	0	0	0	0	0	0	0	0.00025204	0.000274351	0.000290449	0.000366495	0.000140183	0.00010171	0.000741077	0.000867653	0	0	0	0	0	0	0	0	0.000260525	0.000435201	0.00127959	0.00175391	2.30851e-05	5.16199e-05	0	0
43:0	754.69	C46H92O6N	18:0-containing	0	0	0	0	0	0	0	0	3.60817e-05	8.0681e-05	0.000193278	0.000160601	0.000158855	0.000148088	0.00128975	0.00123783	0	0	0	0	0	0	0	0	0.000204623	0.000319776	0.000998363	0.00127619	5.69396e-06	1.27321e-05	2.81858e-05	6.30253e-05
E?	756.706	C46H94O6N	18:0-containing	0	0	0	0	0	0	0	0	4.66198e-05	3.01969e-05	0.000117381	0.000121675	0.000162666	0.000149692	0.000446379	0.000453301	0	0	0	0	0	0	0	0	0.000140255	0.00031362	0.000678783	0.00125721	0	0	0	0
44:3	762.659	C47H88O6N	18:0-containing	0	0	0	0	0	0	0	0	0.000200818	0.000166918	0.00160657	0.00183954	0.00262452	0.00102523	0.00186933	0.000898371	0	0	0	0	0	0	0.000581315	0.000542267	0.00325501	0.00163115	0.00398007	0.00251406	0.00103347	0.000959057	0.000340104	0.000416552
44:2	764.674	C47H90O6N	18:0-containing	0	0	0	0	0	0	0	0	5.42793e-05	9.16863e-05	1.60062e-05	2.36839e-05	2.54189e-05	4.02019e-05	0.000101985	0.000164717	0	0	0	0	0	0	0	0	2.72691e-05	6.09755e-05	0.000254552	0.000529517	4.56141e-05	6.59412e-05	0	0
44:1	766.69	C47H92O6N	18:0-containing	0	0	0	0	0	0	0	0	0.000255108	0.000249341	0.000582912	0.000593321	0.000352065	0.000350829	0.000540893	0.000787842	0	0	0	0	0	0	0	0	0.00198572	0.00258169	0.00720363	0.00860114	0.000146757	0.000238471	0.000127608	0.000202893
44:0	768.706	C47H94O6N	18:0-containing	0	0	0	0	0	0	0	0	0.000467212	0.000364699	0.00101952	0.00137402	0.000664873	0.000759709	0.00427607	0.00530065	0	0	0	0	0	0	0	0	0.00151634	0.00176366	0.00309743	0.00555251	0.000468831	0.000549278	1.7206e-05	3.84738e-05
F?	770.721	C47H96O6N	18:0-containing	0	0	0	0	0	0	0	0	0	0	3.94119e-05	8.81277e-05	2.23318e-06	4.99353e-06	2.0839e-05	4.37108e-05	0	0	0	0	0	0	6.26301e-05	0.000108479	0	0	9.58179e-05	0.000214255	0	0	0	0
45:3	776.674	C48H90O6N	18:0-containing	0	0	0	0	5.13192e-05	8.88875e-05	0	0	2.58956e-05	5.79044e-05	0	0	0	0	2.06951e-05	4.56213e-05	0	0	0	0	0	0	0	0	4.05945e-05	9.0772e-05	0.000602439	0.000956412	0	0	0	0
45:2	778.69	C48H92O6N	18:0-containing	4.15819e-05	7.20219e-05	0	0	0	0	0	0	4.18731e-05	6.43324e-05	9.1043e-05	0.000124679	0.000199159	0.00020883	6.50829e-05	9.31958e-05	0	0	0	0	0	0	0.000211083	0.000365606	0.000199894	0.000240063	8.12908e-06	1.81772e-05	5.48795e-06	1.22714e-05	0	0
45:1	780.706	C48H94O6N	18:0-containing	0	0	0	0	0	0	0	0	8.35228e-05	0.000186763	0.0036103	0.00205074	0.00290296	0.00113109	0.000945264	0.00186575	0	0	0	0	0	0	0	0	0.00514369	0.00863947	0.00502285	0.00576738	0	0	0	0
45:0	782.721	C48H96O6N	18:0-containing	0	0	0	0	0	0	0	0	0.000138148	0.000142498	0	0	5.05727e-05	0.000113084	0.0023579	0.00254479	0	0	0	0	0	0	0.000416344	0.000409974	0.000877369	0.00196186	0.00240175	0.00328882	0	0	0	0
G?	784.737	C48H98O6N	18:0-containing	0	0	0	0	0	0	0	0	5.97256e-05	0.000133551	0	0	0	0	0.000308751	0.000327872	0.000183737	0.000318242	0	0	0	0	0.00350671	0.00111783	0.000361541	0.000501447	0.000470276	0.000377973	0	0	0	0
H?	788.674	C49H90O6N	18:0-containing	0.00120697	0.00131307	9.53483e-05	0.000165148	0	0	0.000207654	9.92035e-05	0	0	0	0	6.65368e-05	0.000117798	1.36339e-05	3.04864e-05	0	0	0.000446943	0.000228774	0.000225831	0.00022812	0.0112796	0.00696773	0	0	0	0	0	0	0	0
46:3	790.69	C49H92O6N	18:0-containing	3.13665e-05	5.43284e-05	0	0	0	0	0	0	7.60128e-05	0.000107188	0	0	0.000138231	0.000175929	3.17786e-05	7.10591e-05	0	0	0.000211838	0.000366914	0.000454972	0.000412595	0	0	7.87443e-05	0.000107826	0	0	9.02928e-06	2.01901e-05	3.30601e-05	5.58545e-05
46:2	792.706	C49H94O6N	18:0-containing	0	0	0	0	0	0	0	0	0.00158	0.0014345	0.00053525	0.000739614	4.47957e-05	0.000100166	0.000285053	0.000303233	0	0	0	0	0	0	0	0	0.00115811	0.0013427	0.00347036	0.00444302	0.000149583	0.000230886	1.76853e-05	3.95454e-05
46:1	794.721	C49H96O6N	18:0-containing	0	0	0	0	0	0	0	0	0.00487003	0.00451132	0.0164458	0.00873831	0.00398098	0.00586138	0.0132013	0.0144801	0	0	0	0	0	0	0	0	0.0149578	0.0233474	0.0441665	0.0615767	0.00568385	0.00913613	0	0
46:0	796.737	C49H98O6N	18:0-containing	0	0	0	0	0	0	0	0	0.000647031	0.000557815	0.00325044	0.00258568	0.000352821	0.000509125	0.00755272	0.00996444	5.90607e-05	0.000102296	0	0	0	0	0	0	0.00128762	0.0028792	0.00402429	0.00558416	3.00047e-05	6.70926e-05	0	0
I?	798.752	C49H100O6N	18:0-containing	0	0	0	0	0	0	0	0	0	0	8.39494e-05	0.000187716	0	0	0.000288262	0.000644574	0	0	0	0	0	0	0	0	0.000143337	0.000320511	0.00125524	0.00181048	0	0	0	0
J?	802.69	C50H92O6N	18:0-containing	0.000232719	0.000224829	4.90302e-05	8.49229e-05	4.77034e-05	8.26247e-05	0	0	9.0549e-06	2.02474e-05	0	0	0	0	4.08772e-05	9.14043e-05	0	0	0.000207623	0.000216469	7.37725e-05	0.000127778	0.000161003	0.000278865	1.69194e-05	3.7833e-05	0.000150027	0.00023864	1.25936e-05	2.81602e-05	2.95529e-05	6.60824e-05
47:2	804.706	C50H94O6N	18:0-containing	0	0	0	0	0	0	0	0	8.33408e-05	0.000106589	0.000323917	0.00020599	0.000345638	0.000353091	7.41116e-05	8.80599e-05	0	0	0	0	0	0	0	0	0.000175086	0.000214162	0.000521132	0.000591291	0	0	0	0
47:1	806.721	C50H96O6N	18:0-containing	0	0	0	0	0	0	0	0	0	0	0	0	0	0	0	0	0	0	0	0	0	0	0	0	0.00070124	0.000871499	0.000907833	0.00155891	0	0	0	0
47:0	808.737	C50H98O6N	18:0-containing	0	0	0	0	0	0	0	0	0.000522695	0.000871532	0.00129484	0.00173085	0.00141732	0.00119187	0.000762913	0.00170593	0	0	0	0	0	0	0	0	0.00185843	0.00182496	0.00551153	0.00466045	3.10231e-05	5.00314e-05	0	0
K?	810.752	C50H100O6N	18:0-containing	0	0	0	0	0	0	0	0	0.000462536	0.00066418	0.00282859	0.00228477	0.000227652	0.000509045	0.00606063	0.00596042	0	0	0	0	0	0	0	0	0.00220395	0.00492818	0.00760887	0.0137213	0.00125572	0.00231755	0	0
L?	812.768	C50H102O6N	18:0-containing	0.00934924	0.00315001	0.00539964	0.000365549	0.00514969	0.00341337	0.00517478	0.00306104	0.000570484	0.000654562	0	0	0.000127851	0.000285883	0.000252864	0.000413074	0.00224618	0.00113413	0.00665571	0.0014067	0.0039731	0.000943411	0.00073483	0.00094578	0.000774147	0.00118453	0.0017799	0.00156899	3.88521e-05	8.68759e-05	0	0
M?	816.706	C51H94O6N	18:0-containing	0.0122652	0.0031084	0.00139538	0.00117354	0.00329493	0.00169628	0.00337505	0.00269717	0	0	1.94922e-05	4.35859e-05	0	0	3.81554e-05	8.5318e-05	0.00100078	0.000719648	0.00743275	0.00203072	0.00860486	0.0017882	0.00376238	0.00391698	0	0	8.13328e-05	0.000181866	0	0	0	0
48:3	818.721	C51H96O6N	18:0-containing	0.00476493	0.00265524	0.00120164	0.000880557	0.000152398	0.000132693	0.000143352	0.000164846	4.52489e-05	0.00010118	0	0	0.000151643	0.000168681	8.61586e-05	0.000153086	0.000292501	0.000279876	0.000454994	0.000312867	0.00377809	0.00185609	0.000458158	0.000313402	0.000166008	0.000205626	0.000203056	0.000387393	1.30909e-05	2.9272e-05	0	0
48:2	820.737	C51H98O6N	18:0-containing	0	0	0	0	0	0	0	0	0	0	5.9313e-07	1.32628e-06	0	0	0	0	3.15409e-05	5.46304e-05	0	0	0	0	0	0	0.000190084	0.000425041	0.00200634	0.0025769	6.66056e-05	9.1221e-05	0	0
48:1	822.752	C51H100O6N	18:0-containing	0	0	0	0	0	0	0	0	0.00226317	0.00192723	0.00405486	0.00385879	0.00705012	0.00603811	0.0139479	0.0199951	4.3345e-05	7.50757e-05	0	0	0	0	0	0	0.00822011	0.00137453	0.01959	0.0115148	0.00119433	0.00245515	0.000166832	0.000311426
48:0	824.768	C51H102O6N	18:0-containing	0	0	0	0	0	0	0	0	0.00284121	0.00353105	0.0361841	0.0277341	0.0127022	0.00856301	0.0312765	0.0210397	0	0	0	0	0	0	4.47588e-05	7.75245e-05	0.00456567	0.00807791	0.0251328	0.0319753	0.00959537	0.0090159	0.00102332	0.00114459
N?	826.784	C51H104O6N	18:0-containing	9.98323e-05	0.000172915	0	0	0	0	0	0	0	0	0.000134377	0.000300475	0	0	0.000257896	0.000576674	0	0	0	0	0	0	0	0	0.000425735	0.000674072	0.00203943	0.00279712	0.000107445	0.000240255	9.00751e-05	0.000139634
O?	832.737	C52H98O6N	18:0-containing	0.000393819	0.000125446	0.000242351	0.000223727	4.95244e-05	8.57788e-05	0	0	5.79468e-05	7.93659e-05	0.000137045	0.000161739	5.01117e-05	8.49812e-05	5.10121e-05	7.01207e-05	0	0	0	0	0	0	0	0	0.000123849	0.000135521	0.000398305	0.000468435	4.91946e-05	9.33888e-05	6.84376e-06	1.53031e-05
49:2	834.752	C52H100O6N	18:0-containing	0	0	0	0	0	0	0	0	0.000406803	0.00032349	0.000229941	0.000337359	0.000191038	0.00022361	0.000113691	7.84364e-05	0	0	0	0	0	0	0	0	0.00121487	0.000712773	0.00243109	0.0027315	0.000133388	0.000249926	3.91283e-05	5.60325e-05
49:1	836.768	C52H102O6N	18:0-containing	0	0	0	0	0	0	0	0	0.00098654	0.000805367	0.000767946	0.000876182	0.00167788	0.00171032	0.00179542	0.00224955	0	0	0	0	0	0	0	0	0.00749473	0.00131918	0.0151082	0.0150488	0.000141323	0.000164761	7.11226e-05	0.000100246
P?	838.784	C52H104O6N	18:0-containing	0.000128846	0.000124921	5.12151e-05	8.87071e-05	0.000164111	0.000284248	0.00027538	0.000476972	0.000293407	0.000353799	0	0	0.000416432	0.000594128	0.00481082	0.000999045	0	0	0	0	0	0	0.00140525	0.00080536	0.00176641	0.00128078	0.00249756	0.00230933	0.000264242	0.000306774	0	0
Q?	840.799	C52H106O6N	18:0-containing	0.0110104	0.00112066	0.00567809	0.00156318	0.00181182	0.000305612	0.0052389	0.00302839	0	0	5.56812e-05	0.000114383	5.83325e-05	0.000130435	0.000159655	0.000356999	0.000165285	0.000286282	0.0029937	0.00195817	0.00547377	0.0029199	0.00943762	0.00515726	0	0	0.000238731	0.000315296	0.000171506	0.000266554	6.66323e-05	9.91899e-05
50:4	844.737	C53H98O6N	18:0-containing	0.114736	0.0113592	0.0484278	0.00897298	0.0523987	0.0249072	0.0585456	0.0237073	0.000283134	0.000166846	0.000116556	0.000194478	0.000340079	0.000219878	0.00125577	0.00081805	0.015505	0.00540276	0.0696368	0.0146058	0.110754	0.0167912	0.0480851	0.0119719	2.63185e-05	5.885e-05	0.000758541	0.000845182	0.000113853	0.000114988	0.000114512	0.000142797
50:3	846.752	C53H100O6N	18:0-containing	0.016708	0.00376827	0.0036072	0.00217398	0.00299563	0.0029552	0.00629644	0.00766669	0.00186284	0.00151713	0.00101208	0.0010187	0.00320278	0.00241909	0.00063635	0.000927474	0.000109552	0.000189749	0.00358807	0.00237716	0.0106466	0.00380708	0.0110963	0.00594586	0.00415972	0.0036727	0.0125761	0.00594018	0.00134255	0.00053922	0.000206174	0.000259572
50:2	848.768	C53H102O6N	18:0-containing	0	0	0	0	0.000151137	0.000261777	0	0	0.0199103	0.0142093	0.021423	0.0115948	0.0472071	0.0117699	0.0149132	0.00482112	0	0	8.75592e-05	0.000151657	1.68754e-05	2.9229e-05	0	0	0.0576596	0.0114558	0.133112	0.0812522	0.0378595	0.0195368	0.006835	0.00518239
50:1	850.784	C53H104O6N	18:0-containing	0.000250203	0.000329306	0	0	0	0	0	0	0.0204066	0.0174917	0.0257532	0.0153337	0.110299	0.019508	0.0657027	0.0553835	0	0	0	0	0	0	0	0	0.0602719	0.0122171	0.108848	0.0463643	0.0190799	0.00967224	0.00792548	0.00341965
50:0	852.799	C53H106O6N	18:0-containing	0.000148575	0.000131384	0	0	0	0	0	0	0.00060241	0.000824828	0.00354797	0.0030718	0.00829098	0.00228239	0.016921	0.0134956	0	0	0	0	0	0	0.000560823	0.000550458	0.00339898	0.00153025	0.00743498	0.00666885	0.000700354	0.000874534	0	0
51:3	860.768	C54H102O6N	18:0-containing	0	0	0	0	0	0	0	0	0	0	0	0	0	0	0	0	0	0	0	0	0	0	0	0	0	0	0	0	0	0	0	0
51:2	862.784	C54H104O6N	18:0-containing	0.00234821	0.00137239	0.000470373	0.00081471	0.000240425	0.000416428	0.000138548	0.000120569	0	0	0	0	0	0	0	0	0	0	0	0	0.000454362	0.000786979	0.00403154	0.00221084	0	0	0	0	0	0	0	0
864?	864.7		18:0-containing	0.0604647	0.0212851	0.0372906	0.0153664	0.0229143	0.0065726	0.021654	0.00946143	0.00504678	0.00307119	0.0100027	0.00374727	0.0218698	0.00544094	0.00529692	0.00468349	0.000741111	0.000939837	0.0205509	0.00429462	0.0301576	0.0025859	0.128022	0.017169	0.0434353	0.00937381	0.0604461	0.0337165	0.000624602	0.00089252	0.0007109	0.000928273
866?	866.7		18:0-containing	0.258137	0.042931	0.197991	0.0374504	0.138567	0.0502754	0.132337	0.0497681	0	0	0.00065126	0.00072119	0.00294835	0.00285431	0.00601103	0.00534627	0.035797	0.010391	0.182109	0.0137125	0.19537	0.0127351	0.416671	0.0601489	0.00297202	0.00242661	0.00459807	0.00329785	0.000157577	0.000198854	9.61897e-05	8.56472e-05
52:6	868.737	C55H98O6N	18:0-containing	0.328912	0.0253142	0.22203	0.0417811	0.203142	0.0720843	0.231611	0.0951804	3.94746e-05	3.99753e-05	0	0	2.23422e-05	3.08559e-05	0.000166504	0.000197244	0.0784484	0.0279293	0.288503	0.0399114	0.318018	0.0471815	0.675738	0.124095	5.84981e-05	0.000130806	0	0	5.99008e-06	1.33942e-05	7.88719e-06	1.76363e-05
52:5	870.752	C55H100O6N	18:0-containing	0.169198	0.0139104	0.10072	0.0037298	0.0940041	0.0348671	0.0985654	0.0451025	0.000433769	0.000420251	5.31788e-05	8.08991e-05	0.000417457	0.000311962	8.90797e-05	0.000122847	0.0449633	0.0127797	0.150883	0.0203291	0.189054	0.0343447	0.324478	0.06255	2.657e-05	5.94123e-05	0.000781526	0.000719993	5.83394e-05	6.31117e-05	1.92928e-05	4.314e-05
52:4	872.768	C55H102O6N	18:0-containing	0.00458631	0.00403976	0.000328039	0.000568181	0.00580998	0.00245607	0.00115791	0.000679782	0.0139727	0.00882059	0.00750418	0.00599624	0.0169041	0.00368372	0.00105798	0.000968689	0	0	0.00152363	0.00132792	0.00485002	0.00396023	0	0	0.0175477	0.00305103	0.046604	0.0228806	0.0066303	0.00696041	0.00296045	0.00171608
52:3	874.784	C55H104O6N	18:0-containing	2.94962e-05	5.1089e-05	0.00036715	0.000318696	0	0	0	0	0.0652642	0.0378288	0.0527801	0.0295203	0.100844	0.0329259	0.0224771	0.0079947	0	0	0	0	0	0	0.000196325	0.000201478	0.107183	0.0275241	0.216424	0.119069	0.0619542	0.0422333	0.0271062	0.0127723
52:2	876.799	C55H106O6N	18:0-containing	0.000801699	0.000186448	0.00276595	0.00461553	4.77034e-05	8.26247e-05	0	0	0.12994	0.0937889	0.185017	0.075645	0.165681	0.101232	0.049082	0.0595221	0	0	0	0	0	0	0.000867818	0.000759514	0.435217	0.124332	0.739439	0.463072	0.00781771	0.0174809	0	0
52:1	878.815	C55H108O6N	18:0-containing	0.00833944	0.0019405	0.0138748	0.00947376	0.00493519	0.00439186	0.00215124	0.00144876	0.0339495	0.0255589	0.0539036	0.0259489	0.210169	0.0171487	0.0906832	0.0537522	0.000842063	0.000441516	0.00502222	0.00343482	0.00613795	0.00212801	0.0344584	0.00629439	0.132563	0.0326324	0.215358	0.0934055	0.0272514	0.00927547	0.0129961	0.00927114
886?	886.7		18:0-containing	0.000111369	0.000134496	0.000287093	0.000497259	0.000140795	0.000243865	6.04342e-05	0.000104675	0.00564779	0.00662131	0.00469851	0.00805473	0.00352568	0.00285111	6.97025e-05	4.34215e-05	0	0	4.75212e-05	8.23092e-05	0	0	0.00255182	0.00107528	0.00999959	0.00571835	0.013182	0.00900855	0.00032558	0.000483886	0.000512828	0.000685095
53:3	888.799	C56H106O6N	18:0-containing	0.0015347	0.00265818	0	0	0	0	0	0	0.0206238	0.014768	0.0226591	0.0290841	0.0139614	0.0045601	0.00100645	0.000855929	0	0	0.00104458	0.00180927	0.00596113	0.00167473	0.0723529	0.0271389	0.0489961	0.023984	0.0466695	0.0187711	0.0034076	0.00257984	0.00256491	0.00250796
53:2	890.815	C56H108O6N	18:0-containing	0.11088	0.0461799	0.0920795	0.0161389	0.0338374	0.0162022	0.0417851	0.0189086	0.0313793	0.021236	0.0334408	0.0247228	0.0294087	0.0111792	0.0122121	0.00783523	0.00393268	0.00364758	0.0434023	0.0125274	0.0639482	0.00967044	0.306336	0.027169	0.129246	0.0438869	0.121259	0.0699162	0.00738142	0.00314309	0.00632975	0.0041738
892?	892.8		18:0-containing	0.274219	0.0592354	0.238199	0.0260431	0.221575	0.0433453	0.195133	0.0688826	0.00308069	0.00296154	0.0320365	0.0162998	0.0226477	0.0162059	0.013247	0.0175215	0.106954	0.0217764	0.300635	0.0463619	0.258226	0.0264851	0.42326	0.0811682	0.0319844	0.0333696	0.0544611	0.0590435	0.00288527	0.00402776	0.00240271	0.00537262
898?	898.8		18:0-containing	0.0825123	0.0301092	0.0587016	0.0102919	0.0487652	0.0056172	0.0406189	0.0191707	0.0282857	0.0203273	0.0123974	0.0102243	0.0172626	0.0040281	0.000879656	0.00122215	0.0182019	0.00171454	0.0665101	0.00439806	0.0734205	0.0156583	0.0543747	0.00717282	0.0147908	0.00512464	0.0355134	0.016712	0.00665553	0.00422071	0.0121327	0.0151661
900?	900.8		18:0-containing	0.0064532	0.00211992	0.00168147	0.00245893	0.00162198	0.00116877	0.000250915	0.000300536	0.161597	0.126118	0.0874894	0.0558101	0.107273	0.0342169	0.00767597	0.00706114	0.000372198	0.000330279	0.000353141	0.000282482	0.00274682	0.00336543	0.000466101	0.000634231	0.0784903	0.0244212	0.203986	0.114234	0.0517487	0.0343017	0.0321131	0.0275338
54:3	902.815	C57H108O6N	18:0-containing	0	0	0	0	1.87845e-05	3.25358e-05	0	0	0.235098	0.157464	0.150266	0.0751843	0.220038	0.0733256	0.0211842	0.013688	0	0	0	0	0	0	0.000159041	0.000275467	0.222527	0.110782	0.383212	0.275692	0.115717	0.0668575	0.0877728	0.0851522
54:2	904.83	C57H110O6N	18:0-containing	0	0	0	0	0	0	0	0	0.156463	0.0911819	0.187044	0.0951026	0.252301	0.0961691	0.0644849	0.0327928	0	0	0	0	0	0	0.00545012	0.00415746	0.315385	0.0699338	0.597906	0.450952	0.0618945	0.0377053	0.0626784	0.0454973
54:1	906.846	C57H112O6N	18:0-containing	0.000723061	0.000450442	0.000507158	0.000321061	0.000174177	0.000191609	0	0	0.027449	0.0166465	0.0443494	0.0185406	0.119199	0.0252199	0.0433789	0.0189909	0	0	0	0	0.000177363	0.000307202	0.0218667	0.00449472	0.10057	0.014177	0.14828	0.0548545	0.0106095	0.0052949	0.00640298	0.00611619
54:0	908.862	C57H114O6N	18:0-containing	0.000776908	0.00040732	0.000367677	0.000320512	0.000517989	0.000494334	0.000168957	0.000150612	0	0	0.00701518	0.00612568	0.00184825	0.00379243	0.00378609	0.00446867	0.000131013	0.000124564	0.000312434	0.000128247	0.00138412	0.000842318	0.0104834	0.00280114	0.000107956	0.000241398	0.0245103	0.0548067	0.0057395	0.0072834	0.00814247	0.0170882
914?	914.8		18:0-containing	0.000115139	0.000120812	9.5188e-05	0.00016487	0	0	0	0	0.000330398	0.00039605	0.00016061	0.00022231	7.3416e-05	8.18444e-05	0.000140887	0.000137725	0	0	0	0	0	0	0.00232201	0.00194513	0.000115597	0.000133782	0.000278541	0.000267652	4.20829e-05	6.14419e-05	0	0
916?	916.8		18:0-containing	0	0	0	0	0	0	0	0	0.001606	0.00110099	0.00189597	0.00249381	0.000482779	0.000520247	0.000301029	0.000201298	0	0	0	0	0	0	0.000628379	0.000186498	0.00224463	0.00126113	0.00313668	0.00278051	0.000100532	0.000224798	0.000298041	0.00037644
918?	918.8		18:0-containing	0.000290986	0.000313931	0.000117637	0.000203754	0.000177131	0.000306801	0.00030896	0.000309759	0.00200811	0.00119689	0.00332247	0.00203906	0.00168379	0.00101409	0.00114864	0.00100579	0	0	0	0	7.37725e-05	0.000127778	0.00246172	0.00236545	0.00601441	0.00146506	0.0103409	0.00460559	0.000203983	0.00024289	0.000123119	0.000140036
920?	920.8		18:0-containing	0.000228935	8.93491e-05	0.000380278	0.000658661	0.000634983	0.0003197	0.000364173	0.000630767	0.00125374	0.00102741	0.00344418	0.00346259	0.00600072	0.00213763	0.0032584	0.00118046	5.90607e-05	0.000102296	8.90407e-05	0.000154223	0.000459843	0.00043006	0.00816378	0.00319074	0.0105416	0.00317302	0.0177003	0.013482	0.000667281	0.000491164	0.000238765	0.000313227
922?	922.8		18:0-containing	0.000731775	0.00105896	9.53539e-05	8.2579e-05	0.000171595	0.000297211	0.000661214	0.000834703	0.000209606	0.000198939	0.000681489	0.00080555	0.000550026	0.000518817	0.0019079	0.00176268	0	0	0.00015976	0.000140332	0.000326589	0.000565669	0.000978483	0.000196999	0.000523052	0.00116958	0.00516195	0.00727808	0.000248741	0.000556201	0.000356775	0.000797772
928?	928.8		18:0-containing	0.00020691	0.000222675	4.90302e-05	8.49229e-05	0.000189767	0.000328687	0	0	0.000217925	0.000167639	0.000250433	0.000254097	0	0	0.000225888	0.000223904	0	0	0	0	7.37725e-05	0.000127778	0.00019926	0.000176043	0.000544209	0.000815991	0.00158251	0.00134865	0.00032793	0.000221655	0.000181543	0.000169945
930?	930.8		18:0-containing	0	0	0	0	0	0	0	0	0.000320386	0.000245063	0.000965231	0.000826943	0.000886266	0.00101101	0.000282385	0.000235576	0	0	6.36332e-05	0.000110216	0	0	0	0	0.000825523	0.000686138	0.00274242	0.00250465	0.000136314	0.00018385	0.000123088	0.000194355
56:2	932.862	C59H114O6N	18:0-containing	0	0	0	0	0	0	0	0	0.000325231	0.000210602	0.000941987	0.000554932	0.000662383	0.000831269	0.000277396	0.00028122	0	0	0	0	0	0	0	0	0.00101514	0.000755653	0.0024911	0.000593749	5.99662e-05	0.000128679	0	0
56:1	934.877	C59H116O6N	18:0-containing	0	0	0	0	0	0	0	0	0.000196054	0.000143571	8.3303e-05	0.000170262	0.000851398	0.00113271	0.000716088	0.000751903	0	0	0	0	0	0	0.00023773	0.000267127	0.0023924	0.00093781	0.00418017	0.00174375	0.000150833	0.000149283	2.95529e-05	6.60824e-05
56:0	936.893	C59H118O6N	18:0-containing	8.48106e-05	0.000146896	0	0	0	0	0	0	6.8146e-05	0.000139171	0.000218343	0.000258215	0.000123077	7.77956e-05	0.000330955	0.000570023	0	0	0	0	0	0	0	0	4.60126e-05	0.000102887	0.000661948	0.000766854	2.28674e-05	2.31928e-05	5.0858e-05	5.04085e-05
944?	944.8		18:0-containing	0	0	0	0	0	0	0	0	9.67433e-05	0.000216324	0	0	0	0	7.65941e-06	1.7127e-05	0	0	0	0	0	0	0	0	0.000104856	0.000170694	0.000295725	0.000317261	7.30492e-05	7.03315e-05	4.19063e-05	5.77346e-05
946?	946.8		18:0-containing	0	0	0.000137214	0.000237662	0	0	0	0	2.51267e-05	4.81039e-05	4.82651e-05	4.63091e-05	1.68026e-05	3.75717e-05	5.97411e-05	0.000112718	0	0	0	0	0	0	0	0	0	0	0	0	2.69778e-05	6.03242e-05	1.6109e-05	3.60209e-05
948?	948.8		18:0-containing	0.000918503	0.000544518	0.000724506	0.000702254	0.00077354	0.000733436	0.000684345	8.91956e-05	1.61551e-05	3.61238e-05	2.65466e-05	5.93601e-05	5.09665e-05	8.47638e-05	0.000152936	8.94689e-05	0.000557461	0.000634082	0.000490872	0.000850215	0.000453228	0.00049398	0.000920437	0.000602644	8.45363e-05	0.000189029	0.000115219	0.00015811	1.53318e-05	2.15402e-05	0	0
958?	958.8		18:0-containing	0	0	0.000106896	0.000185149	0	0	0	0	0	0	0	0	2.8266e-05	6.32047e-05	1.36339e-05	3.04864e-05	0	0	0	0	0	0	0	0	3.6827e-05	8.23477e-05	0	0	0	0	0	0
58:2	960.893	C61H118O6N	18:0-containing	4.16093e-05	7.20694e-05	0	0	0	0	0	0	4.07906e-05	5.6897e-05	0.000117649	0.000128493	0.000103112	8.35682e-05	5.5077e-05	9.99709e-05	0	0	0	0	0	0	0	0	0.000209459	0.000468364	6.57089e-05	9.03924e-05	2.14364e-05	4.79333e-05	0	0
58:1	962.908	C61H120O6N	18:0-containing	0	0	0	0	0	0	0	0	0.000632932	0.000504658	0.00059779	0.000376037	0.00287107	0.00162308	0.00113565	0.00130575	0	0	0	0	0	0	0	0	0.00449539	0.00104283	0.00530223	0.00321437	0.000107184	9.11901e-05	2.32155e-05	2.12826e-05
58:0	964.924	C61H122O6N	18:0-containing	0.000135728	0.000235087	0	0	0	0	0	0	2.19605e-05	2.94057e-05	0.000154719	0.000260539	0.000447843	0.000284535	0.000424745	0.00029683	0	0	0	0	0	0	0	0	0.000228174	0.000510212	0.000741936	0.00126643	0.000111083	9.92484e-05	0	0
976?	976.9		18:0-containing	0	0	0	0	0	0	0	0	5.29258e-05	7.32446e-05	0.000157281	0.000154011	0.000491067	0.000549517	5.03176e-05	8.33445e-05	0	0	0	0	0	0	0	0	0.00158233	0.00149235	0.000810732	0.000701282	0	0	0	0
60:2	988.924	C63H122O6N	18:0-containing	0	0	0	0	0	0	0	0	0.00146598	0.00137179	0.000984554	0.000440919	0.00197202	0.00182855	5.7058e-05	0.000127586	0	0	0	0	0	0	0	0	0.00280884	0.00115643	0.00199544	0.00126188	5.85037e-05	0.000103473	0	0
988?	988.9		18:0-containing	0	0	0	0	0	0	0	0	0.00146598	0.00137179	0.000984554	0.000440919	0.00197202	0.00182855	5.7058e-05	0.000127586	0	0	0	0	0	0	0	0	0.00280884	0.00115643	0.00199544	0.00126188	5.85037e-05	0.000103473	0	0
60:1	990.94	C63H124O6N	18:0-containing	0	0	0	0	0	0	0	0	0.00456602	0.00303509	0.00939779	0.00275417	0.014751	0.00559333	0.00301127	0.00191876	0	0	0	0	0	0	4.47588e-05	7.75245e-05	0.0178618	0.00368041	0.0312698	0.0142985	0.000623948	0.000579535	0.000140294	0.000119909
18:0-TAG				1.65621	0.187357	1.1885	0.107398	0.956809	0.320083	0.983649	0.382762	1.01013	0.643885	1.20299	0.425167	1.56231	0.283816	0.585126	0.297763	0.3279	0.0782238	1.22314	0.147631	1.5855	0.181238	2.64805	0.466348	1.944	0.373817	3.52471	1.81179	0.464556	0.217761	0.302725	0.215224
40:4	704.581	C43H78O6N	18:1-containing	0.00105579	0.0010354	0.00146323	0.000731014	0.000396039	0.000510876	0.000225861	0.000198109	0.00024906	0.000374888	0.000709829	0.00104157	9.89207e-05	9.11872e-05	0.00096624	0.00117585	0.000224346	0.000388578	6.36332e-05	0.000110216	0.000177363	0.000307202	0.00188024	0.00136883	0.00117466	0.000652557	0.0055054	0.00406167	0.000126458	0.000132277	6.42392e-05	6.64992e-05
40:3	706.596	C43H80O6N	18:1-containing	0.199209	0.0347068	0.28393	0.0712605	0.246826	0.158461	0.314791	0.0778142	0.00148749	0.00219166	0.00287398	0.00183445	0.00249581	0.00105785	0.000920479	0.00112016	0.111647	0.00660202	0.182585	0.0769065	0.431817	0.0152944	0.0622012	0.0113553	0.00317873	0.00132104	0.00722605	0.00365278	0.000534687	0.000453995	0.000476256	0.000430428
40:2	708.612	C43H82O6N	18:1-containing	0.0379321	0.0196575	0.049262	0.0135526	0.0070276	0.00294086	0.00751676	0.00555175	0.0883471	0.073924	0.650469	0.424043	0.0777937	0.0222966	0.0572363	0.026316	0.00444726	0.0018342	0.00604915	0.00236685	0.00550961	0.00745695	0.0885219	0.0324797	0.0900205	0.0208987	0.493767	0.343804	0.0652172	0.0317803	0.177663	0.159259
40:1	710.628	C43H84O6N	18:1-containing	0.00149185	0.00186875	0	0	0.000783715	0.00123561	0.000137658	0.000205119	0.0178812	0.0109741	0.0326076	0.0179372	0.0113604	0.00320057	0.0186504	0.00567274	5.01888e-05	8.69295e-05	0.000123844	0.000214503	0.000363082	0.000372728	0.00202121	0.00137729	0.0209708	0.00314197	0.240651	0.139652	0.00635237	0.00336689	0.0115147	0.00857464
40:0	712.643	C43H86O6N	18:1-containing	3.09066e-05	4.70219e-05	0	0	0.000256111	0.000443597	0.000181482	0.000314336	0.000646176	0.000641827	0.000302722	0.000676908	0.000198494	0.000252378	0.00136463	0.000656748	0	0	7.20595e-05	0.000124811	0	0	0.00101436	0.00101303	0.000607867	0.000661125	0.0121827	0.0110669	0.00041391	0.000479041	0.000182111	0.000178117
41:3	720.612	C44H82O6N	18:1-containing	0.0105513	0.00484205	0.0436585	0.00971255	0.00582046	0.0045178	0.00576705	0.00374662	0.00196176	0.00129381	0.00413689	0.00266375	0.00153059	0.000534582	0.000161473	0.000106142	0.00579463	0.0015268	0.00462134	0.00270138	0.0232105	0.00613264	0.000297983	0.000185115	0.00203405	0.00114358	0.00265057	0.00148975	0.000555331	0.000459997	0.000398147	0.000457272
41:2	722.628	C44H84O6N	18:1-containing	0.0143628	0.00882361	0.00815488	0.00145222	0.00463742	0.00291238	0.00304997	0.00229038	0.00678578	0.00672487	0.467204	0.472322	0.00452401	0.00179299	0.00670915	0.00800679	0.000916965	0.00122611	0.0055977	0.00330835	0.00148292	0.00139217	0.0280868	0.00483527	0.00604844	0.00292047	0.114152	0.111189	0.0166229	0.0299727	0.0331226	0.0249907
41:1	724.643	C44H86O6N	18:1-containing	0.0108835	0.0067251	0.00731993	0.00229451	0.000292639	0.000324778	0.000515551	0.000543356	0.00805536	0.00498941	0.0212564	0.00622231	0.0114632	0.00324715	0.00655314	0.00405872	0.000225407	0.000339447	0.00296748	0.00114208	0.000793682	0.0013747	0.0521228	0.0160928	0.00878051	0.00153339	0.048753	0.0365798	0.00293354	0.0011065	0.00478535	0.00308498
41:0	726.659	C44H88O6N	18:1-containing	9.35446e-05	8.61256e-05	0	0	4.04986e-05	7.01456e-05	0	0	0.00098219	0.00097228	0.00201612	0.00172186	0.00189605	0.00116243	0.00758145	0.00629474	0	0	0	0	0	0	0.000179691	0.000199427	0.00133383	0.00168256	0.0173081	0.0146273	0.000527034	0.000551755	0.000968399	0.00115529
A?	728.674	C44H90O6N	18:1-containing	0	0	0	0	0	0	0	0	0.000539572	0.000403727	0	0	0.000106728	0.000238652	6.17838e-05	8.90175e-05	0	0	0	0	0	0	0	0	0	0	0.00176381	0.00310068	0.000525967	0.000560353	0.000227018	0.000331176
B?	734.628	C45H84O6N	18:1-containing	0.000146497	0.000253741	3.69829e-06	6.40562e-06	0	0	6.8876e-05	0.000119297	1.67516e-05	3.74577e-05	0.000104561	0.000151426	7.92944e-05	9.40304e-05	0.000310698	0.000373556	9.41269e-05	8.16105e-05	7.20595e-05	0.000124811	6.33765e-05	0.000109771	0.00399333	0.00291009	2.63185e-05	5.885e-05	0.00027753	0.000327071	3.77559e-05	4.32475e-05	4.66088e-05	5.65658e-05
42:2	736.643	C45H86O6N	18:1-containing	0.000523616	0.000525059	7.39533e-05	0.000128091	0	0	0	0	0.000631864	0.000696672	0.00862604	0.00870256	0.000462166	0.000398599	0.00322682	0.00210282	2.61237e-05	2.49055e-05	0	0	0	0	0.000315025	0.000280248	0.000209763	0.000156489	0.00399046	0.00210519	0.000188233	0.000327996	9.58914e-05	0.00019289
42:1	738.659	C45H88O6N	18:1-containing	0.00066736	0.000293825	5.91039e-05	0.000102371	4.77034e-05	8.26247e-05	0	0	0.00296932	0.0030822	0.0105626	0.0049299	0.00489313	0.00336624	0.00323336	0.00281648	0	0	0.000247303	0.000264244	0.000185029	0.000172703	0.000595629	0.000325321	0.00552707	0.00234355	0.0174618	0.0135624	0.000559582	0.00063451	0.000456906	0.000460699
42:0	740.674	C45H90O6N	18:1-containing	0.00448501	0.00425679	0.00159827	0.00136336	0.000285975	0.000252568	0	0	0.000759086	0.000768038	0.00301068	0.00268596	0.00110576	0.000428754	0.00116718	0.00121976	0	0	0.000859	0.000221819	0.000477118	0.000579275	0.016161	0.0176022	0.00165006	0.00104934	0.00999241	0.0042524	0.000494113	0.000559263	0.00116478	0.000668174
C?	742.69	C45H92O6N	18:1-containing	2.44346e-05	4.2322e-05	0	0	0.000119659	0.000207255	0	0	0.0021385	0.0020909	0.00181428	0.00204005	0.00149465	0.00120444	0.00105742	0.000951446	0	0	0	0	0	0	0	0	0.00241349	0.000658479	0.0135453	0.00528564	0.000480596	0.00042045	0.000651941	0.000455642
D?	748.643	C46H86O6N	18:1-containing	0.00297058	0.00322397	0.00114462	0.00101221	0.000572322	3.63291e-05	0.000524285	0.000556447	0.000143513	0.00015322	0.00021193	0.000159564	0.000444579	0.000188694	8.00868e-05	0.000111987	0	0	0.000829736	0.000731705	0.000577712	0.000822982	0.035795	0.0214249	9.31721e-05	0.000137517	0.000122376	0.000172647	3.55675e-05	3.91652e-05	0.000234721	0.000401173
43:2	750.659	C46H88O6N	18:1-containing	0.000991251	0.000865183	0.00010287	0.000178176	5.31383e-05	9.20383e-05	8.50654e-05	0.000147338	0.00351421	0.00345402	0.00159455	0.0015953	0.00350259	0.00164444	0.010513	0.0128159	0	0	0.000116894	0.000111987	0.000171363	0.000152644	0.00097139	0.000857798	0.00136027	0.00101042	0.02228	0.0129031	0.000258349	0.000322058	0.00136417	0.00157059
43:1	752.674	C46H90O6N	18:1-containing	4.15819e-05	7.20219e-05	0	0	0	0	0	0	0.00224298	0.00144799	0.0032682	0.00360317	0.00405501	0.00206569	0.000226069	0.00020419	0	0	0	0	0	0	1.37082e-05	2.37432e-05	0.00322078	0.000639728	0.00963478	0.00755234	0.000203745	0.000210262	0.000147763	0.000213939
43:0	754.69	C46H92O6N	18:1-containing	0	0	0	0	0	0	0	0	1.87851e-05	2.49475e-05	0.000142142	0.000179924	2.98741e-05	6.68005e-05	0.000158539	9.60249e-05	0	0	0	0	0	0	0.000276041	0.000330127	1.47983e-05	3.30901e-05	4.19816e-05	9.38737e-05	2.06543e-05	4.61844e-05	1.22858e-05	2.74718e-05
E?	756.706	C46H94O6N	18:1-containing	0.000174642	0.000204214	0	0	0	0	0	0	3.03683e-05	6.79056e-05	5.88354e-05	0.00013156	8.78544e-05	0.000125808	0.000160813	4.08002e-05	0	0	0	0	0	0	3.24947e-05	5.62825e-05	3.58052e-05	4.9464e-05	0.00020501	0.000458417	1.07279e-05	2.39882e-05	4.02681e-05	4.09948e-05
44:3	762.659	C47H88O6N	18:1-containing	0.00103898	0.00127993	0.000423104	9.93292e-06	0.000113838	0.000197173	8.71479e-05	0.000150945	0.000184456	0.000170183	0.000412627	0.000506901	3.10854e-05	6.95091e-05	0.000253075	0.000254979	0.000164337	0.00028464	0.00112382	0.000957238	0.000126639	0.000219345	0.0205654	0.00889741	0.000293704	0.00041504	0.00104841	0.00105438	4.67282e-05	3.89925e-05	6.1605e-05	8.55925e-05
44:2	764.674	C47H90O6N	18:1-containing	0.00154718	0.00135591	0.000143598	0.000248719	0	0	0.00024968	0.000432458	0.00153634	0.00100754	0.00363799	0.00372354	0.000644406	0.000576986	0.00228074	0.000447516	1.41066e-05	2.44334e-05	0.000427331	0.000538734	0.0014556	0.000952294	0.0156834	0.0101802	0.0076961	0.00410364	0.026348	0.0306068	0.000132624	0.000221365	0	0
44:1	766.69	C47H92O6N	18:1-containing	0	0	0	0	0	0	0	0	0.00236453	0.00171088	0.00551404	0.0038267	0.0030322	0.000344904	0.00500626	0.00291355	0	0	0	0	0	0	0	0	0.00656016	0.00419421	0.0186273	0.0180875	0.000885579	0.00103524	0	0
44:0	768.706	C47H94O6N	18:1-containing	0	0	0	0	0	0	0	0	2.34445e-05	4.63388e-05	0	0	1.10452e-05	2.46978e-05	7.54813e-05	0.000104143	0	0	0	0	0	0	0	0	0	0	0	0	3.59295e-06	8.03407e-06	0	0
F?	770.721	C47H96O6N	18:1-containing	0	0	0	0	0	0	0	0	0	0	0	0	0	0	3.36251e-05	7.51879e-05	0	0	0	0	0	0	0	0	0	0	0	0	0	0	0	0
45:3	776.674	C48H90O6N	18:1-containing	0.000179921	0.000311632	5.54846e-05	9.61022e-05	0.000244936	0.000212461	0	0	0.00010066	0.000170202	0.000904178	0.00101127	0.000107591	0.000171166	0.00011661	0.000130725	0	0	0.00023303	0.000217993	6.33765e-05	0.000109771	0.0011843	0.00038296	0.000856188	0.000414848	0.00192598	0.00172183	0.000209183	0.000175475	0.000136071	0.000100148
45:2	778.69	C48H92O6N	18:1-containing	1.07827e-05	1.86761e-05	0	0	0	0	0	0	0.000419014	0.000358179	0.00269493	0.0027286	0.000916198	0.000686647	0.00071058	0.00080514	0	0	0	0	0	0	0.000631878	0.000247503	0.00510513	0.00400342	0.00651266	0.00658095	0	0	0	0
45:1	780.706	C48H94O6N	18:1-containing	0	0	0	0	0	0	0	0	0.000904273	0.000990435	0.00216088	0.00202175	0.00125094	0.000679504	0.00217505	0.00170797	0	0	0	0	0	0	4.326e-05	7.49285e-05	0.00523885	0.00207972	0.0146212	0.0131687	0.000342918	0.000756667	0	0
45:0	782.721	C48H96O6N	18:1-containing	0	0	0	0	0	0	0	0	0.000285442	0.000411975	2.69218e-05	6.0199e-05	8.54276e-05	0.000191022	0.000545062	0.000412231	0	0	0	0	0	0	0	0	0	0	0.000288149	0.000528202	4.29792e-06	9.61044e-06	2.16284e-05	4.83626e-05
G?	784.737	C48H98O6N	18:1-containing	0	0	0	0	0	0	0	0	3.6141e-05	6.1055e-05	0	0	1.2149e-05	2.7166e-05	0	0	0	0	0	0	0	0	0.000378636	0.000438302	0	0	0	0	0	0	0	0
H?	788.674	C49H90O6N	18:1-containing	0.0042295	0.00402366	5.2517e-05	9.09622e-05	0.000126474	0.000219059	0.000210848	0.000206583	0.000141934	0.000168814	0.000221514	0.000257412	0.000350561	0.00049495	4.96185e-05	8.16233e-05	0.000388436	6.15489e-05	0.00574983	0.00280243	0.00118473	0.00046662	0.0331856	0.00793365	0.000460763	0.000404973	0.00130801	0.00164311	0.000113523	0.000236623	3.19026e-05	3.08846e-05
46:3	790.69	C49H92O6N	18:1-containing	0.0132883	0.00775584	0.00315053	0.00302982	0.00291921	0.00363707	0.00633977	0.00201953	0.00283696	0.00249098	0.00916333	0.00719696	0.00227207	0.00110238	0.00182435	0.00154436	0.0080615	0.00124445	0.027302	0.0100135	0.0119415	0.00329587	0.0404798	0.0216566	0.0100044	0.00576708	0.0260297	0.0305586	0.00150734	0.00173853	0.000225809	0.000128093
46:2	792.706	C49H94O6N	18:1-containing	0.0106857	0.00752512	0.00164632	0.0028515	0.00319913	0.00472771	0.0066357	0.00267885	0.00572955	0.00491151	0.0196547	0.0150826	0.007988	0.00262468	0.0106302	0.00371439	0.00274585	0.00136441	0.0069804	0.00255231	0.0205654	0.00472061	0.00267315	0.00191908	0.0244869	0.0173875	0.0678664	0.0800692	0.00392724	0.00403785	0	0
46:1	794.721	C49H96O6N	18:1-containing	0	0	0	0	0	0	3.64958e-05	6.32125e-05	0.00215784	0.0012986	0.00507188	0.00482935	0.00582653	0.00253388	0.00762203	0.00900308	0	0	0	0	0	0	0	0	0.00820896	0.00299036	0.0120089	0.00940578	0.0023939	0.00370671	0	0
46:0	796.737	C49H98O6N	18:1-containing	0	0	0	0	0	0	0	0	0	0	1.49755e-05	3.34862e-05	2.26342e-05	5.06116e-05	0.000256522	0.00025892	0	0	0	0	0	0	0	0	0.000115605	0.0002585	0.000172893	0.000386601	1.20438e-05	1.93852e-05	2.71186e-05	6.06391e-05
I?	798.752	C49H100O6N	18:1-containing	0	0	0	0	0	0	0	0	3.46743e-05	7.7534e-05	0	0	1.29561e-05	2.89708e-05	3.51855e-05	7.86773e-05	0	0	0	0	0.000147412	0.000255326	4.47588e-05	7.75245e-05	9.83373e-05	0.000147601	0	0	1.46893e-05	3.28464e-05	0	0
J?	802.69	C50H92O6N	18:1-containing	0.000673087	0.000957648	6.81892e-05	0.000118107	0.000241087	0.000294482	0	0	0.000152525	0.000139959	4.15388e-05	6.36642e-05	0.000159481	0.000208638	3.75441e-05	3.44445e-05	0.000145024	0.000251188	0.000230435	0.000399125	0.000103228	0.000178797	8.94371e-05	0.00015491	5.66577e-05	0.00012669	0.000378494	0.000392928	6.66108e-05	7.27018e-05	5.76801e-05	6.84189e-05
47:2	804.706	C50H94O6N	18:1-containing	0.0010705	0.00093099	0.000139861	0.000242247	0.000119415	0.000206832	0.000487469	0.000539632	0.000451381	0.000576698	0.00153319	0.00140118	0.000343856	0.000470897	0.000665912	0.00049153	0.000105556	0.000182828	0.00101829	0.00121644	0.0016457	0.0013308	0.00120781	0.00143013	0.00309236	0.00189689	0.00716345	0.00664411	0	0	0.000171388	0.000383236
47:1	806.721	C50H96O6N	18:1-containing	0.000237017	0.000214485	0	0	0.000151859	0.000263028	0.000391477	0.000381225	0.0010062	0.00099682	0.00129286	0.00181796	0.00148719	0.00127481	0.00106589	0.00121499	0.000233134	0.000215523	0.000984899	0.000998214	0.00100427	0.000770204	0.00025239	0.000331123	0.0067043	0.000769458	0.0189243	0.023741	0.000160578	0.000359064	0	0
47:0	808.737	C50H98O6N	18:1-containing	0	0	0	0	0	0	0	0	0.00206672	0.00204241	0.0011608	0.00166332	0.000191915	0.000429135	0.00376732	0.00183289	0	0	0	0	0	0	0	0	0.00463237	0.00104939	0.0154026	0.0160561	0	0	0	0
K?	810.752	C50H100O6N	18:1-containing	0	0	0	0	0	0	0	0	6.19186e-05	0.000138454	0	0	0	0	0	0	0	0	0	0	0	0	8.94371e-05	0.00015491	0.000112539	0.000251645	2.12861e-05	4.75971e-05	0	0	0	0
L?	812.768	C50H102O6N	18:1-containing	0.000479098	0.000278551	0.00039218	0.000241301	0.00014362	0.000248757	0.000531485	0.000559472	8.38334e-06	1.87457e-05	3.32113e-05	7.42628e-05	0.000137182	0.000214804	3.09144e-05	6.91268e-05	5.90607e-05	0.000102296	0.000216193	0.000374457	0.00068898	0.000617605	0.00064869	0.000960419	0.000125448	0.000138788	7.69167e-05	0.000171991	3.61646e-05	6.47057e-05	5.87726e-05	7.28449e-05
M?	816.706	C51H94O6N	18:1-containing	0.0192415	0.00913946	0.00752524	0.00199537	0.00972647	0.0103869	0.0124953	0.00891705	0.000351902	0.000414535	0.000809513	0.00105058	0.000306151	0.000219048	8.92865e-05	8.189e-05	0.00712859	0.00310068	0.0212989	0.0016948	0.0208646	0.0031555	0.0160104	0.00359759	0.000581222	0.000359446	0.000922003	0.000527264	0.000152839	0.000195982	8.60962e-05	0.000105188
48:3	818.721	C51H96O6N	18:1-containing	0.119498	0.0457194	0.0537137	0.0173541	0.0625986	0.0307369	0.0780149	0.0411267	0.00485993	0.00299152	0.00826175	0.00632442	0.00708312	0.00203552	0.00409805	0.000701569	0.0464357	0.00873905	0.136838	0.0139245	0.145487	0.018489	0.0272038	0.0148532	0.0114438	0.00413955	0.0356248	0.0281607	0.00748564	0.00400905	0.00226973	0.00258512
48:2	820.737	C51H98O6N	18:1-containing	0.0681198	0.0310392	0.0234139	0.00742977	0.0322468	0.0211483	0.0423298	0.0202063	0.0161442	0.00919262	0.0313366	0.0271028	0.0404503	0.00754762	0.0151033	0.0044298	0.0174052	0.00262542	0.040672	0.00969829	0.106458	0.00845274	0.0104196	0.0050611	0.0565539	0.0166623	0.141178	0.096941	0.0275835	0.0113317	0.00862127	0.00824773
48:1	822.752	C51H100O6N	18:1-containing	0	0	0	0	0	0	0	0	0.0245354	0.0166469	0.165978	0.112159	0.0673962	0.0194225	0.109749	0.0622249	0	0	0	0	0	0	0	0	0.0679235	0.060915	0.178636	0.193862	0.040786	0.033412	0.0139769	0.00863207
48:0	824.768	C51H102O6N	18:1-containing	0	0	0	0	0	0	0	0	3.99522e-05	8.93357e-05	0	0	0	0	0	0	0	0	0	0	0	0	0	0	0	0	0.00124413	0.00178866	0	0	0	0
N?	826.784	C51H104O6N	18:1-containing	0	0	0	0	0	0	0	0	8.67246e-06	1.93922e-05	3.98775e-05	8.91689e-05	0	0	3.80386e-05	8.5057e-05	0	0	0	0	0	0	6.26301e-05	0.000108479	0	0	0	0	9.96001e-06	2.22713e-05	1.56264e-05	2.14814e-05
O?	832.737	C52H98O6N	18:1-containing	0.0286033	0.00333118	0.0291006	0.0227877	0.0170294	0.0113446	0.0112461	0.00394887	0.00258514	0.00158489	0.00582371	0.00452543	0.00282348	0.00129127	0.00111597	0.000870338	0.00322127	0.00154636	0.0334425	0.0077466	0.0270891	0.00395806	0.0118758	0.00417599	0.0114604	0.00224584	0.0238079	0.0180364	0.00225009	0.00133461	0.000348527	0.000601315
49:2	834.752	C52H100O6N	18:1-containing	0.00529651	0.00335	0.00471075	0.00554257	0.00534332	0.00210549	0.00479409	0.0020887	0.0105805	0.00624277	0.00911254	0.00593401	0.0156434	0.00294315	0.00355164	0.000497686	0.00120067	0.00152495	0.00447054	0.00329158	0.0134213	0.00231398	0.00504353	0.00372339	0.0505329	0.0131133	0.0918372	0.0655539	0.00674807	0.00467356	0.00206947	0.00211033
49:1	836.768	C52H102O6N	18:1-containing	0	0	0	0	0	0	0	0	0.00176771	0.00199748	0.0015041	0.00119316	0.00660083	0.002058	0.00594007	0.00285053	0	0	0	0	0	0	0.000120694	0.000209048	0.00774208	0.00299098	0.025974	0.0227873	0.000654852	0.000449657	4.69538e-06	1.04992e-05
P?	838.784	C52H104O6N	18:1-containing	0	0	0	0	9.5321e-05	0.000165101	0	0	0	0	0	0	0	0	0	0	0	0	0	0	0	0	0.000107389	0.000186003	2.56489e-07	5.73527e-07	4.0547e-05	5.56004e-05	2.03104e-05	3.08984e-05	6.39116e-06	1.42911e-05
Q?	840.799	C52H106O6N	18:1-containing	0.00506819	0.000987618	0.00137871	0.00073703	0.00112696	0.00101622	0.00109684	0.000772685	6.75736e-05	7.83708e-05	0.000130597	0.00016371	4.06394e-05	5.65201e-05	6.065e-05	7.81718e-05	9.66534e-05	0.000167409	0.00097189	0.000794938	0.00134693	0.000675438	0.00773912	0.00235887	0.000105227	0.000235294	3.04022e-05	6.79814e-05	1.39369e-05	3.11637e-05	9.0285e-05	0.000131471
50:4	844.737	C53H98O6N	18:1-containing	0.445593	0.0544491	0.323805	0.0656914	0.337613	0.115974	0.368062	0.147312	0.0149222	0.0103641	0.0129257	0.0107305	0.0170618	0.00347803	0.00396059	0.00217365	0.195692	0.0517126	0.511432	0.0590537	0.495734	0.0330088	0.36583	0.0904906	0.0322471	0.00973349	0.0825717	0.0526366	0.0147966	0.00799654	0.00847041	0.00891519
50:3	846.752	C53H100O6N	18:1-containing	0.770877	0.143913	0.479424	0.0593118	0.523915	0.222214	0.597759	0.24016	0.108211	0.0645106	0.114275	0.0848422	0.136104	0.0224095	0.0652345	0.0273759	0.343897	0.0714837	0.984404	0.12724	1.07447	0.126258	0.325797	0.0493917	0.3172	0.0804938	0.785243	0.555356	0.141406	0.075013	0.0602495	0.0534877
50:2	848.768	C53H102O6N	18:1-containing	0.192365	0.018463	0.0770892	0.00300038	0.161306	0.0748999	0.169371	0.0670829	0.159308	0.0969164	0.198732	0.138241	0.284051	0.0524782	0.0890344	0.0110601	0.0664007	0.0102694	0.123315	0.0141672	0.286722	0.0335253	0.138878	0.0396288	0.385949	0.104756	0.762767	0.50245	0.140973	0.0777488	0.0694634	0.0506737
50:1	850.784	C53H104O6N	18:1-containing	0.000639042	0.00110685	4.85157e-06	8.40317e-06	0	0	0	0	0.00984489	0.00804316	0.0191521	0.00898318	0.0795336	0.0145069	0.048029	0.038007	0	0	0.000490466	0.000849512	0	0	0	0	0.0390576	0.0103964	0.0690327	0.0430898	0.00971588	0.00371688	0.0032511	0.00308355
50:0	852.799	C53H106O6N	18:1-containing	0.00054625	0.000490106	0.00226661	0.00120873	0.000776791	0.000874009	0.000820492	0.000401531	6.32233e-05	0.000131666	3.0944e-05	6.91928e-05	0	0	0.000187917	0.000317738	0.00056051	0.000581037	0.00156839	0.000815226	0.0013763	0.00118207	0.00201364	0.00145492	0.000207728	0.000305064	0.000613005	0.00106566	0	0	7.29243e-06	1.63064e-05
51:3	860.768	C54H102O6N	18:1-containing	0	0	0	0	0	0	0	0	0	0	0	0	0	0	0	0	0	0	0	0	0	0	0	0	0	0	0	0	0	0	0	0
51:2	862.784	C54H104O6N	18:1-containing	0.000192922	6.50997e-05	0.000427876	0.000476097	0.000215039	0.000372459	0.000234005	0.000405309	0	0	0	0	0	0	0	0	5.90607e-05	0.000102296	0.000250141	0.000268736	0	0	0.00212587	0.000799453	0	0	0	0	0	0	0	0
864?	864.7		18:1-containing	0.0214162	0.00838007	0.0162817	0.00334962	0.00695535	0.00533426	0.00640318	0.00442294	0.00668687	0.00471182	0.00684749	0.00416586	0.0182035	0.00436802	0.0102497	0.0029343	0.000283548	0.000372582	0.00705332	0.00228848	0.00766256	0.00379516	0.0265034	0.00538469	0.0290332	0.00555887	0.0474974	0.0295882	0.0021163	0.00246882	0.00119963	0.00115731
866?	866.7		18:1-containing	0.32243	0.0535976	0.290396	0.0507015	0.171424	0.0665062	0.187371	0.0782447	7.2624e-05	8.68585e-05	0	0	0.000158141	0.000142342	0.000630906	0.000829878	0.0595013	0.0188974	0.247968	0.0354239	0.252455	0.0322834	0.499711	0.0737544	0.000461354	0.000650367	0.00145159	0.00139552	5.94353e-05	5.87618e-05	0	0
52:6	868.737	C55H98O6N	18:1-containing	0.987891	0.0731828	1.03411	0.110515	0.757592	0.193451	0.755505	0.264879	0.00549513	0.00576666	0.0028275	0.0025678	0.00441471	0.00171079	0.000312052	0.000273127	0.456422	0.122914	1.28492	0.170629	1.08105	0.0874491	1.51815	0.170263	0.00348028	0.00108506	0.0132639	0.00631274	0.00187256	0.00160582	0.00271781	0.00210563
52:5	870.752	C55H100O6N	18:1-containing	1.42958	0.117281	1.36432	0.0639973	1.31	0.411892	1.35476	0.549395	0.0693289	0.0446557	0.0544395	0.0314031	0.0868914	0.0139337	0.0130356	0.0102288	0.918763	0.23892	2.4079	0.31818	2.15206	0.233796	3.26949	0.488691	0.105207	0.0241581	0.271995	0.153705	0.0486069	0.0298409	0.0389941	0.0358887
52:4	872.768	C55H102O6N	18:1-containing	1.06536	0.123651	0.797911	0.0866621	0.898765	0.241684	0.851426	0.311524	0.390202	0.22752	0.381319	0.241555	0.411595	0.0751872	0.141213	0.0869682	0.624081	0.120597	1.54154	0.20894	1.46223	0.156668	1.83295	0.30718	0.648019	0.180907	1.59109	1.33721	0.298051	0.185596	0.175659	0.138886
52:3	874.784	C55H104O6N	18:1-containing	0.100246	0.0139697	0.0513324	0.00506889	0.0904646	0.0307002	0.0655627	0.0144066	0.67317	0.435764	0.606318	0.353975	0.582184	0.0530396	0.29888	0.0855821	0.0275956	0.00924759	0.0467837	0.00372123	0.104357	0.0113865	0.0213651	0.0100018	1.15393	0.300472	2.54768	2.02252	0.29252	0.218166	0.137148	0.182145
52:2	876.799	C55H106O6N	18:1-containing	0.000267367	0.000463093	0.00128899	0.00128693	0.000370806	0.000642254	0.0010648	0.00184429	0.501617	0.358393	0.366875	0.19503	0.545343	0.0439695	0.166803	0.0592095	0.00075252	0.0013034	3.90906e-05	6.77069e-05	0.00321758	0.00557302	0.00436027	0.00126428	0.614201	0.1427	1.12804	0.767259	0.186017	0.0934019	0.126505	0.071583
52:1	878.815	C55H108O6N	18:1-containing	0.100012	0.0130818	0.269031	0.188866	0.206896	0.181276	0.0854828	0.028645	0.00213398	0.00303651	0.0115386	0.0072852	0.0696413	0.00637631	0.0327849	0.0205018	0.0625846	0.00881813	0.184325	0.0323679	0.112683	0.0105919	0.208627	0.0321862	0.0370914	0.00216262	0.0535182	0.0312572	0.00549715	0.00491977	0.00196567	0.00176203
886?	886.7		18:1-containing	0.0524415	0.0121226	0.0884556	0.0496959	0.0723661	0.0624501	0.0222815	0.00493763	0.100437	0.0610799	0.117909	0.118607	0.0560143	0.0105933	0.0110915	0.0100134	0.0260179	0.00825346	0.0662457	0.0151068	0.0516977	0.0100793	0.0807536	0.0194957	0.278625	0.081387	0.288914	0.120981	0.0262704	0.0159004	0.0228903	0.0172917
53:3	888.799	C56H106O6N	18:1-containing	0.00421285	0.00446155	0.00333622	0.00351867	0.00345624	0.00450105	0.00138181	0.000658994	0.133944	0.0846761	0.150745	0.124545	0.0832703	0.0215555	0.0218207	0.0108102	0	0	0.00083859	0.00101177	0.00287026	0.00191782	0.0129002	0.00643187	0.426196	0.133075	0.400337	0.15757	0.0315923	0.0206025	0.0261143	0.0235876
53:2	890.815	C56H108O6N	18:1-containing	0.0647797	0.0256615	0.0516678	0.00216717	0.0235143	0.00882944	0.0237618	0.0105733	0.0598108	0.0413976	0.0540128	0.0299551	0.054288	0.0153958	0.0143503	0.00416686	0.00172627	0.000982511	0.0244228	0.00538387	0.0466808	0.00671075	0.205912	0.00926033	0.164022	0.0439407	0.185113	0.100416	0.0132104	0.00613346	0.0112042	0.0106579
892?	892.8		18:1-containing	1.29323	0.128712	1.70563	0.230546	1.20629	0.194976	1.12856	0.42857	0.00266392	0.0017698	0.00210368	0.00218885	0.0076029	0.00320487	0.00753318	0.00292561	0.991389	0.174848	2.27274	0.265808	1.49051	0.159383	1.51752	0.220232	0.0144524	0.00312101	0.0103727	0.00280067	0.000264681	0.000386237	4.13591e-05	9.24818e-05
898?	898.8		18:1-containing	1.02965	0.160527	1.14064	0.155532	1.12825	0.190593	0.995161	0.320515	0.439279	0.267015	0.424708	0.244953	0.377289	0.0562678	0.0832954	0.0656326	0.948071	0.132676	1.79534	0.2298	1.18897	0.134722	1.0762	0.244278	0.42078	0.105895	0.993727	0.750937	0.282957	0.18725	0.234228	0.226659
900?	900.8		18:1-containing	0.501124	0.160101	0.457581	0.126909	0.355409	0.0676869	0.308655	0.0880142	0.660929	0.391345	0.838921	0.481187	0.59688	0.0709717	0.18487	0.129781	0.234919	0.0261842	0.615328	0.0770419	0.485478	0.0642053	0.177938	0.0371281	0.88712	0.229322	2.03476	1.74394	0.375237	0.219589	0.306727	0.269268
54:3	902.815	C57H108O6N	18:1-containing	0.00103888	0.0017994	0	0	0.00797548	0.00391315	0.00404104	0.0038815	0.605193	0.352096	0.792151	0.45465	0.571909	0.0699769	0.210793	0.131061	0	0	0	0	0.0101353	0.0118193	0	0	1.07132	0.282062	2.42834	2.27383	0.296176	0.158701	0.26641	0.200507
54:2	904.83	C57H110O6N	18:1-containing	0.000802835	0.000953224	0.000500256	0.000539308	0	0	0.000681001	0.0010059	0.194018	0.115019	0.189355	0.106803	0.25304	0.0575182	0.0464538	0.014444	5.90607e-05	0.000102296	0.000529652	0.000584647	0.000622704	0.00058002	0.000417457	0.000403411	0.351843	0.0784804	0.61509	0.420136	0.0533531	0.0291974	0.0484672	0.0235503
54:1	906.846	C57H112O6N	18:1-containing	0.000171481	0.000211051	0.000475823	0.000478572	6.32937e-05	0.000109628	0	0	0.000176795	0.000395325	0.00346506	0.00398873	0.0193882	0.00670604	0.010059	0.0057038	0	0	0.000111396	9.93654e-05	0	0	0.01522	0.00177133	0.0121479	0.00490752	0.0197512	0.0102349	0.00172173	0.000244849	0.000539235	0.000724234
54:0	908.862	C57H114O6N	18:1-containing	0.0127136	0.00130513	0.0175147	0.00698451	0.0132996	0.0071133	0.00415242	0.00121992	0.000730634	0.000783204	0.00067164	0.000921519	0.000313161	0.000373988	0.000147697	0.000202274	0.00862545	0.00220073	0.020996	0.00383982	0.0117901	0.00308912	0.0504793	0.00817728	0.000804486	0.000851441	0.000303238	0.000461235	0	0	6.66474e-05	7.28145e-05
914?	914.8		18:1-containing	0.018	0.00657981	0.0179974	0.00896684	0.0113832	0.0044477	0.00491303	0.00085807	0.00654972	0.00383935	0.0130172	0.0104611	0.0048281	0.00117008	0.00517429	0.00404556	0.00923434	0.00196259	0.0138756	0.000715993	0.0140322	0.00892292	0.0240058	0.00412944	0.013918	0.0017549	0.0292548	0.0213871	0.00278276	0.00198382	0.00173771	0.00227812
916?	916.8		18:1-containing	0.00107877	0.000510617	0.000803017	0.000736662	0.000121771	0.000210913	0.000578132	0.000772797	0.00949826	0.0055441	0.0195735	0.0147941	0.00991985	0.00207098	0.0091069	0.00576281	0.000255619	0.000230635	0.00116475	0.00185038	0.000983131	0.000853318	0.00847963	0.00194885	0.0294955	0.0093138	0.0556084	0.0477283	0.00413406	0.00339807	0.0030602	0.00397301
918?	918.8		18:1-containing	3.78774e-05	6.56055e-05	0.000194405	0.000172122	0.000316241	0.000547745	0.000519014	0.000898958	0.00767942	0.00461766	0.0138553	0.00786094	0.0184892	0.00715287	0.00742428	0.00404864	0	0	0.000142929	0.00024756	0.000346424	0.000447017	0.00242275	0.0021047	0.0384906	0.0115734	0.0573298	0.0425276	0.00324593	0.00172061	0.00307291	0.00353887
920?	920.8		18:1-containing	0.00336874	0.000607495	0.0108866	0.00247758	0.00577122	0.00195773	0.00566334	0.0032939	0.00133507	0.00109634	0.00210133	0.00181625	0.00389119	0.00102823	0.00213533	0.000496748	0.00121119	0.000958321	0.00978836	0.00239188	0.00391566	0.00280821	0.0123031	0.000738554	0.00705685	0.00185712	0.00862886	0.00578288	0.000470904	0.000562485	0.000434415	0.000678199
922?	922.8		18:1-containing	0.0141077	0.00429404	0.0093628	0.000650162	0.0244763	0.00720531	0.0222471	0.00832112	2.55215e-05	3.73226e-05	0.000157898	0.000134668	4.46532e-05	9.98476e-05	0.000132567	6.40463e-05	0.0162705	0.00172348	0.0295611	0.00457144	0.0154606	0.00372388	0.0254368	0.000405686	8.92099e-05	0.000122783	0.000169709	0.000203367	6.54121e-05	6.57624e-05	0.000198046	0.000352525
928?	928.8		18:1-containing	0.00752052	0.00475399	0.00225244	0.002406	0.00710314	0.00551989	0.00560529	0.000651311	0.00295787	0.00177577	0.00712299	0.00430989	0.00404737	0.00183149	0.00206579	0.00307843	0.002295	0.000775827	0.0114451	0.000861649	0.0135678	0.00344627	0.00655095	0.00254638	0.00742914	0.00251365	0.0181359	0.0174034	0.00351066	0.00204025	0.00237863	0.00341301
930?	930.8		18:1-containing	0.00546012	0.000510345	0.00166837	0.00110852	0.00450976	0.00396429	0.00410176	0.000409681	0.00417257	0.00251739	0.0084973	0.00432246	0.00681489	0.00369157	0.00299202	0.00234998	0.00105121	0.000802379	0.00233396	0.00198795	0.00594272	0.00334952	0.00113631	0.000706892	0.0141605	0.00233088	0.0296029	0.0255523	0.00400784	0.00285883	0.00224055	0.00232859
56:2	932.862	C59H114O6N	18:1-containing	0	0	0	0	0	0	0	0	0.00375416	0.0021609	0.00297596	0.00194298	0.00585807	0.00166715	0.00119733	0.000600564	0	0	0	0	0	0	0	0	0.010968	0.00333467	0.0186982	0.00927882	0.00129693	0.00102437	0.000614261	0.00071806
56:1	934.877	C59H116O6N	18:1-containing	0	0	0	0	0	0	0	0	0.000270829	0.000523819	0.000970956	0.000798932	0.00260283	0.00134393	0.00131955	0.00128086	0	0	0	0	0	0	0	0	0.00294517	0.00272395	0.0109396	0.0101001	0.000272477	0.000269374	6.2127e-05	6.24852e-05
56:0	936.893	C59H118O6N	18:1-containing	0.000476011	0.000238472	0.000309383	0.000268007	0.000889478	0.00111863	0.000206849	0.00020696	1.2685e-05	2.83644e-05	5.47243e-05	0.000122367	0	0	2.40086e-05	5.3685e-05	0	0	7.20595e-05	0.000124811	0.00017045	0.000295228	0.000942418	0.00021971	2.99417e-05	6.69518e-05	0	0	0	0	0	0
944?	944.8		18:1-containing	0.000812519	0.000215621	0.000847531	0.000639001	0.000364915	0.000249712	0.00012934	0.000144801	1.99012e-05	4.45005e-05	0.00022271	0.000263585	0.000116375	0.000108872	0.000119004	9.80289e-05	4.83702e-05	8.37796e-05	0.00043116	0.000535352	0.000695816	0.00101955	0.00014295	0.000156109	0.000178537	0.000169574	0.00039903	0.000445219	1.26345e-05	2.82516e-05	1.51939e-05	2.09749e-05
946?	946.8		18:1-containing	0	0	8.97368e-05	0.000155429	0	0	0	0	0.000233656	0.000246027	0.00028078	0.000180589	0.000204428	0.000292815	0.000133573	0.000101916	0	0	0	0	0	0	0	0	0.00158855	0.000580324	0.00104281	0.00053429	8.82408e-06	1.97313e-05	3.32431e-05	3.25912e-05
948?	948.8		18:1-containing	0.0170018	0.0124571	0.0139515	0.00510442	0.0156424	0.00315537	0.0130388	0.00351797	0.000144264	0.000183463	8.64323e-05	0.000106463	0.000535968	0.000266662	0.00024927	0.000259902	0.00363525	0.00394714	0.0100287	0.00122482	0.0192542	0.00174407	0.0030455	0.00135064	0.00157861	0.000934391	0.00345415	0.00453987	2.51257e-05	5.61827e-05	0	0
958?	958.8		18:1-containing	0.0228652	0.00832862	0.0134064	0.00528301	0.0254829	0.0100781	0.0192399	0.00487912	0.000379811	0.00050109	0.000420776	0.000484689	0.000244547	0.000238716	8.97743e-06	2.00742e-05	0.00596016	0.00114785	0.011095	0.00431825	0.0350502	0.00638472	0.000609287	0.000289408	0.000847292	0.000752936	0.00230189	0.00129144	2.40406e-05	3.45757e-05	4.39923e-05	9.83697e-05
58:2	960.893	C61H118O6N	18:1-containing	0	0	0	0	0	0	0	0	0.0046743	0.00318308	0.00504009	0.00351246	0.00846557	0.0042382	0.00114903	0.000792728	0	0	0	0	0	0	0	0	0.0183381	0.00414697	0.0355669	0.022296	0.000741608	0.000578368	0.000483759	0.00042336
58:1	962.908	C61H120O6N	18:1-containing	0	0	0	0	0.000114454	0.00019824	0	0	0.00166278	0.0013	0.00271998	0.000732507	0.00800769	0.0013628	0.00277227	0.00215261	0	0	0	0	0	0	0	0	0.0073607	0.00233488	0.00905422	0.00620932	0.000912471	0.000865407	0.000116439	7.95546e-05
58:0	964.924	C61H122O6N	18:1-containing	0.000212065	0.000367307	0	0	0.000133375	0.000231012	0.000102456	0.000177458	2.46186e-05	5.50489e-05	0	0	0	0	0	0	0	0	0.000351742	0.000454056	0	0	0	0	0	0	8.3384e-05	0.000186452	0	0	0	0
976?	976.9		18:1-containing	0.0155702	0.0118575	0.00782272	0.00292916	0.0126286	0.000742309	0.0128533	0.00289291	0.000133974	0.000194215	0.00049587	0.000718681	0.00191645	0.000930742	0.00037464	0.000213923	0.00159537	0.00142139	0.00936292	0.0035161	0.0115465	0.00426819	0.00594895	0.00316206	0.00325584	0.0017101	0.00234738	0.00141169	0	0	1.01815e-05	2.27666e-05
60:2	988.924	C63H122O6N	18:1-containing	0.0155702	0.0118575	0.00782272	0.00292916	0.0126286	0.000742309	0.0128533	0.00289291	0.0214722	0.0148155	0.0253364	0.0134677	0.0298184	0.0125045	0.00271269	0.00099199	0.00159537	0.00142139	0.00936292	0.0035161	0.0115465	0.00426819	0.00594895	0.00316206	0.0530397	0.0146725	0.079211	0.043489	0.00276049	0.00153301	0.00266793	0.000653675
988?	988.9		18:1-containing	4.09956e-05	7.10065e-05	0.000158321	0.000155214	0.000384933	0.000515235	3.53831e-05	6.12853e-05	0.0214722	0.0148155	0.0253364	0.0134677	0.0298184	0.0125045	0.00271269	0.00099199	3.72221e-05	6.44706e-05	0	0	0	0	6.39438e-05	0.000110754	0.0530397	0.0146725	0.079211	0.043489	0.00276049	0.00153301	0.00266793	0.000653675
60:1	990.94	C63H124O6N	18:1-containing	8.31437e-05	0.000144009	0	0	0	0	0	0	0.00341086	0.00241034	0.00471659	0.00128931	0.00956507	0.00388238	0.00177436	0.00162437	0	0	0	0	0	0	0	0	0.0137255	0.00391671	0.0173188	0.00790417	0.000304303	0.000249761	0.000356371	0.000254012
18:1-TAG				9.0847	0.598739	8.78375	0.228593	7.80146	1.87737	7.5324	2.73677	0	0	5.96981	3.17947	4.69322	0.463123	0	0	5.22142	1.00109	12.7337	1.51224	11.2737	1.14146	11.9404	1.95735	7.70983	1.88503	16.5294	12.3015	2.44141	1.37742	1.82441	1.54747
40:4	704.581	C43H78O6N	18:2-containing	4.24435e-05	7.35143e-05	0.000286131	0.000495593	0.000140004	0.000138477	0	0	2.23558	2.05506	0.00222401	0.002012	0.000900985	0.000680727	1.11357	1.28505	0	0	0	0	0.000126639	0.000219345	0.000138601	0.000240065	0.00177637	0.000663425	0.00521857	0.00493652	0.000160781	9.95519e-05	0.000208919	8.63944e-05
40:3	706.596	C43H80O6N	18:2-containing	0.00278791	0.00127966	0.000705945	0.000840018	0.00164803	0.000764655	0.000390266	0.000103806	0	0	0.364661	0.222857	0.027178	0.0111208	0	0	0.000544431	0.00027055	0.000769612	0.000203328	0.00145705	0.00173464	0.00776031	0.00560188	0.0455366	0.0132789	0.120608	0.0502684	21.2405	47.4951	0	0
40:2	708.612	C43H82O6N	18:2-containing	0.41145	0.116265	0.665299	0.191477	0.608227	0.392084	0.815779	0.207786	0	0	0.0173378	0.0130751	0.00461828	0.00215553	0	0	0.339387	0.0333329	0.367211	0.163769	0.975293	0.0420217	0.127618	0.0266977	0.00845749	0.0025823	0.0552823	0.0367568	1.87259	4.18725	0	0
40:1	710.628	C43H84O6N	18:2-containing	0.0857741	0.0465935	0.0862433	0.00891572	0.0119923	0.00643624	0.0160692	0.0181177	0.492035	0.685822	0.000306277	0.000440091	2.57147e-05	3.58835e-05	0.157524	0.218822	0.0121171	0.00103234	0.016067	0.00208822	0.00279693	0.00242237	0.16186	0.0673929	0.000117108	0.000161555	0.000285109	0.000307205	0.0473409	0.105104	0	0
40:0	712.643	C43H86O6N	18:2-containing	0.00364076	0.00388379	0.000747253	0.00129428	0.00218975	0.00281229	0.00222088	0.00207484	0.336781	0.304708	0.000301424	0.000315619	2.53932e-05	5.67809e-05	0.360134	0.387808	0.000409307	0.000485135	0.00145856	0.00129776	0.0015393	0.000702831	0.00913735	0.00213857	0.000339317	0.000305803	0.000350636	0.000241309	7.39819e-05	0.000159355	8.55254e-05	7.47206e-05
41:3	720.612	C44H82O6N	18:2-containing	0.000471045	0.000421939	6.67696e-05	0.000115648	0.000362323	0.000627561	0.000357883	0.000619871	0	0	0.232281	0.204677	0.000963475	0.0011133	0	0	9.14311e-05	0.000158363	0.000172891	0.000299456	0.0002231	0.000228251	4.62282e-05	8.00695e-05	0.00122842	0.000677128	0.0249977	0.0231752	1.21993	2.70692	0.0133682	0.0101372
41:2	722.628	C44H84O6N	18:2-containing	0.0167938	0.00447904	0.0949426	0.0389897	0.0160394	0.01063	0.0174339	0.00910812	0	0	0.017186	0.00606679	0.00511792	0.00231881	0	0	0.0150456	0.00186785	0.0103477	0.00297545	0.0749315	0.0156959	0.00307708	0.00185181	0.00731676	0.00258283	0.0151556	0.00842439	0.317041	0.708926	0	0
41:1	724.643	C44H86O6N	18:2-containing	0.0294146	0.00845794	0.0179598	0.00517448	0.00635105	0.00122104	0.00617294	0.00274811	0.316918	0.439339	0.000439563	0.000852551	0.000345988	0.000268521	0	0	0.00262727	0.00186842	0.0137808	0.00596065	0.00982729	0.00894239	0.0543358	0.0166853	8.46749e-05	0.000118186	0.00166276	0.00107117	0.0895552	0.200088	0.000207416	0.000221328
41:0	726.659	C44H88O6N	18:2-containing	0.0220135	0.00860078	0.0168479	0.00802759	0.00404638	0.000596469	0.00252229	0.000755184	0	0	0.000967589	0.00216359	0.00149501	0.00204877	0	0	0.00160957	0.00144241	0.0144948	0.0073542	0.000892203	0.000144569	0.0984633	0.0290828	0	0	0	0	0	0	0	0
A?	728.674	C44H90O6N	18:2-containing	0.000845908	0.00136	0	0	1.69043e-06	2.92791e-06	0.000283087	0.000171126	0	0	0	0	0	0	0	0	1.43138e-06	2.47922e-06	0	0	0	0	0.00335304	0.00442081	0.000242536	0.000354279	0.00680326	0.00736245	0.100975	0.225787	0	0
B?	734.628	C45H84O6N	18:2-containing	0	0	0	0	0	0	0	0	0	0	0.00403875	0.00367267	9.98133e-05	9.77287e-05	0	0	0	0	0	0	0	0	0.000152067	0.000263388	7.85372e-05	0.000175614	9.33777e-05	0.000208799	0.0288826	0.0642074	5.17065e-05	0.000115619
42:2	736.643	C45H86O6N	18:2-containing	0.00100717	0.00136775	0.000473863	0.000573601	0	0	0	0	0	0	0.00346358	0.00198605	0.000832023	0.000752287	0	0	0	0	7.20595e-05	0.000124811	0.000235913	0.000408613	0.0129827	0.00820066	0.00188586	0.00136082	0.00363302	0.00414726	0.101294	0.2265	0	0
42:1	738.659	C45H88O6N	18:2-containing	0	0	0	0	0	0	0	0	0	0	0.000392911	0.000788511	7.75246e-05	9.18173e-05	0	0	0	0	0	0	0	0	0.0036657	0.00441362	0.000147727	0.000155964	1.25345e-05	2.16833e-05	0.1014	0.226737	0.000303228	0.000382014
42:0	740.674	C45H90O6N	18:2-containing	0.00323949	0.0024669	0.00155904	0.00035496	0.000244321	0.000188639	0.000588735	0.000386254	0	0	0.000242048	0.000194782	0.000174053	0.000166687	0	0	0.0008405	0.000597277	0.000354337	0.00031554	0.000842897	0.000426605	0.00386886	0.0032603	0.000147879	0.000240974	0.000286958	0.00032196	0	0	0	0
C?	742.69	C45H92O6N	18:2-containing	0.0149926	0.00979695	0.0054417	0.00173786	0.000913468	0.000619011	0.000337636	0.000112136	0.126732	0.169008	2.20331e-05	4.92676e-05	5.65663e-05	8.75598e-05	0.27562	0.425599	0.000121275	0.000210055	0.00735345	0.00465981	0.00225532	0.00243408	0.0308733	0.0175966	0	0	8.88239e-05	0.000130612	0	0	2.5394e-05	4.37141e-05
D?	748.643	C46H86O6N	18:2-containing	0.000127254	0.000220411	0	0	0	0	0	0	0	0	0.00125989	0.00116112	0.00058778	0.000508962	0	0	0	0	8.77008e-05	0.000151902	0	0	0.00137128	0.0015371	0.0003218	0.000275847	0.0019574	0.00119701	0.24176	0.53947	0.000591309	0.000658196
43:2	750.659	C46H88O6N	18:2-containing	0.0122805	0.00993059	0.00594356	0.00112591	0.00166508	0.00108502	0.00106364	0.00116743	0.873878	0.795136	0.00133059	0.00183767	0.00142769	0.000959598	0.665294	0.978179	0.000862649	0.000193878	0.00540448	0.00357651	0.00253124	0.00318435	0.0684888	0.0275737	0.000871284	0.000536832	0.00254805	0.00282868	0.14715	0.328808	0.000155595	8.47599e-05
43:1	752.674	C46H90O6N	18:2-containing	0.000981813	0.00120254	3.08396e-05	5.34158e-05	1.3091e-05	2.26743e-05	0.000137973	0.000238977	0.00367045	0.00820736	5.11689e-05	8.98369e-05	0	0	0	0	4.77275e-05	8.26665e-05	0	0	6.29033e-05	0.000108952	0.0082299	0.00553239	1.81742e-05	4.06388e-05	0	0	5.45616e-06	1.22003e-05	0	0
43:0	754.69	C46H92O6N	18:2-containing	0.000668245	0.000517721	0	0	0	0	0	0	0	0	0	0	6.86608e-05	8.51262e-05	0	0	4.56338e-05	7.90401e-05	0	0	0	0	7.81996e-06	1.35446e-05	0	0	0.000170461	0.000175971	0	0	0	0
E?	756.706	C46H94O6N	18:2-containing	1.84427e-05	3.19437e-05	0	0	0	0	0	0	0.0147964	0.0330858	0	0	3.41564e-05	7.6376e-05	0	0	0	0	7.20595e-05	0.000124811	6.33765e-05	0.000109771	0	0	0	0	2.26105e-05	5.05587e-05	0	0	2.12643e-05	3.10415e-05
44:3	762.659	C47H88O6N	18:2-containing	0.000607116	0.00057688	0	0	0	0	0	0	0	0	0.000575435	0.000570813	0.000399249	0.000301953	0	0	0	0	0.00100971	0.00146406	0.000144815	0.00012548	0.00466916	0.00465106	0.00232957	0.00254982	0.0069799	0.0104991	0.746414	1.66903	0	0
44:2	764.674	C47H90O6N	18:2-containing	0.00218013	0.00195309	0	0	0	0	2.7214e-05	4.7136e-05	0	0	0.00210085	0.00138579	0.000524829	0.000316793	0	0	0.000378963	0.000358629	0.00093403	0.00122431	0.00130267	0.0011802	0.0584394	0.0286523	0.00134794	0.00114441	0.00555835	0.00757515	0	0	0	0
44:1	766.69	C47H92O6N	18:2-containing	0.00119148	0.00117389	0	0	0	0	0	0	0	0	1.63042e-05	2.3115e-05	0	0	0.213213	0.476759	0.000374842	0.000544045	0.000413551	0.000299993	0.00133773	0.0014554	0.0402672	0.0263436	0	0	0	0	0	0	4.09636e-06	9.15973e-06
44:0	768.706	C47H94O6N	18:2-containing	0.000134953	0.0001182	0	0	0	0	0	0	0	0	1.87923e-05	4.20209e-05	0	0	0	0	0	0	0	0	0.00019016	0.000329367	0.00119803	0.00138383	0	0	0	0	0	0	0	0
F?	770.721	C47H96O6N	18:2-containing	3.71135e-05	6.42824e-05	0	0	0	0	0	0	0	0	0	0	0	0	0	0	0	0	0	0	0	0	0	0	1.60495e-05	3.58879e-05	0	0	0	0	0	0
45:3	776.674	C48H90O6N	18:2-containing	0.000212428	0.000367937	0	0	0	0	0	0	0	0	0.000388811	0.000869408	0	0	0	0	0	0	0	0	0	0	0.000247655	0.000261479	0.00176776	0.00171355	0.00294745	0.00337696	0	0	0	0
45:2	778.69	C48H92O6N	18:2-containing	7.40691e-06	1.28291e-05	0.000307549	0.000532691	0	0	0.000270994	0.000331744	0	0	0.00037847	0.000460324	0.000737484	0.000693199	1.56546	2.16367	2.0214e-05	3.50116e-05	0.000666964	0.000750638	0.000332871	0.000322663	0.00352609	0.00192446	0.000255722	0.000172005	0.00345295	0.00368215	0.027325	0.0608399	2.89098e-05	3.18266e-05
45:1	780.706	C48H94O6N	18:2-containing	0.000398296	0.000388336	0	0	8.5459e-05	0.000148019	4.59413e-05	7.95727e-05	0	0	2.28414e-05	5.10748e-05	0	0	0.191773	0.308459	0	0	0	0	8.7791e-05	9.86981e-05	0.00271022	0.00390138	0	0	0	0	1.34377e-05	3.00477e-05	1.89163e-05	2.67319e-05
45:0	782.721	C48H96O6N	18:2-containing	0.000209902	0.000266514	2.98651e-05	5.17279e-05	6.32937e-05	0.000109628	8.71479e-05	0.000150945	0.0235864	0.037931	0	0	0	0	0.0442743	0.0990003	8.26425e-05	0.000143141	0	0	0.000102527	0.000177583	0.00140201	0.00186982	0	0	0	0	0	0	0	0
G?	784.737	C48H98O6N	18:2-containing	2.9953e-05	5.18801e-05	0	0	0	0	0	0	0	0	0	0	0	0	0.320425	0.716493	0	0	0	0	0	0	0	0	1.69194e-05	3.7833e-05	0	0	0	0	0	0
H?	788.674	C49H90O6N	18:2-containing	0.000369086	0.000211668	0.000200228	0.000234208	0	0	0	0	0	0	0.0033094	0.00310857	0.00102001	0.000256964	0	0	0	0	0.000127152	0.000220234	0.000208191	1.61691e-05	0.0159817	0.00964732	0.00352593	0.00281749	0.0103604	0.0125585	0.983512	2.1992	0	0
46:3	790.69	C49H92O6N	18:2-containing	0.00961143	0.00567701	0.000420972	0.000604983	0.00161362	0.00197495	0.00202178	0.00172738	0	0	0.00885552	0.00808747	0.00213166	0.00123388	0	0	0.00172171	0.00139442	0.0154853	0.0108457	0.00554732	0.00096997	0.0419322	0.0224527	0.011213	0.00450386	0.0280555	0.0400269	2.4326	5.43947	0	0
46:2	792.706	C49H94O6N	18:2-containing	0.0208503	0.0105494	0	0	0.0143398	0.0112064	0.0100705	0.00447457	0	0	0.00176849	0.00126366	0.00231754	0.0013748	0	0	0.0158794	0.00348616	0.0505673	0.0118048	0.0296037	0.00966643	0.0809334	0.0402698	0.00091926	0.000864968	0.00283692	0.00317355	0	0	0	0
46:1	794.721	C49H96O6N	18:2-containing	0.0114281	0.011189	0.00017461	0.000302433	0.00411866	0.00546212	0.0106868	0.00919393	0	0	0	0	0	0	0	0	0.00755924	0.00225165	0.0162388	0.00351315	0.0235521	0.00410941	0.0128107	0.0101815	9.22787e-06	2.06341e-05	0	0	0	0	9.82498e-06	2.19693e-05
46:0	796.737	C49H98O6N	18:2-containing	0	0	0	0	0	0	1.47687e-05	2.55801e-05	0.0086294	0.0192959	0	0	0	0	0	0	7.99471e-05	0.000138472	0	0	0	0	0	0	0	0	0	0	0	0	0	0
I?	798.752	C49H100O6N	18:2-containing	0	0	0	0	0	0	0	0	0	0	0	0	1.3968e-05	3.12335e-05	0.0864353	0.193275	0	0	0	0	0	0	0	0	7.10251e-05	0.000158817	4.25412e-05	9.51251e-05	0	0	0	0
J?	802.69	C50H92O6N	18:2-containing	0	0	0.000123804	0.000214435	0	0	0	0	0.177203	0.189853	0.000641997	0.000467346	0.000404466	0.000361819	0	0	0	0	0	0	0	0	0.000493377	0.000429372	0.000345599	0.000299281	0.0013318	0.00113171	0	0	0	0
47:2	804.706	C50H94O6N	18:2-containing	3.69438e-05	6.39886e-05	0	0	0.000408542	0.000487868	0.000175676	0.000304279	0	0	0.000185263	0.000256466	0.00111895	0.000901691	0	0	0.000368335	0.000323979	0.000979654	0.000341211	0.000113998	0.00019745	0.000491443	0.000658047	0.00343278	0.00135827	0.00747341	0.0102376	0	0	0	0
47:1	806.721	C50H96O6N	18:2-containing	0.00588338	0.00212841	0.000319412	0.000553238	0.00162086	0.00107454	0.00114374	0.000399787	0	0	0.000741534	0.00124061	0	0	0	0	0.000904787	7.64552e-05	0.00521533	0.00142988	0.0040773	0.00130084	0.00541522	0.00321448	0.000660634	0.000886721	0.00552652	0.00889913	0	0	0	0
47:0	808.737	C50H98O6N	18:2-containing	0.0012092	0.00198938	0	0	0	0	0	0	0	0	0	0	0	0	0	0	0	0	0.00092366	0.00159983	0.00305691	0.000168218	0.00242545	0.00243524	6.26382e-05	0.000140063	1.04213e-05	2.33026e-05	0	0	9.11478e-06	2.03813e-05
K?	810.752	C50H100O6N	18:2-containing	0	0	0	0	0	0	0	0	0	0	3.89494e-05	8.70935e-05	0	0	0	0	0	0	1.13523e-05	1.96628e-05	0	0	0	0	4.73355e-05	0.000105845	0	0	0	0	0	0
L?	812.768	C50H102O6N	18:2-containing	0.000202833	0.000251094	0.000176368	0.000305478	4.77034e-05	8.26247e-05	6.53282e-05	0.000113152	0.290734	0.263904	0.000314362	0.000209432	0.000406386	0.000343195	0	0	0.000153494	0.00026586	0	0	0	0	0	0	0.000336809	0.000366667	0.000628851	0.000414455	0.0576582	0.12833	0.00012737	0.000166648
M?	816.706	C51H94O6N	18:2-containing	0.00357075	0.00261463	0.000430403	0.000335739	0.000560467	0.000636419	0.00201107	0.00234339	0.568866	0.610297	0.00418758	0.00345011	0.00199721	0.00126905	0	0	0.000378613	0.000236126	0.00247207	0.000953247	0.00151828	0.00131649	0.00682534	0.00228131	0.00301355	0.00178608	0.0127166	0.0109906	2.35503	5.266	0	0
48:3	818.721	C51H96O6N	18:2-containing	0.0383545	0.0137379	0.0130778	0.00517677	0.0300861	0.0193381	0.0398853	0.0163455	0	0	0.0131366	0.0096332	0.0158905	0.00662433	0	0	0.0302129	0.0063274	0.0492801	0.00373148	0.0426344	0.00783123	0.0444942	0.00854145	0.0218373	0.0053711	0.068803	0.0500813	11.5167	25.752	0	0
48:2	820.737	C51H98O6N	18:2-containing	0.214341	0.0686005	0.0749414	0.0102987	0.153811	0.0847067	0.214799	0.0835144	0	0	0.0181149	0.0125932	0.014994	0.00635995	0	0	0.130417	0.0254336	0.258715	0.0186703	0.298062	0.0441472	0.0901143	0.0275463	0.012358	0.00688593	0.0264566	0.0155216	0	0	0	0
48:1	822.752	C51H100O6N	18:2-containing	0.107271	0.0466378	0.0286252	0.00817098	0.0602421	0.0344595	0.0923623	0.0362259	0	0	0	0	0	0	0	0	0.0705011	0.015836	0.0869467	0.0210553	0.201656	0.0166126	0.0595478	0.0167925	0	0	0	0	6.12848e-05	0.000137037	0	0
48:0	824.768	C51H102O6N	18:2-containing	0	0	0	0	0	0	0	0	0.015256	0.0215193	0	0	0	0	0	0	0	0	0	0	0	0	0	0	0	0	0	0	0	0	0	0
N?	826.784	C51H104O6N	18:2-containing	0	0	0	0	0	0	0	0	0.0581547	0.0852346	1.94922e-05	4.35859e-05	2.72292e-05	3.85217e-05	0	0	0	0	0	0	0	0	0	0	5.25897e-05	0.000117594	2.26105e-05	5.05587e-05	0	0	0	0
O?	832.737	C52H98O6N	18:2-containing	0.00823081	0.00267516	0.0099501	0.0102933	0.00809146	0.0032723	0.00572365	0.00501248	0	0	0.00764818	0.00484529	0.00760374	0.0010873	0	0	0.0016118	0.000877362	0.00935165	0.00345857	0.00560105	0.00293359	0.02081	0.00912782	0.0226258	0.00626855	0.0547472	0.0305837	0	0	0	0
49:2	834.752	C52H100O6N	18:2-containing	0.0467673	0.00218688	0.0355796	0.0264943	0.046134	0.0253236	0.0238568	0.00608328	0	0	0.000919583	0.00076782	0.00232935	0.0016296	0	0	0.0102459	0.00228089	0.049427	0.00978086	0.0412049	0.00838932	0.0455705	0.017004	0.00545364	0.0028915	0.00914783	0.00417387	0	0	0	0
49:1	836.768	C52H102O6N	18:2-containing	0.0108292	0.00287025	0.00223445	0.00285468	0.00502659	0.00263484	0.00186384	0.00141612	0	0	0	0	0	0	0	0	0.00271998	0.00225048	0.00933054	0.00238773	0.0176122	0.00119082	0.031736	0.0181385	2.36734e-05	5.29353e-05	0	0	0.040633	0.0908582	0	0
P?	838.784	C52H104O6N	18:2-containing	0	0	0	0	0	0	0	0	0.0188744	0.0260022	0.000185857	0.000173768	8.70646e-05	0.000125244	0	0	0	0	0	0	0	0	0	0	0	0	0.000588592	0.000947082	0.0541978	0.121103	4.36729e-05	6.08118e-05
Q?	840.799	C52H106O6N	18:2-containing	0	0	0	0	0	0	0	0	0.2437	0.361811	0.000114272	0.000106891	0.000133082	8.78159e-05	0.353296	0.579451	0	0	0	0	0	0	0.000149065	0.000258189	0.000323828	0.000312136	0.00166415	0.000918653	9.12544e-05	6.42432e-05	0.000182923	0.000154666
50:4	844.737	C53H98O6N	18:2-containing	0.116694	0.010144	0.064761	0.00954399	0.0768292	0.0330387	0.0868212	0.0332756	0	0	0.0674092	0.0444008	0.077907	0.0255249	0.2	0.2	0.0424151	0.0139222	0.110263	0.0191766	0.122699	0.00762511	0.0808706	0.013648	0.148311	0.0418189	0.440478	0.280547	64.5485	144.335	0	0
50:3	846.752	C53H100O6N	18:2-containing	0.78718	0.0631488	0.443487	0.0731759	0.785306	0.304436	0.779458	0.277699	0	0	0.0987211	0.061276	0.128926	0.0388847	0.2	0.2	0.486469	0.103084	0.933605	0.0902204	0.873121	0.0781945	0.81269	0.230507	0.172926	0.0454481	0.393371	0.240794	69.2524	154.853	0	0
50:2	848.768	C53H102O6N	18:2-containing	1.23189	0.136132	0.560558	0.0309966	1.11314	0.462521	1.2494	0.434236	0	0	0.0178872	0.00890337	0.065625	0.00954267	0.1	0.1	0.823093	0.0947887	1.51345	0.157263	1.72247	0.124014	0.983256	0.317849	0.0499042	0.0124255	0.076791	0.03349	2.76323	6.17877	0	0
50:1	850.784	C53H104O6N	18:2-containing	0.168119	0.0258503	0.0490994	0.00433493	0.140497	0.0696582	0.1449	0.0503134	0	0	0	0	0	0	0	0	0.0701804	0.00974073	0.103802	0.0144094	0.290301	0.0281672	0.432767	0.167745	3.09792e-05	6.92717e-05	0	0	0	0	0	0
50:0	852.799	C53H106O6N	18:2-containing	1.4303e-06	2.47736e-06	0.000516531	0.000894657	0	0	0	0	0.364526	0.460785	0.000194775	0.000266982	0.000507274	0.000180789	1.87561	2.6662	0	0	0	0	0	0	0	0	0.000921374	0.00130483	0.00176814	0.00131263	0.212829	0.47529	0.000415019	0.000500922
51:3	860.768	C54H102O6N	18:2-containing	0	0	0	0	0	0	0	0	0	0	0	0	0	0	0	0	0	0	0	0	0	0	0	0	0	0	0	0	0	0	0	0
51:2	862.784	C54H104O6N	18:2-containing	0.0246342	0.00706393	0.021444	0.0172246	0.0373924	0.0241818	0.0143489	0.00452474	0	0	0	0	0	0	0	0	0.00883671	0.00550123	0.022431	0.00432859	0.0267191	0.00300084	0.0603797	0.0179402	0	0	0	0	0.931169	2.08216	0	0
864?	864.7		18:2-containing	0.00150962	0.000956639	0.000141658	0.000122959	0.000215363	0.000373019	0	0	0	0	0.000116332	0.000179921	0.000165065	0.000168697	0	0	0	0	0.000342223	0.000314598	0.000405889	0.000368152	0.0053084	0.00129908	0.00107331	0.00083867	0.000196845	0.00027316	0	0	3.7142e-05	6.39855e-05
866?	866.7		18:2-containing	0.0320279	0.0082265	0.0205031	0.00471357	0.0170266	0.00269135	0.0112791	0.0055157	0	0	0.00049466	0.000363824	0.00250375	0.00182426	0	0	0.00135736	0.00118622	0.0188934	0.00666827	0.0218573	0.000463751	0.0427974	0.00443443	0.00208133	0.00045005	0.0117011	0.00604207	1.50899	3.37195	0.00126042	0.00209247
52:6	868.737	C55H98O6N	18:2-containing	0.372111	0.0482056	0.290436	0.0645546	0.260312	0.0738529	0.251767	0.103122	0	0	0.0328344	0.0218894	0.0556316	0.0118953	0.05	0.1	0.103267	0.0246752	0.352336	0.0628828	0.346056	0.024323	0.699712	0.148166	0.0585228	0.0149338	0.179539	0.0830655	35.9594	80.3367	0.0329498	0.0326699
52:5	870.752	C55H100O6N	18:2-containing	1.42659	0.0430529	1.21256	0.14069	1.42506	0.356901	1.35399	0.5001	0	0	0.220066	0.129899	0.220347	0.0675733	0.05	0.1	0.959419	0.205536	1.97046	0.257077	1.72578	0.155709	3.03018	0.569772	0.319935	0.0876507	0.880675	0.627855	202.598	453.023	0	0
52:4	872.768	C55H102O6N	18:2-containing	2.46191	0.321845	1.83911	0.279199	3.38165	1.01171	3.16889	1.1668	0	0	0.402644	0.240274	0.363078	0.0863674	0	0	2.2622	0.419285	3.78995	0.547704	3.26834	0.349339	7.11089	1.84723	0.596114	0.157092	1.62658	1.19545	0	0	0	0
52:3	874.784	C55H104O6N	18:2-containing	1.59261	0.221791	0.944179	0.206184	1.86613	0.493859	1.72237	0.494821	0	0	0.238865	0.126728	0.261666	0.0290418	0.262	0.029	1.30765	0.158162	2.0636	0.249924	2.26021	0.227018	4.37097	1.34689	0.297346	0.079951	0.579225	0.384987	110.684	247.251	0.0982388	0.0634596
52:2	876.799	C55H106O6N	18:2-containing	0.137377	0.0276345	0.0461268	0.0192813	0.112309	0.0283543	0.107524	0.030426	0	0	0.0166609	0.00266543	0.04564	0.007078	0	0	0.0427512	0.0163529	0.0896366	0.00995887	0.170042	0.0223453	0.0370928	0.0350085	0.0430488	0.00842985	0.0531863	0.0109204	3.87639	8.66786	0	0
52:1	878.815	C55H108O6N	18:2-containing	0.107548	0.00469679	0.282431	0.178027	0.302732	0.273966	0.113441	0.0301231	0.393628	0.824204	5.86168e-05	0.000131071	0	0	0.269463	0.602537	0.0703171	0.0161074	0.196241	0.0156989	0.106762	0.0182315	0.186819	0.0442221	0	0	0.000759053	0.000987028	0.473601	1.059	7.118e-05	0.000142283
886?	886.7		18:2-containing	0.129706	0.0182256	0.288835	0.204649	0.42775	0.376531	0.163052	0.0404569	0	0	0.111688	0.102648	0.053422	0.00658108	0	0	0.108045	0.016648	0.233887	0.0365476	0.141089	0.0184054	0.292415	0.0901584	0.214518	0.0669004	0.286084	0.115779	19.8354	44.3532	0	0
53:3	888.799	C56H106O6N	18:2-containing	0.0681033	0.02658	0.110362	0.0829183	0.156461	0.14459	0.0554216	0.0136787	0	0	0.0388968	0.0286332	0.0252707	0.00467866	0	0	0.0530786	0.00561964	0.0856949	0.0109654	0.0712093	0.0165077	0.140641	0.0310165	0.0704207	0.0229136	0.0998585	0.0530376	8.67085	19.3886	0	0
53:2	890.815	C56H108O6N	18:2-containing	0.0131089	0.00250864	0.00756201	0.00713736	0.0144577	0.00982044	0.00356176	0.00184668	0	0	0.00166169	0.000706794	0.00401105	0.0008201	0	0	0.00500017	0.00488501	0.00957068	0.00533259	0.0170095	0.005817	0.0317202	0.00514	0.00735329	0.00219943	0.00509738	0.00304981	0	0	0	0
892?	892.8		18:2-containing	1.45374	0.129671	1.71794	0.164418	1.33545	0.246076	1.19852	0.402436	0	0	0.00754572	0.00462343	0.0173186	0.00400238	0.685929	0.937509	0.939581	0.189703	2.34176	0.34178	1.59711	0.16465	1.96868	0.387684	0.00479491	0.00107153	0.0229804	0.0116299	7.0227	15.7032	0	0
898?	898.8		18:2-containing	1.82583	0.199061	2.05256	0.259898	2.33009	0.339586	2.09332	0.724576	0	0	0.504796	0.287127	0.351431	0.0819425	0	0	1.98767	0.315559	3.4898	0.492545	2.21134	0.189272	2.03846	0.497038	0.456332	0.121506	1.1267	0.937158	253.469	566.774	0	0
900?	900.8		18:2-containing	1.84523	0.452896	1.89786	0.451394	3.21177	0.517548	2.7665	0.925584	0	0	0.466312	0.265832	0.321175	0.0414628	0	0	2.34091	0.373148	3.42005	0.571072	2.20779	0.24015	1.95293	0.542857	0.455605	0.134318	1.19817	0.972448	165.215	369.431	0	0
54:3	902.815	C57H108O6N	18:2-containing	0.881482	0.433813	0.717373	0.254121	0.874421	0.114337	0.676534	0.161709	0	0	0.12689	0.0648661	0.11166	0.00845964	0	0	0.424426	0.0399724	0.855097	0.156652	0.805282	0.104785	0.246393	0.0686453	0.126732	0.033503	0.304641	0.185241	34.0872	76.2213	0	0
54:2	904.83	C57H110O6N	18:2-containing	0.0104635	0.00865496	0	0	0.0105584	0.0115882	0.00489598	0.00657548	0	0	0.000804604	0.00139074	0.00498823	0.00400666	0	0	0.00956373	0.00981523	0.00501198	0.00868101	0.00565442	0.0049026	0.0101059	0.0111684	0.00449457	0.00290515	0.00242985	0.00216785	1.92544e-05	4.30542e-05	0	0
54:1	906.846	C57H112O6N	18:2-containing	0.00437357	0.00467836	0.00239033	0.0015743	0.00249294	0.00308655	0.00151162	0.000631616	0	0	0.000316764	0.000258719	0.000182446	0.000269977	0	0	0.000613525	0.000549357	0.000324755	0.000443846	0.00254448	0.00141404	0.00125695	0.00127757	3.26371e-05	6.86417e-05	0.000158014	0.000188442	0	0	0	0
54:0	908.862	C57H114O6N	18:2-containing	0.0114355	0.0018375	0.0233532	0.0128197	0.0252998	0.0179938	0.0105174	0.00379386	0.0963934	0.102088	0.000109488	0.000169265	7.49803e-05	0.000167661	0	0	0.017996	0.000698117	0.0216342	0.00976693	0.0139041	0.00372074	0.083005	0.0122741	0	0	0.000292648	0.000350695	0.086203	0.192725	5.16297e-05	8.33056e-05
914?	914.8		18:2-containing	0.0228749	0.00498505	0.0306149	0.0136371	0.0433265	0.0298209	0.0209868	0.0071629	0	0	0.0138067	0.0104953	0.00468789	0.00136599	0	0	0.0260001	0.00375715	0.0364622	0.00389023	0.0247194	0.00405079	0.0722395	0.0152062	0.0125884	0.00604819	0.025718	0.0169598	2.90339	6.48769	0.00239949	0.00313563
916?	916.8		18:2-containing	0.0383925	0.0124545	0.0400877	0.00712057	0.0495707	0.0244514	0.0251463	0.0101989	0	0	0.0081579	0.00545223	0.00675001	0.00230174	0	0	0.0254669	0.00138382	0.0315562	0.00441457	0.0420128	0.0118451	0.0408366	0.0105154	0.00868691	0.00133247	0.0222057	0.0173026	1.67848	3.74826	0.00158482	0.00223049
918?	918.8		18:2-containing	0.00596245	0.00219084	0.0054764	0.000129674	0.0064804	0.00160678	0.00346816	0.00226341	0.502177	0.530606	0.000466266	0.000717979	0.000828045	0.000475776	0	0	0.00503996	0.00145271	0.00514282	0.000842078	0.00512929	0.00301748	0.0191902	0.00745726	0.00047899	0.000290538	0.00120927	0.00145872	0.0819998	0.183271	0.000269437	0.000492273
920?	920.8		18:2-containing	0.000388905	0.000673604	0.000521389	0.000446425	0.000453489	8.55409e-05	0.00117829	0.00102256	0.175364	0.194266	6.73481e-05	7.68001e-05	0.000103231	7.75891e-05	0	0	0.00051645	0.000528957	0.00130629	0.000564295	0.000464354	0.000488644	0.00520186	0.00252233	8.28674e-05	0.000185297	0.000216025	0.000237502	3.36178e-05	7.51717e-05	0.000207196	0.000394023
922?	922.8		18:2-containing	0.015935	0.00201524	0.0201746	0.0034214	0.0496746	0.0150252	0.0428126	0.0160623	0.770654	0.72899	0.00111913	0.00134288	0.000154389	0.000171214	0.275415	0.615847	0.0322549	0.00330908	0.0565066	0.00285036	0.0181651	0.00441636	0.0337635	0.00520861	0.000453815	0.000306341	0.00226071	0.00158482	1.08073	2.4153	0.00100896	0.00163198
928?	928.8		18:2-containing	0.0275416	0.0086128	0.0143203	0.00443553	0.0525344	0.01085	0.0460398	0.0222715	0	0	0.00474346	0.00385191	0.00274339	0.000624239	0	0	0.0426513	0.00875057	0.0574257	0.0113872	0.0323493	0.00713886	0.0323362	0.00628907	0.00582047	0.00197723	0.012704	0.0135405	1.48987	3.32699	0.00081216	0.0012445
930?	930.8		18:2-containing	0.0248091	0.0109528	0.0149874	0.00746441	0.0391799	0.00540489	0.0297947	0.0107919	1.52267	1.82983	0.00151516	0.00134576	0.00157294	0.00111173	1.25798	0.875736	0.0165674	0.00346604	0.0297478	0.00494532	0.0330266	0.0103218	0.0176722	0.00334591	0.00166783	0.000884645	0.00871386	0.00691356	1.00465	2.24575	0.00011082	0.000228612
56:2	932.862	C59H114O6N	18:2-containing	0.0129763	0.000950252	0.00675973	0.00199208	0.0145135	0.00358444	0.0123651	0.00512166	0.105316	0.0663914	0.000368308	0.000545011	0.00059865	0.000486964	0.158779	0.355041	0.00302726	0.00348542	0.00110388	0.00133009	0.0244382	0.0105236	0.00338553	0.00187424	0.000627304	0.000258419	0.000709302	0.00105235	0	0	4.76864e-05	3.3081e-05
56:1	934.877	C59H116O6N	18:2-containing	0	0	0	0	0	0	0	0	0.00151807	0.00339451	0	0	2.31397e-06	5.1742e-06	0	0	0.000208018	0.000191213	7.31516e-05	0.000126702	0.000452197	0.000783228	0	0	0	0	0	0	0	0	0	0
56:0	936.893	C59H118O6N	18:2-containing	0.000190667	0.000190938	5.12494e-05	8.87666e-05	0.000376005	0.00065126	5.11668e-05	8.86235e-05	0.0254361	0.0568767	0	0	0	0	0	0	0	0	0	0	0.000215321	0.000372946	0.00365675	0.00192761	0	0	0	0	0	0	0	0
944?	944.8		18:2-containing	0.00285599	0.00173191	0.00601643	0.00331646	0.00518146	0.00455967	0.00302103	0.00287476	0.126055	0.153597	7.50622e-05	0.00012661	8.64851e-05	0.00015728	0.251571	0.56253	0.00292201	0.0022379	0.00351221	0.00508777	0.00313482	0.0024007	0.008492	0.0072718	0.000200183	0.000173002	0.00046685	0.000786755	0	0	0	0
946?	946.8		18:2-containing	0.00292109	0.00216423	0.00170237	0.00108154	0.0040786	0.00295779	0.00163092	0.00227138	0.0245568	0.0549108	3.16891e-05	4.44285e-05	5.86036e-05	9.1357e-05	0.388445	0.453616	0.000746202	0.000285206	0.000793269	0.000228275	0.00617672	0.00322134	0.00151103	0.00107896	0.000255873	0.000291381	0.000305371	9.69677e-05	3.42983e-05	7.66933e-05	0	0
948?	948.8		18:2-containing	0.00313864	0.00407424	0.00371228	0.00119051	0.00845182	0.0044114	0.008582	0.00312206	0.0291829	0.065255	1.14321e-05	2.5563e-05	0	0	0	0	0.0015571	0.000739668	0.00449181	0.00200803	0.00491307	0.00217611	0.00684855	0.00232568	0	0	0	0	0	0	0	0
958?	958.8		18:2-containing	0.036693	0.0183707	0.0292185	0.0116801	0.0556489	0.00395246	0.0444767	0.0134801	0	0	0.00107091	0.00110651	0.00288777	0.00141637	0.201317	0.450159	0.0155046	0.00352852	0.0277754	0.00413599	0.0541193	0.0044502	0.0236934	0.00378267	0.00402944	0.00210477	0.0109074	0.00867583	0.000161695	0.000184715	6.2187e-05	0.000139054
58:2	960.893	C61H118O6N	18:2-containing	0.028219	0.00987156	0.00994984	0.0060683	0.0395109	0.0123943	0.0282775	0.00837439	0	0	0.0033605	0.00201884	0.00572998	0.00137559	0	0	0.0113007	0.00352102	0.0204141	0.00425037	0.0429052	0.00816984	0.00386651	0.00157448	0.00670502	0.00212278	0.00872039	0.00275464	1.70735	3.81573	0.000109134	0.000126574
58:1	962.908	C61H120O6N	18:2-containing	0	0	0	0	0	0	0.000411848	0.000713342	0	0	0	0	0	0	0	0	0	0	0	0	0	0	0	0	0	0	0	0	0	0	0	0
58:0	964.924	C61H122O6N	18:2-containing	0.00375222	0.000820247	0.00511393	0.00385818	0.00720999	0.00756682	0.0016188	0.00133605	0	0	0	0	0	0	0	0	0.00193862	0.000317409	0.0032058	0.00203538	0.0135918	0.0025728	0.00227675	0.00187133	0	0	0	0	0.0574442	0.128449	0	0
976?	976.9		18:2-containing	0.0778062	0.0448571	0.0544042	0.021977	0.108349	0.0157543	0.0937894	0.0263301	0	0	0	0	0	0	0	0	0.0368343	0.00585294	0.0696914	0.0177867	0.0798026	0.00574641	0.0252986	0.0108177	1.97556e-05	4.41749e-05	2.26105e-05	5.05587e-05	0.132158	0.295514	7.58911e-06	1.69698e-05
60:2	988.924	C63H122O6N	18:2-containing	0.0778062	0.0448571	0.0544042	0.021977	0.108349	0.0157543	0.0937894	0.0263301	0	0	0.00177105	0.00119063	0.00355116	0.00167107	0	0	0.0368343	0.00585294	0.0696914	0.0177867	0.0798026	0.00574641	0.0252986	0.0108177	0.00458308	0.00240033	0.00530889	0.00239673	0.0690428	0.154193	2.67025e-05	5.97086e-05
988?	988.9		18:2-containing	0.0240755	0.0128925	0.0117924	0.00711264	0.0273324	0.00280932	0.0237992	0.00781929	0	0	0.00177105	0.00119063	0.00355116	0.00167107	0	0	0.00636376	0.00372453	0.0139813	0.00356631	0.027821	0.00482259	0.0297963	0.0127265	0.00458308	0.00240033	0.00530889	0.00239673	0.0690428	0.154193	2.67025e-05	5.97086e-05
60:1	990.94	C63H124O6N	18:2-containing	0	0	0	0	0	0	0	0	0	0	0	0	9.82448e-05	0.000139347	0	0	0	0	0	0	0	0	0	0	6.31418e-05	0.000122345	0.000221923	0.000474305	1.40915e-05	3.15096e-05	0	0
18:2-TAG				16.2005	1.58089	13.966	1.57636	19.5077	3.97617	17.7277	5.91391	11.9292	8.30476	3.1035	1.64755	2.2411	0.400813	12.7647	2.61952	12.9779	2.00414	23.0565	3.20314	20.252	1.72245	26.1423	6.89588	3.24196	0.855957	7.88421	5.43486	1035.19	2314.39	0.15514	0.118431
40:4	704.581	C43H78O6N	18:3-containing	0	0	0	0	0	0	0	0	0.0694725	0.0893781	0.229514	0.142781	0.0374475	0.00828293	0.00687093	0.00557528	0	0	0	0	0	0	0	0	0.0314913	0.0115275	0.109947	0.0390647	0.0209963	0.0120852	0.102986	0.0953495
40:3	706.596	C43H80O6N	18:3-containing	0	0	0	0	0	0	7.32202e-05	0.000126821	0.00395469	0.00356138	0.00356907	0.00504893	0.00162045	0.00116602	0.000136332	0.000131653	0	0	0	0	0	0	0	0	0.0030727	0.00183615	0.0408547	0.0192675	0.000533335	0.000619566	0.00304596	0.00181083
40:2	708.612	C43H82O6N	18:3-containing	0.000465917	0.000315928	0.000391463	0.000335235	0.000131621	0.000227975	0	0	0.000434786	0.000738395	0	0	1.35488e-05	2.6557e-05	4.03617e-05	6.62249e-05	3.0233e-05	5.2365e-05	0	0	8.14114e-05	0.000141009	0.00347761	0.00229341	0	0	0	0	8.12916e-05	7.97976e-05	2.56951e-05	4.36553e-05
40:1	710.628	C43H84O6N	18:3-containing	0.0571154	0.00682874	0.0828598	0.018696	0.0384436	0.0229161	0.0482281	0.0145522	0	0	0.000130707	0.000241503	1.95452e-05	4.37044e-05	0	0	0.0146331	0.00438291	0.0193549	0.0144799	0.0982124	0.00527694	0.0161629	0.00541852	0	0	5.04187e-05	0.00011274	1.25936e-05	2.81602e-05	6.84376e-06	1.53031e-05
40:0	712.643	C43H86O6N	18:3-containing	0.0059523	0.00543509	0.00535524	0.00692207	0	0	0	0	8.88319e-05	9.72721e-05	0	0	5.1128e-05	4.91818e-05	0	0	0.000381697	0.000661119	0	0	0	0	0.00640705	0.00630605	0	0	0.000226594	0.00030507	3.18505e-05	7.122e-05	0	0
41:3	720.612	C44H82O6N	18:3-containing	4.24435e-05	7.35143e-05	0.000142825	0.00024738	0	0	0.000313166	0.000401755	0.000781631	0.00105623	0.0100661	0.0078012	0.00095023	0.000704375	0.000241024	0.000139471	0.000181044	0.000313578	0.000478242	0.000650172	0	0	0.000198882	0.000201337	0.000578646	0.000888108	0.00417727	0.00460904	0.000210311	0.000359013	0.00206729	0.00139161
41:2	722.628	C44H84O6N	18:3-containing	0	0	0.000391977	0.000678925	0	0	6.80401e-05	0.000117849	0.000526465	0.000587004	0.000182319	0.000249886	0.000212006	0.000132173	0.000310299	0.000333432	0	0	0	0	9.94077e-05	0.000172179	0	0	0	0	0.000800908	0.00071742	5.60042e-05	6.90906e-05	0.00021911	0.000168283
41:1	724.643	C44H86O6N	18:3-containing	0.00142964	0.00123945	0.0114618	0.00122018	0.000337761	0.000585019	0.000174703	0.000186811	0.000390533	0.000355509	0.000205686	0.000288356	0.000612945	0.000786707	5.76038e-05	0.000128806	0.000281424	0.000345547	0	0	0.00502923	0.00279113	0	0	0	0	0.000243139	0.000347509	0	0	0	0
41:0	726.659	C44H88O6N	18:3-containing	0.00208856	0.00058411	0.000179312	0.000310577	0	0	0.000232769	0.000216442	7.6283e-05	9.97851e-05	3.33876e-06	7.4657e-06	5.65796e-05	7.78386e-05	0	0	0.000124125	0.00021499	6.36332e-05	0.000110216	0.000154152	0.000267	0.00149828	0.00069849	4.73501e-05	0.000105878	0.000889	0.000708358	3.43528e-05	7.68151e-05	7.5995e-05	7.60851e-05
A?	728.674	C44H90O6N	18:3-containing	0.00109494	0.000156765	0.000363808	8.18265e-05	0	0	0.000257074	0.000445265	0.000282698	0.000247763	0	0	5.80702e-05	8.10768e-05	0.000157543	0.000218593	0	0	0	0	0	0	0.002362	0.00306094	5.08418e-05	7.71003e-05	0.00127434	0.000594406	6.58849e-05	8.61468e-05	7.46463e-05	0.000107017
B?	734.628	C45H84O6N	18:3-containing	0	0	0	0	0	0	0	0	0.000106499	0.000238139	0.000744452	0.000877647	0.000199953	0.000268169	8.31709e-05	0.000112066	0	0	0	0	0	0	0	0	7.74878e-05	0.000125559	9.72215e-05	0.000217394	0	0	9.27128e-05	0.000174929
42:2	736.643	C45H86O6N	18:3-containing	0	0	0	0	0	0	0	0	4.12024e-05	4.38738e-05	0.000290855	0.00037023	3.2277e-05	7.21736e-05	3.77751e-05	8.44676e-05	0	0	0	0	0	0	0	0	3.0551e-05	6.8314e-05	6.05387e-05	0.000135369	1.25936e-05	2.81602e-05	0.000200939	0.000312288
42:1	738.659	C45H88O6N	18:3-containing	0	0	0	0	0	0	0	0	8.80966e-05	9.29019e-05	0	0	5.40057e-05	7.402e-05	1.1068e-05	2.47488e-05	0	0	0	0	0	0	0.004696	0.0068452	1.60495e-05	3.58879e-05	0.000818079	0.0012208	0	0	6.8758e-05	5.03411e-05
42:0	740.674	C45H90O6N	18:3-containing	0	0	0	0	0	0	0	0	0	0	1.12803e-05	2.52235e-05	7.12958e-05	0.000159422	0.00014141	0.000130742	0	0	0	0	6.9405e-05	0.000112827	0.000648514	0.000800936	0.000157114	0.000351317	0	0	4.3799e-05	9.79375e-05	2.40891e-05	3.77473e-05
C?	742.69	C45H92O6N	18:3-containing	0.00282681	0.0013723	0.00161383	0.000286082	0.000416347	0.000429484	0.00016948	0.000293549	3.07785e-05	4.32161e-05	0.000198494	0.000392575	4.90342e-05	9.0915e-05	0.000177723	0.000198137	0.000387176	0.000123796	0.000166881	0.000148502	0.000655113	0.000567661	0.00175351	0.00191162	0	0	0.000167493	0.000231864	0	0	0	0
D?	748.643	C46H86O6N	18:3-containing	0	0	0	0	0	0	0	0	9.0549e-06	2.02474e-05	5.78929e-05	5.9812e-05	4.1879e-05	9.36443e-05	2.85397e-05	6.38167e-05	0	0	0	0	0	0	4.62282e-05	8.00695e-05	8.27405e-05	0.000133858	6.22454e-06	1.39185e-05	0	0	2.42744e-05	3.69243e-05
43:2	750.659	C46H88O6N	18:3-containing	7.63372e-05	0.00013222	0	0	0	0	0	0	0	0	0	0	0	0	0	0	0	0	0	0	0	0	0	0	0	0	0	0	0	0	0	0
43:1	752.674	C46H90O6N	18:3-containing	0.000239591	0.000216017	4.76368e-05	8.25094e-05	1.80839e-05	3.13223e-05	0	0	0	0	1.91856e-05	4.29004e-05	0	0	1.36339e-05	3.04864e-05	0	0	0	0	7.37725e-05	0.000127778	0.00237694	0.00205378	0	0	0	0	0	0	0	0
43:0	754.69	C46H92O6N	18:3-containing	0	0	0	0	0	0	0	0	9.0549e-06	2.02474e-05	0	0	1.3968e-05	3.12335e-05	0.000365737	0.000427564	0	0	7.20595e-05	0.000124811	0	0	0	0	0	0	0	0	0	0	7.58911e-06	1.69698e-05
E?	756.706	C46H94O6N	18:3-containing	0.000141274	0.000244693	0	0	0	0	5.08254e-05	8.80321e-05	0	0	0.000187819	0.000230462	6.09682e-05	8.90336e-05	7.99987e-06	1.78883e-05	0	0	0	0	0	0	0	0	0	0	6.07497e-05	0.000135841	0	0	0	0
44:3	762.659	C47H88O6N	18:3-containing	0.00020776	0.00035985	0.000152592	0.000264296	0.00014664	0.000143122	0.000519808	0.000516236	0.000112632	0.000209324	7.03128e-05	0.000116467	0	0	2.99652e-05	6.70042e-05	0.000209446	0.000185717	0.000127152	0.000220234	0	0	0.000451392	0.000342043	0.000102859	0.000143521	0.000701194	0.000619754	0	0	1.23174e-05	2.75426e-05
44:2	764.674	C47H90O6N	18:3-containing	8.83181e-05	8.90954e-05	0	0	0	0	0	0	3.72287e-05	8.32459e-05	0	0	0	0	0	0	5.18727e-05	8.98462e-05	0	0	0	0	0.000276126	0.000478264	0	0	0	0	0	0	0	0
44:1	766.69	C47H92O6N	18:3-containing	0.000172661	0.000149532	7.77006e-05	0.000134581	0	0	0.000343223	0.000594479	0	0	0	0	0	0	0	0	3.8991e-05	6.75344e-05	5.83837e-05	0.000101123	0	0	0.00332945	0.00490621	0	0	0	0	0	0	0	0
44:0	768.706	C47H94O6N	18:3-containing	0	0	0	0	0	0	0	0	0	0	1.94922e-05	4.35859e-05	0	0	0	0	0	0	0	0	5.01995e-05	8.6948e-05	0.00179443	0.00250332	0	0	0	0	0	0	0	0
F?	770.721	C47H96O6N	18:3-containing	8.76181e-05	0.000151759	0	0	0	0	0	0	0	0	0.000154033	0.000251372	1.63531e-05	3.65666e-05	1.1068e-05	2.47488e-05	0	0	8.77008e-05	0.000151902	0	0	6.4251e-05	0.000111286	0	0	0	0	9.02928e-06	2.01901e-05	0	0
45:3	776.674	C48H90O6N	18:3-containing	0.000186963	0.00032383	0	0	0	0	0	0	6.95657e-05	6.87157e-05	7.89537e-05	0.000134975	1.52187e-05	3.403e-05	5.74738e-05	5.35172e-05	0	0	0	0	0	0	0	0	0.000117845	0.00026351	5.27164e-05	7.22946e-05	0	0	1.36495e-05	3.05211e-05
45:2	778.69	C48H92O6N	18:3-containing	8.44958e-05	0.000146351	0	0	1.87512e-05	3.24781e-05	0	0	1.07186e-05	2.39676e-05	0	0	2.7911e-05	6.24108e-05	3.5028e-05	4.98872e-05	0	0	9.18147e-05	0.000159028	0	0	4.3921e-05	7.60734e-05	0	0	0.000207417	0.000463799	0	0	0	0
45:1	780.706	C48H94O6N	18:3-containing	0.000846581	0.000486552	0.000157082	0.000156453	0	0	0	0	0	0	1.94922e-05	4.35859e-05	0	0	0	0	0	0	9.88031e-05	0.000171132	0.000296954	0.00051434	0.000158192	0.000140183	0	0	0	0	0	0	0	0
45:0	782.721	C48H96O6N	18:3-containing	0	0	0	0	0	0	0	0	0	0	1.3146e-05	2.93954e-05	4.66048e-05	0.000104212	4.63645e-05	4.62649e-05	0	0	0	0	0.000449028	0.00077774	0.000454564	0.000787327	2.63185e-05	5.885e-05	0.000129035	0.000179918	1.75947e-05	2.44407e-05	0	0
G?	784.737	C48H98O6N	18:3-containing	0.000120878	0.000130021	0.000106646	0.000184716	0	0	0	0	2.17252e-05	4.85791e-05	0	0	7.48595e-06	1.67391e-05	3.43004e-05	5.16564e-05	0.00015794	0.000273561	0	0	0	0	0.000683242	0.00118341	0	0	0	0	5.83069e-05	8.52895e-05	1.06193e-05	2.37455e-05
H?	788.674	C49H90O6N	18:3-containing	0	0	0	0	0	0	0	0	0.000211327	0.00012954	0.000597033	0.000715736	0.000540125	0.000280082	0.000112183	0.000120247	0	0	0	0	0	0	8.05014e-05	0.000139433	0.000695163	0.00137574	0.00313951	0.00329238	0.000162047	0.000110709	5.48273e-05	3.82155e-05
46:3	790.69	C49H92O6N	18:3-containing	0	0	0	0	0	0	0	0	4.78299e-05	8.74865e-05	8.97561e-05	0.000133451	0.00016077	0.000211253	7.53217e-05	0.000116868	0	0	0	0	0	0	0.000804451	0.000815019	3.96472e-05	8.86538e-05	0.00016031	0.000299978	0.000132481	0.000290599	0	0
46:2	792.706	C49H94O6N	18:3-containing	0.000544519	6.85665e-05	0	0	0.000244498	0.000275891	0.000188454	0.00020878	0	0	0	0	0	0	5.08701e-05	0.000113749	0.000137188	0.000237616	0.000451668	0.000498698	0	0	0.00654127	0.00516493	0	0	0	0	0	0	0	0
46:1	794.721	C49H96O6N	18:3-containing	0.00246768	0.00226062	0	0	0.000994572	0.00172265	0.00157548	0.00201468	0	0	0	0	0	0	0	0	0.0016843	0.000587494	0.00474751	0.00423013	0.00423922	0.00117146	0.0175833	0.0171256	0	0	0	0	0	0	0	0
46:0	796.737	C49H98O6N	18:3-containing	7.59882e-05	0.000131615	0	0	5.77917e-05	6.70698e-05	0.000163328	0.000282892	3.37005e-05	7.53567e-05	0	0	0	0	1.61292e-05	3.60661e-05	0.000845109	0.00088374	0.000783759	0.00135751	0.0029032	0.00291853	9.16715e-06	1.5878e-05	3.66751e-05	5.04691e-05	0	0	0	0	1.36752e-05	3.05787e-05
I?	798.752	C49H100O6N	18:3-containing	0	0	6.57262e-05	0.000113841	0	0	0	0	1.73293e-05	3.87496e-05	0	0	0	0	6.21266e-05	4.75305e-05	0	0	0.000107251	0.000185764	0	0	0	0	0	0	7.75298e-05	0.000120551	0	0	0	0
J?	802.69	C50H92O6N	18:3-containing	0	0	4.76368e-05	8.25094e-05	0	0	6.8876e-05	0.000119297	9.97498e-05	0.00013704	0.000122533	0.000215884	0.000177452	0.00014808	0	0	0	0	0	0	0	0	0	0	0.00024731	0.000400502	0.000474413	0.000345552	1.6184e-05	2.40406e-05	0.000128365	0.000100094
47:2	804.706	C50H94O6N	18:3-containing	0.000242866	0.000237295	0	0	0	0	0.000219529	0.000380235	0	0	3.18488e-07	7.1216e-07	3.15423e-07	7.05307e-07	0.000119157	0.000206522	0	0	0.000175244	0.000303531	0	0	8.94371e-05	0.00015491	2.18333e-05	4.88208e-05	0.00180322	0.0026523	5.06121e-06	1.13172e-05	5.54643e-05	8.68903e-05
47:1	806.721	C50H96O6N	18:3-containing	0	0	0	0	0	0	0	0	0	0	1.94922e-05	4.35859e-05	0	0	0	0	0	0	0.000214735	0.000371933	0.000264869	0.000318134	0.000919725	0.00159301	0	0	0	0	0	0	0	0
47:0	808.737	C50H98O6N	18:3-containing	0.00539196	0.00122524	0.00221955	0.00198231	0.000398261	0.000498748	0.000776457	0.000789323	2.63842e-05	3.89769e-05	0	0	2.5889e-05	5.78895e-05	0	0	0.00016107	0.000278982	0.0015863	0.00101886	0.00101851	0.000406167	1.83235e-05	3.17372e-05	1.97556e-05	4.41749e-05	2.5232e-05	5.64205e-05	0	0	0	0
K?	810.752	C50H100O6N	18:3-containing	0	0	0	0	0	0	0	0	0	0	0	0	0	0	0	0	0	0	0	0	0.000125519	0.000217406	0.00149588	0.00200504	2.63185e-05	5.885e-05	2.26105e-05	5.05587e-05	9.02928e-06	2.01901e-05	0	0
L?	812.768	C50H102O6N	18:3-containing	0.00106055	0.000925408	0.0010852	0.00062185	0.00169579	0.00167	0.000865696	0.000270245	0.00446373	0.00255746	0.00451155	0.00164314	0.00506952	0.000560207	0.000977193	0.000585484	0.00103696	0.000898851	0.000352469	0.000306888	0.00094297	0.00110069	0.00014671	0.000254108	0.00489061	0.000705466	0.00929834	0.00748471	0.00252232	0.00148964	0.00170881	0.000709371
M?	816.706	C51H94O6N	18:3-containing	0	0	0	0	0	0	0	0	0.000890656	0.00111328	0.000656543	0.00101304	0.00275069	0.000512934	0.000127394	0.00022449	0	0	0	0	0	0	0.000108357	9.6824e-05	0.00134581	0.000919866	0.00635362	0.00288709	0.000877782	0.000833164	0.000405663	0.000490825
48:3	818.721	C51H96O6N	18:3-containing	0.000101834	0.000176381	4.77171e-05	8.26484e-05	0	0	0	0	0.00144577	0.00101754	0.00303643	0.00198915	0.0025701	0.00123459	0.00256361	0.00217015	0.000116054	0.000201011	8.77008e-05	0.000151902	0.000253392	0.000438888	0.000107389	0.000186003	0.00213803	0.00168373	0.0191054	0.0243193	0.000921017	0.000776708	0.000448842	0.00044115
48:2	820.737	C51H98O6N	18:3-containing	0.00923864	0.000849586	0.00204719	0.00289082	0.00430968	0.0057471	0.0105516	0.0069577	0	0	0	0	0	0	0	0	0.00458646	0.00398904	0.0106369	0.00132178	0.0109719	0.00656781	0.00895652	0.00499957	0	0	0	0	1.56638e-05	2.31897e-05	0	0
48:1	822.752	C51H100O6N	18:3-containing	0.0517855	0.0219765	0.00929845	0.000776137	0.0327557	0.0156986	0.0337214	0.0120016	0	0	0	0	1.29561e-05	2.89708e-05	0	0	0.022693	0.00776026	0.0336244	0.0115391	0.0621347	0.0220233	0.0127383	0.00794463	0	0	0	0	0	0	0	0
48:0	824.768	C51H102O6N	18:3-containing	0.024369	0.0163181	0.00271073	0.00297726	0.00202013	0.000142287	0.0116769	0.00344422	2.53471e-05	5.66778e-05	2.62684e-05	5.87379e-05	0	0	0	0	0.0165698	0.00420989	0.0227707	0.00525021	0.0547697	0.00492975	0.0144772	0.00768546	2.18333e-05	4.88208e-05	0	0	9.02928e-06	2.01901e-05	0	0
N?	826.784	C51H104O6N	18:3-containing	0	0	0	0	0	0	0	0	0.000135648	0.000254959	0.000131619	8.4823e-05	1.2149e-05	2.7166e-05	0	0	0	0	0	0	0	0	0	0	0	0	0.000486579	0.000690755	0.00010723	0.000143504	3.92735e-05	8.78182e-05
O?	832.737	C52H98O6N	18:3-containing	0.000101834	0.000176381	0	0	0	0	0.00027538	0.000476972	0.000181082	0.000217691	0.000334577	0.000391758	0.000187065	5.28061e-05	0.000270364	0.000208072	5.90607e-05	0.000102296	8.77008e-05	0.000151902	0	0	0	0	0.000206723	0.000228397	0.042765	0.0636198	1.37272e-05	3.0695e-05	0.000160194	0.000358204
49:2	834.752	C52H100O6N	18:3-containing	0.000677118	0.000502655	0.000607198	0.000329192	2.99118e-05	5.18087e-05	0.000612217	0.000765546	9.0549e-06	2.02474e-05	4.34337e-05	8.36058e-05	0	0	0	0	0.000133016	0.00023039	0	0	0.000354726	0.000614404	0.00147504	0.00224006	1.34626e-05	3.01033e-05	4.14885e-05	9.27711e-05	1.25936e-05	2.81602e-05	0	0
49:1	836.768	C52H102O6N	18:3-containing	0.0115837	0.00209844	0.00262508	0.00361236	0.00432989	0.00470763	0.00225197	0.00174055	0.000172276	0.000231047	0.000287405	0.00020569	0.000522532	0.000465204	0.00112107	0.00108943	0.000803116	0.0008238	0.00486311	0.00311173	0.0111518	0.00101115	0.00712098	0.00826301	4.81519e-05	6.64097e-05	0.00050662	0.000722993	4.43735e-05	8.76713e-05	8.77366e-05	8.98937e-05
P?	838.784	C52H104O6N	18:3-containing	0.00116333	0.00104361	0	0	0.000541123	0.000937253	0	0	0.000158732	0.000324817	8.87131e-05	0.000122904	7.9117e-07	1.76911e-06	0	0	0.000105744	0.000128757	0.000896174	0.00150743	0.00257207	0.00230925	0.00757258	0.00782067	0.000207291	0.000195775	0.000848898	0.0007114	2.19692e-05	4.91247e-05	0.000144405	0.000273305
Q?	840.799	C52H106O6N	18:3-containing	0	0	0	0	0	0	0	0	0.00206816	0.00284794	0.000689077	0.000790839	0.00151771	0.00134637	0.000180185	0.000165883	0	0	4.20441e-05	7.28225e-05	0	0	0	0	0.001366	0.00105249	0.0062565	0.00589061	0.000715922	0.00040536	0.000972355	0.00120516
50:4	844.737	C53H98O6N	18:3-containing	0.0013505	0.000712107	0.0007082	0.000627979	9.5321e-05	0.000165101	0.000142096	0.000123231	0.0230826	0.0187859	0.0129636	0.00757167	0.0322173	0.00775254	0.00337496	0.00178531	0.000118015	0.000204408	0	0	0.000618514	0.000886564	0.000300484	0.000264642	0.0229311	0.0059241	0.0659891	0.0278721	0.0122817	0.00745782	0.0105378	0.0106479
50:3	846.752	C53H100O6N	18:3-containing	0.0355763	0.00335662	0.017256	0.00303556	0.0184542	0.00997275	0.0162882	0.00754863	0.00124634	0.00197396	0.000221799	0.000432917	0.00630116	0.0011546	0.00114427	0.00173254	0.00528034	0.00148075	0.0227448	0.00568664	0.0318122	0.00571719	0.0148577	0.00933425	0.00196625	0.00138552	0.0543116	0.0834607	9.40094e-05	0.00019411	0.000264534	0.000545649
50:2	848.768	C53H102O6N	18:3-containing	0.245116	0.02219	0.113339	0.0147967	0.1822	0.0686465	0.199923	0.0827199	0	0	1.16434e-05	2.60355e-05	0	0	1.30457e-05	2.91711e-05	0.103735	0.0134918	0.210182	0.0261758	0.23329	0.0239935	0.150628	0.0665503	0	0	0	0	0	0	0	0
50:1	850.784	C53H104O6N	18:3-containing	0.350339	0.0435496	0.129606	0.0135758	0.292885	0.11657	0.355413	0.155435	2.25943e-05	5.05224e-05	0	0	9.41736e-05	0.00013026	0.000101885	6.16991e-05	0.1976	0.0149784	0.305702	0.033328	0.490719	0.0610679	0.225143	0.119878	0	0	0	0	0	0	1.82095e-05	2.55037e-05
50:0	852.799	C53H106O6N	18:3-containing	0.0158156	0.011369	0.00208805	0.00361662	0.0157844	0.00261177	0.00308618	0.00534543	0.000202167	0.000289739	4.64901e-05	7.61367e-05	4.68692e-05	7.36811e-05	0	0	0.00200517	0.00347305	0.00404841	0.00396451	0.0359531	0.00953659	0.0763225	0.0459338	0.000189589	0.000235822	0.000434874	0.000495398	0	0	1.52943e-05	2.10895e-05
51:3	860.768	C54H102O6N	18:3-containing	0	0	0	0	0	0	0	0	0	0	0	0	0	0	0	0	0	0	0	0	0	0	0	0	0	0	0	0	0	0	0	0
51:2	862.784	C54H104O6N	18:3-containing	0.0389439	0.00202232	0.0316691	0.0129366	0.048441	0.0345221	0.0235729	0.00609496	0	0	0	0	0	0	0	0	0.0217982	0.00522081	0.0358178	0.000933563	0.0438935	0.00352377	0.0839294	0.0206889	0	0	0	0	0	0	0	0
864?	864.7		18:3-containing	0.00236236	0.00409173	0.000336034	0.000497739	0.00647243	0.0061506	0.00104155	0.000917337	0.00053581	0.00101006	8.70615e-05	0.000123409	0.000123515	0.00011891	9.91482e-05	0.000155816	0.00114599	0.00127036	0.000247306	0.000428347	0.0034391	0.00301747	0.00737117	0.00808089	1.97556e-05	4.41749e-05	0.00094716	0.000716228	6.30023e-05	5.76127e-05	0.000213165	0.000399311
866?	866.7		18:3-containing	0.000121414	0.000210295	0.000168547	0.000291932	3.79779e-05	6.57796e-05	0	0	0.0175958	0.0169295	0.00598718	0.00390533	0.0190866	0.0036208	0.00210706	0.00167164	3.16869e-05	5.48834e-05	0	0	0	0	7.21767e-05	8.44786e-05	0.0115072	0.00307209	0.0445924	0.0162475	0.00720422	0.00501447	0.00836916	0.00924914
52:6	868.737	C55H98O6N	18:3-containing	0.00546606	0.0025201	0.00228122	0.000183855	0.00106094	0.00138911	0.00220699	0.00177632	0.0763014	0.0593106	0.0436071	0.0268155	0.0832855	0.0164444	0.0193545	0.0133636	0	0	0.000765021	0.000517875	0.00254034	0.0018705	0.00453577	0.00228445	0.0819989	0.0225754	0.238025	0.115533	0.0473266	0.0308816	0.0458188	0.0419591
52:5	870.752	C55H100O6N	18:3-containing	0.119455	0.0284319	0.0724403	0.0126611	0.0611252	0.0143615	0.0550008	0.0174712	0.153074	0.123868	0.0820975	0.0476655	0.137911	0.0195608	0.0265247	0.0136355	0.0223568	0.00532519	0.0733156	0.0137537	0.0861888	0.0187778	0.146161	0.0520161	0.137784	0.0381984	0.397108	0.233605	0.066683	0.0393101	0.0585028	0.0499068
52:4	872.768	C55H102O6N	18:3-containing	0.54537	0.105142	0.374062	0.0250382	0.441863	0.140769	0.40093	0.145835	0.117251	0.104626	0.0445092	0.0222244	0.086801	0.0134351	0.0128411	0.00736827	0.25567	0.0692344	0.586662	0.0676722	0.520882	0.071197	0.744999	0.20233	0.0552318	0.019603	0.128663	0.05634	0.0257129	0.0157961	0.0239801	0.0193558
52:3	874.784	C55H104O6N	18:3-containing	0.624852	0.182703	0.284935	0.1442	0.957745	0.373305	0.774481	0.427293	0.000133821	0.000251409	8.23394e-05	0.000184117	0.00426388	0.00154585	0.000590085	0.00122597	0.374263	0.0976155	0.895508	0.198346	0.984108	0.0880039	1.87302	0.888267	0.00259398	0.00139851	0.0130111	0.0179026	0.000351206	0.000624685	0.000689178	0.00110023
52:2	876.799	C55H106O6N	18:3-containing	0.641909	0.066561	0.293362	0.0722458	0.551071	0.115601	0.534576	0.146766	0.000443275	0.000832008	1.59968e-05	3.57699e-05	4.30755e-05	5.41332e-05	2.40086e-05	5.3685e-05	0.31951	0.0300074	0.44622	0.0208961	0.742776	0.0446554	1.03164	0.415473	6.6161e-06	1.47941e-05	6.53295e-05	0.000135835	4.88453e-05	6.7046e-05	2.44464e-05	3.44618e-05
52:1	878.815	C55H108O6N	18:3-containing	0.00902934	0.000456287	0.0268755	0.0154777	0.0112031	0.0144431	0.00416452	0.00176316	0.00181946	0.00352285	0.000151941	0.000339751	6.1301e-05	7.02432e-05	0.000275414	0.000364402	0.000669276	0.00052966	0.00631379	0.00436401	0.00665754	0.0014732	0.00699513	0.00429015	0.000333266	0.000480697	0.00145138	0.00146526	0	0	0	0
886?	886.8		18:3-containing	0.0398678	0.0086479	0.0784731	0.0567832	0.0770153	0.0740729	0.0314644	0.0127301	0.0150969	0.0150036	0.00791964	0.00548064	0.00918219	0.00152756	0.000493325	0.000529713	0.0140796	0.00722328	0.0523117	0.00943922	0.0285212	0.00209144	0.0341775	0.0097134	0.0114147	0.00405794	0.0247656	0.0104312	0.00172005	0.00114863	0.00246233	0.003269
53:3	888.799	C56H106O6N	18:3-containing	0.0468896	0.00903265	0.0887656	0.0662231	0.125078	0.113298	0.0506099	0.0168523	0.000900634	0.00126723	0.000129999	0.000148276	0.000645193	0.000529998	0.000346908	0.000442771	0.0303289	0.00847357	0.0649274	0.0102969	0.042794	0.00636868	0.0683969	0.0228838	0.000245435	0.000139194	0.000359419	0.000540329	6.60064e-05	9.10756e-05	8.05825e-05	8.31942e-05
53:2	890.815	C56H108O6N	18:3-containing	0.00938694	0.00540861	0.0149257	0.0121672	0.0398429	0.0401549	0.0118113	0.0131664	0.00604158	0.00928001	0.000167828	0.000375275	0.00299488	0.00182161	6.19369e-05	9.49742e-05	0.0101297	0.0100495	0.0126596	0.00155651	0.026301	0.00599313	0.0393831	0.0145426	0.00160783	0.00133331	0.0085096	0.00398938	0	0	0.0003733	0.000834725
892?	892.8		18:3-containing	0.140318	0.0211923	0.130127	0.00840205	0.0749074	0.0225229	0.0710386	0.0364039	0.0507727	0.0561221	0.014008	0.00778878	0.0348684	0.00618532	0.00164273	0.00231042	0.0306735	0.00884712	0.121134	0.0206987	0.113591	0.0282191	0.216529	0.0597328	0.0147857	0.00429714	0.0556059	0.0252042	0.0141225	0.0097962	0.0218323	0.0252191
898?	898.8		18:3-containing	0.568566	0.143568	0.551171	0.092692	0.41892	0.0564917	0.367503	0.139668	0.146763	0.0926906	0.12079	0.0686437	0.153277	0.0165293	0.0192547	0.0137918	0.263536	0.0570324	0.718943	0.122853	0.530954	0.0599427	0.522868	0.220531	0.131753	0.0439208	0.36725	0.239563	0.0627202	0.0401394	0.0660696	0.0615481
900?	900.8		18:3-containing	0.900059	0.282938	0.855195	0.201107	0.78518	0.111588	0.698923	0.240415	0.0408528	0.0280882	0.0274764	0.0148775	0.0433179	0.00705095	0.0040008	0.00192227	0.595707	0.0611932	1.26506	0.215785	0.876694	0.132077	0.541196	0.185309	0.028236	0.00786592	0.081875	0.0393271	0.0107064	0.00586801	0.0118146	0.009722
54:3	902.815	C57H108O6N	18:3-containing	0.92973	0.383379	0.784506	0.225975	1.17195	0.121821	0.968983	0.281145	0.0014832	0.00136934	0.00043926	0.000382998	0.00214855	0.00094762	8.99574e-05	0.000134816	0.722301	0.100179	1.09105	0.156763	0.887575	0.113685	0.552729	0.195887	0.000701877	0.000717965	0.00138679	0.00137925	0.000108515	0.000178242	3.09262e-05	4.23924e-05
54:2	904.83	C57H110O6N	18:3-containing	0.352118	0.140655	0.234664	0.0574545	0.30281	0.0297472	0.281736	0.0662405	1.39266e-05	3.11408e-05	0	0	0	0	4.21615e-05	7.18619e-05	0.143578	0.0135298	0.233163	0.0512083	0.32063	0.051023	0.0722763	0.0270442	0	0	3.24233e-05	7.25006e-05	0	0	1.57993e-05	3.53284e-05
54:1	906.846	C57H112O6N	18:3-containing	0	0	0	0	6.37332e-05	0.000110389	0.00179318	0.00310587	0.000118379	0.000137312	0.000216321	0.000315011	6.23122e-05	0.000122566	0.000223404	0.000334779	0	0	0	0	0	0	0.000297264	0.000514877	0.000230328	0.000298832	6.25851e-05	0.000139944	3.22978e-07	7.22202e-07	5.09199e-05	7.07625e-05
54:0	908.862	C57H114O6N	18:3-containing	0.00123093	0.0011633	0.000893183	0.000780762	0.000677167	0.000588023	9.95453e-06	1.72418e-05	0.000444213	0.000419738	0.000122929	8.07181e-05	0.00019204	0.000260842	0.000155036	0.000288851	0	0	0.000232707	0.000263406	0.000139292	0.00024126	0.00732995	0.00227598	0.000115462	0.000172093	0.000567306	0.000856949	0.000100941	0.000105716	0.000293259	0.000238021
914?	914.8		18:3-containing	0.00212046	0.000775067	0.00471753	0.00227573	0.00591855	0.00369604	0.00236728	0.00241094	0.0010639	0.000906845	0.000391954	0.000460279	0.00123261	0.000575713	0.000303271	0.000284595	0.00244556	0.00186613	0.00276334	0.00174243	0.000175101	0.000303283	0.0178058	0.0038507	0.000537863	0.000410643	0.00125549	0.00122509	0.000308033	0.000430679	9.10531e-05	9.93352e-05
916?	916.8		18:3-containing	0.00535216	0.00209916	0.00502783	0.00282586	0.00819525	0.00811669	0.00316032	0.00275085	2.99302e-05	6.69261e-05	0.00014723	0.000329215	3.6742e-05	8.21576e-05	3.66586e-05	5.92703e-05	0.00553308	0.00150169	0.00559484	0.00237867	0.00168188	0.000510866	0.0190425	0.00421458	0.0001348	0.000108684	0.000410301	0.000680445	7.28016e-06	1.62789e-05	4.35996e-05	3.03949e-05
918?	918.8		18:3-containing	0.00939491	0.00457696	0.00900858	0.00142405	0.0112147	0.00599569	0.00634295	0.00224408	5.43255e-05	7.46648e-05	3.5058e-05	7.8392e-05	0	0	2.68008e-05	5.99285e-05	0.00539939	0.001444	0.00629144	0.000950787	0.0110272	0.00126592	0.00627277	0.00232373	0	0	0	0	0	0	1.21174e-05	2.70952e-05
920?	920.8		18:3-containing	0.000367022	0.000390085	0.000450741	0.000780707	0.000507132	0.000878378	0.00132641	0.000806975	0.000161336	0.00025169	0.000120613	0.000140247	9.72002e-05	6.12692e-05	1.86424e-05	4.16857e-05	0.000374912	0.00011378	0.000699762	0.00121202	0.0009336	0.00121416	0.00265896	9.92723e-05	2.63185e-05	5.885e-05	5.4249e-05	0.000121304	4.36395e-05	4.7213e-05	0.000117254	0.000204209
922?	922.8		18:3-containing	0.000792227	0.000513304	0.000991516	0.000964235	0.003145	0.00348889	0.00526303	0.00279779	0.000382124	0.000403797	5.15044e-05	7.49659e-05	0.000164046	0.000227339	0	0	0.00096668	0.00050481	0.0052528	0.0008816	0.000598769	0.000576622	0.00251711	0.00193565	2.58911e-05	5.78942e-05	0.00054544	0.000459406	8.54516e-05	0.000191076	0.000127708	0.000205639
928?	928.8		18:3-containing	0.00397413	0.00142606	0.00358538	0.00104117	0.0138959	0.00657168	0.0106195	0.00581457	7.09846e-05	0.000126326	1.66206e-05	3.71648e-05	0.000232435	0.000305888	1.1068e-05	2.47488e-05	0.00284096	0.000443744	0.00695308	0.00273942	0.00467717	0.00438966	0.00240694	0.000707048	0	0	0.000310642	0.000315072	0	0	8.35017e-06	1.86715e-05
930?	930.8		18:3-containing	0.00874375	0.00587877	0.00354755	0.00241113	0.0155276	0.00452618	0.0132796	0.00586292	5.33713e-05	5.21858e-05	1.3146e-05	2.93954e-05	4.43341e-05	6.55337e-05	0	0	0.00884088	0.00109532	0.0119073	0.00442983	0.00533772	0.00414128	0.00532627	0.00332264	0	0	0.000158381	0.000283641	0	0	1.22268e-05	2.734e-05
56:2	932.862	C59H114O6N	18:3-containing	0.00396851	0.00150132	0.00305236	0.00307242	0.00951667	0.00191785	0.0076603	0.0010789	0	0	3.5058e-05	7.8392e-05	0	0	0	0	0.00221348	0.0016728	0.00368311	0.00318972	0.00800548	0.000839442	0.00242184	0.00200435	0	0	2.7038e-05	6.04588e-05	0	0	0	0
56:1	934.877	C59H116O6N	18:3-containing	0.00354772	0.000863627	0.000561656	0.000559311	0.00166484	0.00183487	0.00241509	0.0015123	0	0	0	0	0	0	0	0	0.0002593	0.000364582	0.00106014	0.000932809	0.00550024	0.00224884	0.00116862	0.000388115	0	0	0	0	5.45616e-06	1.22003e-05	0	0
56:0	936.893	C59H118O6N	18:3-containing	7.63372e-05	0.00013222	0.000223036	0.00020797	0	0	0	0	0	0	0	0	0	0	0	0	6.40264e-05	0.000110897	0.000345652	0.000598687	7.37725e-05	0.000127778	8.31442e-05	0.00014401	0	0	6.59427e-05	0.000147452	0	0	1.06193e-05	2.37455e-05
944?	944.8		18:3-containing	0.000318179	0.000190391	0.000184016	0.000318725	0.000335746	0.000363206	0	0	3.29429e-05	7.36625e-05	0	0	3.26768e-05	7.30675e-05	0.000791383	0.00100969	0.000116054	0.000201011	6.36332e-05	0.000110216	0	0	0.000647378	0.000693034	0	0	0	0	0	0	0	0
946?	946.8		18:3-containing	0.000446505	0.000390078	0.00193753	0.00138447	0.000241727	0.000224565	0.000308435	0.000369996	8.13743e-06	1.81958e-05	0	0	0	0	0	0	0.000406205	0.000459769	8.77008e-05	0.000151902	0.000639354	0.000788212	0.000724086	0.000342681	0	0	0	0	0	0	0	0
948?	948.8		18:3-containing	0	0	6.86071e-05	0.000118831	0.000110997	9.893e-05	0.00027538	0.000476972	0	0	0	0	0	0	0	0	0	0	0	0	0.000152058	0.000263372	0.00176917	0.00253231	0	0	0	0	0	0	0	0
958?	958.8		18:3-containing	0.000421129	0.000407898	0.000315016	0.000383863	0.00181389	0.000296707	0.000836321	0.000749872	0.00440004	0.00360619	0.0233962	0.0301949	0.00863501	0.00440342	0.0368428	0.0275452	0.000150492	0.000139081	0.000528639	0.000368939	0.00123813	0.00109672	0.0031021	0.00131245	0.000131419	0.000146998	0.000826761	0.000701862	0.02306	0.0274361	0.00154051	0.00193545
58:2	960.893	C61H118O6N	18:3-containing	0.0176541	0.00487408	0.00709762	0.0040053	0.0218363	0.00313301	0.0211985	0.00750817	2.51639e-05	5.62683e-05	0.00101434	0.00178851	0.000291034	0.000447527	0.00235043	0.00284409	0.00478091	0.00248228	0.00700663	0.00291304	0.0248703	0.00725692	0.0147067	0.00436919	0	0	2.12896e-05	4.76049e-05	0.00124786	0.00152179	0	0
58:1	962.908	C61H120O6N	18:3-containing	0.00633144	0.00476496	0.00195153	0.00265159	0.00954115	0.00356711	0.00907829	0.00364414	0	0	0	0	0	0	0	0	0.000973694	0.00132954	0.00218984	0.00191111	0.00861104	0.00443281	0.000120671	0.000209008	0	0	0	0	0	0	0	0
58:0	964.924	C61H122O6N	18:3-containing	0.00299385	0.0043505	0.00342784	0.00217288	0.00415902	0.0054327	0.00126609	0.000436373	0	0	0	0	0	0	0	0	0.00320959	0.00246528	0.00274144	0.00133556	0.00849306	0.00198759	0.00155856	0.000920436	0	0	0	0	0	0	0	0
976?	976.9		18:3-containing	0.0166878	0.0135361	0.0102587	0.0068707	0.0213764	0.00699536	0.0152356	0.00622901	0	0	0	0	0	0	0	0	0.00235862	0.000887979	0.0102286	0.000550767	0.01402	0.00278058	0.000336603	0.000292328	0	0	0	0	0.000107221	0.000239753	0	0
60:2	988.924	C63H122O6N	18:3-containing	0.0166878	0.0135361	0.0102587	0.0068707	0.0213764	0.00699536	0.0152356	0.00622901	8.38334e-06	1.87457e-05	9.96639e-05	0.000222855	0	0	1.36339e-05	3.04864e-05	0.00235862	0.000887979	0.0102286	0.000550767	0.01402	0.00278058	0.000336603	0.000292328	0	0	0	0	0	0	0	0
988?	988.9		18:3-containing	0.039406	0.0197235	0.0253381	0.00970363	0.0523645	0.00430454	0.047811	0.0178361	8.38334e-06	1.87457e-05	9.96639e-05	0.000222855	0	0	1.36339e-05	3.04864e-05	0.0112963	0.00448937	0.0259336	0.0061863	0.0462204	0.00854683	0.00938689	0.0074552	0	0	0	0	0	0	0	0
60:1	990.94	C63H124O6N	18:3-containing	0.00305355	0.00528891	0.00122163	0.000205526	0.00101262	0.00139027	0.000157326	0.000272497	0	0	0	0	0	0	0	0	0.000731254	0.00126657	0	0	0.00163148	0.00191902	0.00495514	0.00596057	0	0	0	0	0	0	0	0
18:3-TAG				5.94828	1.35253	4.30513	0.81	5.87553	1.02194	5.13191	1.84036	0.747026	0.63237	0.642644	0.339537	0.682917	0.0900995	0.14774	0.0497499	3.23524	0.475087	6.3526	0.948305	6.42486	0.612132	6.64563	2.694	0.551685	0.160946	1.74082	0.968232	0.301925	0.183917	0.366597	0.336873
