# Supplementary material for: Comparative Lipidomics of Azole Sensitive and Resistant Clinical Isolates of Candida albicans Reveals Unexpected Diversity in Molecular Lipid Imprints
Source: PLoS One. 2011 Apr 29;6(4):e19266. doi: 10.1371/journal.pone.0019266 (PMC3084813; doi:10.1371/journal.pone.0019266)
Supplement: Sheet S3 — This sheet shows the p-values of the different molecular lipid species among various azole sensitive (AS) and azole resistant (AR) pairs. (XLS) [file pone.0019266.s010.xls]

## Sheet: Information sheet
This sheet shows the p-values of the different molecular lipid species among various azole sensitive (AS) and azole resistant (AR) pairs.
The mol percentage data of the molecular lipid species are used to calculate the p-values.
p-values were determined by students t-test.
The values are represented for all the replicates, their averages and standard deviation.
The represents 3 major lipid groups:
1)	Phosphoglycerides (PGLs)
2)	Sphingolipids (SLs)
3)	Sterol esters (SEs)
Also the sheets identifies the most common molecular lipid species amongst AS/AR isolates when the datasets are grouped as under:
1)	Cdr1p related AS/AR isolates.
2)	CaMdr1p related AS/AR isolates.
3)	All AS/AR together.

## Sheet: P-values
p-values indicated here were calculated by students t-test.
The lipid species with p-value < 0.05 were taken as significant.
							Gu4/Gu5							DSY294/DSY296											DSY347/DSY289											DSY544/DSY775							G2/G5
Sample description	4-GU4_1	5-GU4_2	6-GU4_3	7-GU5_1	8-GU5_2	9-GU5_3	p-value	10-DSY294_1	DSY294_2	DSY294_3	DSY296_1	DSY296_2	DSY296_3	p-value	DSY347_1	DSY347_2	DSY347_3	DSY347_4	DSY347_5	DSY289_1	DSY289_2	DSY289_3	DSY289_4	DSY289_5	p-value	DSY544_1	DSY544_2	DSY544_3	DSY544_4	DSY544_5	DSY775_1	DSY775_2	DSY775_3	DSY775_4	DSY775_5	p-value	G2_1	G2_2	G2_3	G5_1	G5_2	G5_3	p-value	F2_1	F2_2	F2_3	F5_1	F5_2	F5_3
PC 26:1	0.000716129	6.83799e-05	0.000463373	0.000977402	0.000601819	0.000773508	0.0828381	0.00058419	0.00076835	0.00068133	0.000859011	0.00114093	0.000303553	0.36953	0.00205059	0.00190355	0.0015919	0.00207248	0.00219145	0.00132309	0.00213954	0.0027939	0.0046351	0.00248219	0.118535	0.00448872	0.00243321	0.00318987	0.00226913	0.00275523	0.00940731	0.00732728	0.00840377	0.0164675	0.00753216	0.0022896	0.00120283	0.0016645	0.00153623	0.00170266	0.00191938	0.00115065	0.334441	0.00128791	0.00157096	0.000984275	0.00386613	0.00323789	0.00475471
PC 26:0	0.000773707	0.000280269	0.000678657	0.000786108	0.000718637	0.00073264	0.165964	0.000317759	0.000568773	0.000247312	0.000743671	0.000812289	0.000370638	0.0958035	0.00177442	0.00230428	0.00266071	0.00219767	0.00271008	0.000759317	0.00182558	0.0029539	0.0118267	0.00367305	0.184777	0.00527196	0.00225803	0.00349058	0.00297404	0.00319319	0.00876727	0.00254801	0.00326169	0.0179739	0.00448733	0.103894	0.0020328	0.00172987	0.00204985	0.00343989	0.00292727	0.00196131	0.0665306	0.00216569	0.00236172	0.00105964	0.00175579	0.00137968	0.000944307
PC 28:1	0.00353669	0.00211255	0.0018656	0.00231109	0.00338675	0.0021265	0.441008	0.00196146	0.00223939	0.00290882	0.00416123	0.00359021	0.00183171	0.168166	0.00398173	0.00780141	0.00514226	0.00462178	0.00619267	0.00262233	0.00749802	0.0099675	0.0264661	0.0133828	0.0764579	0.0124886	0.00703768	0.00949873	0.00681673	0.00693436	0.0246035	0.0163296	0.0194252	0.0972386	0.0225559	0.056179	0.00535027	0.00665207	0.00660367	0.00705645	0.00599403	0.00488901	0.391877	0.00515996	0.00556677	0.00526405	0.00800277	0.00721552	0.0085933
PC 28:0	0.00192854	0.00100461	0.00058038	0.000303966	0.00164341	0.000242479	0.253464	9.80619e-05	0.000583529	0.000224614	0.00105289	0.000571616	0.00103007	0.0263358	0.00162814	0.00226118	0.002064	0.0024806	0.0025537	0.0017996	0.00280858	0.00309682	0.0170373	0.00458784	0.115746	0.00680196	0.00419092	0.0050337	0.00468296	0.00379061	0.00850763	0.00415179	0.0044338	0.0399605	0.00868897	0.129601	0.00224521	0.00191478	0.00430734	0.00290075	0.00216007	0.00243919	0.350101	0.00157253	0.00329321	0.0013564	0.00112068	0.000682708	0.000495335
PC 30:2	0.0185139	0.0162301	0.00624481	0.00927551	0.0147951	0.00504281	0.223884	0.0105391	0.0123445	0.00569156	0.0171448	0.0116808	0.0104001	0.141693	0.00712111	0.0091584	0.00682733	0.00725157	0.0123955	0.00513819	0.00906267	0.0217711	0.0637527	0.0264416	0.0745441	0.0186667	0.015342	0.0201215	0.0152049	0.012939	0.0417726	0.032165	0.0186426	0.129095	0.0343822	0.0591764	0.0156635	0.0121583	0.0170453	0.0149268	0.0147314	0.0121928	0.293059	0.0167563	0.0160719	0.0194031	0.00577732	0.00667771	0.00667754
PC 30:1	0.0686817	0.0675241	0.0250447	0.0279974	0.0361317	0.0245097	0.0882349	0.0547821	0.0619747	0.0265906	0.0728639	0.0602346	0.0564035	0.13263	0.0160323	0.0217571	0.0320745	0.0341332	0.0588548	0.0225691	0.0162673	0.0617709	0.159344	0.0841594	0.10729	0.0663605	0.0612275	0.0681419	0.0620066	0.0544815	0.0745281	0.0673618	0.0269583	0.579164	0.0967387	0.166118	0.0633022	0.049471	0.0585868	0.059512	0.07256	0.0583684	0.177959	0.080139	0.0796927	0.0882566	0.00814568	0.00964381	0.00890318
PC 30:0	0.00180288	0.00223818	0.00234241	0.000697478	0.000431635	0.00074022	0.000706809	0	0.000654267	0	0	0	0	0.18695	0.00144962	0.00183562	0.000646621	0.000901779	0.00175873	0.000572786	0.000973982	0.00038232	0.00550614	0.0012634	0.339709	0.00387568	0.00287303	0.0043286	0.00306868	0.00198843	0.00673248	0.00420462	0.00435497	0.0129774	0.0123226	0.018208	0.0014123	0.00235075	0.00129707	0.00267072	0.00151065	0.00130491	0.402831	0.000605388	0.0054303	0.0052147	0.000462147	0.00173376	0.000198876
PC 31:2	0.00707569	0.00757391	0.00875916	0.0209894	0.00467338	0.00701151	0.289387	0.00611937	0.00575423	0.0178199	0.00687033	0.00537067	0.00613326	0.198726	0.00747505	0.00884639	0.00934394	0.0107136	0.00846565	0.00734185	0.012735	0.00862175	0.0151058	0.0102046	0.128325	0.0141182	0.0125297	0.00839448	0.0135054	0.0128896	0.0181534	0.0154335	0.0131793	0.0193512	0.0125161	0.0372854	0.00437624	0.0035453	0.00458517	0.00764918	0.00928962	0.00726871	0.0024981	0.00850933	0.00963271	0.00769936	0.00443135	0.00285883	0.00328731
PC 31:1	0.0282479	0.0279889	0.0328771	0.0468161	0.0124998	0.0256619	0.449113	0.0226161	0.0189789	0.0641108	0.0170578	0.0182943	0.0217807	0.164006	0.015469	0.0229607	0.035286	0.0395662	0.0314433	0.0331462	0.0336872	0.0329711	0.0535668	0.0346567	0.0902501	0.0522824	0.0499193	0.0295911	0.0486164	0.0535073	0.0210951	0.0168391	0.0253779	0.0510178	0.0222052	0.0158679	0.0172187	0.0156964	0.0165657	0.0440655	0.0353044	0.0303797	0.00377314	0.0357774	0.0318735	0.0327542	0.0069496	0.00847154	0.0066733
PC 31:0	0.000456381	0	0	0	0	0	0.18695	3.7064e-05	0.00109017	0	0.000510257	0.00112676	0.00145576	0.110489	0.00054489	0.00106063	0.00047327	0.000384077	0.00101033	0.000750634	0.000584662	0.00341163	0.00715426	0.00588608	0.0319448	0.00332429	0	0.00222962	0.000940051	0.000625259	0.00527477	0.00451505	0.0040167	0.01074	0.0036153	0.00952022	0.00218083	0.000328749	0.00219431	0	0.00273011	0.000744304	0.354678	0	0	0	0.000919836	0.000740343	0.000609987
PC 32:2	0.913013	0.868415	0.732771	0.697185	0.518968	0.525081	0.0159357	0.859564	0.881383	0.691958	0.908438	0.834363	0.845239	0.232652	0.404506	0.473934	0.572008	0.594644	0.726601	0.448065	0.270415	0.547455	0.812805	0.592848	0.426479	0.773338	0.893911	0.821227	0.924487	0.829242	1.78384	1.65358	0.919487	2.69517	1.9132	0.005322	0.720945	0.565068	0.692608	0.597696	0.621979	0.739076	0.461773	0.93737	0.948619	0.92799	0.331061	0.395675	0.33407
PC 32:1	0.930614	0.882086	0.567536	0.441485	0.468505	0.411864	0.0186738	0.860285	0.873945	0.543041	0.946274	0.865177	0.886523	0.137146	0.29352	0.391497	0.651372	0.682207	0.843476	0.478688	0.251354	0.645198	1.05543	0.694629	0.37991	0.715151	0.886737	0.84781	0.894923	0.825428	0.508582	0.50848	0.289436	2.95572	0.896039	0.349182	0.815033	0.751794	0.807397	0.955035	1.00017	1.01045	0.00083591	1.02484	1.13498	1.01709	0.130029	0.169378	0.140434
PC 32:0	0	0	0	0	0	0	#DIV/0!	0	0	0	0	0	0	#DIV/0!	0	0	0	0	0	0	0	0	0	0	#DIV/0!	0	0	0	0	0	0.00545146	0	0	0	0	0.173297	0	0	0	0	0	0	#DIV/0!	0	0	0	0.00413628	0.00251908	0.00093589
PC 33:2	0.197476	0.196608	0.283622	0.719576	0.138668	0.264061	0.226929	0.19556	0.162434	0.948283	0.158595	0.147722	0.184197	0.174709	0.303896	0.385478	0.519985	0.509081	0.292068	0.329369	0.815001	0.231774	0.2768	0.228565	0.418493	0.418013	0.447804	0.24354	0.462405	0.539685	0.195721	0.195711	0.245512	0.207521	0.183661	0.00127134	0.124673	0.105379	0.144825	0.217958	0.207579	0.22579	0.000915874	0.20459	0.203971	0.198545	0.154362	0.182129	0.148852
PC 33:1	0.143928	0.131404	0.127793	0.285325	0.0830312	0.136333	0.303473	0.115447	0.101651	0.479749	0.0983508	0.0872317	0.120457	0.176684	0.160548	0.19769	0.330746	0.322966	0.220077	0.249936	0.433553	0.200937	0.267609	0.202197	0.333548	0.287235	0.317371	0.193438	0.334406	0.390029	0.0853238	0.0852068	0.101912	0.22222	0.115048	0.00112155	0.0917057	0.0979221	0.092479	0.202985	0.182222	0.159934	0.00111516	0.148471	0.151585	0.165277	0.101136	0.107054	0.101181
PC 33:0	0.000592485	0	0	0	0	0	0.18695	0.00202387	0.00499856	0	0.0044423	0.00590481	0.0032354	0.127133	0	0	0	0	0	0	0	0.0082808	0.0118945	0.0151701	0.0255699	0	0	0.000256173	0	0	0.0105551	0.0148869	0.00261065	0.0324702	0.0136891	0.00829426	0.0079155	0.00596967	0.00839421	0.00872351	0.00345903	0.0037571	0.159825	0.00108761	0	0	0	0	0
PC 34:4	1.04883	0.999339	1.28558	1.24634	0.731045	0.820662	0.190853	0.734787	0.745607	0.705458	0.733712	0.67673	0.671341	0.105223	1.13452	0.778252	0.714605	0.889257	0.822586	0.482514	0.450065	0.427806	0.424133	0.336862	0.00020183	0.888525	1.17135	0.906398	1.20845	1.16157	0.71983	0.585575	0.868883	0.382178	0.310601	0.00210668	0.366324	0.288839	0.370528	0.518324	0.487019	0.59081	0.0047198	0.792599	0.723579	0.679395	1.21458	1.33946	1.18034
PC 34:3	4.52773	4.27074	4.5314	4.72706	3.53815	3.592	0.142023	4.28654	4.03773	4.09023	4.32578	3.95777	3.95061	0.350036	3.09675	3.92711	3.9527	4.04498	4.29633	2.76264	2.64496	2.67088	2.73925	2.33376	0.000229667	3.53827	4.77787	4.18841	4.99292	4.82158	6.86192	6.85435	7.29673	2.88845	4.14658	0.124237	3.89361	3.04921	3.74106	3.36288	3.34581	3.74865	0.404091	4.48175	4.28169	4.08906	3.95772	4.27744	3.91701
PC 34:2	4.27571	4.12665	3.67854	3.46953	3.48851	3.59204	0.0248682	4.34641	4.28621	3.738	4.50421	4.14677	4.11318	0.299831	3.07739	3.97632	4.51718	4.5317	5.14561	3.26895	3.49556	3.7038	4.1652	3.66059	0.077769	4.3533	5.29949	5.14901	5.63296	5.57104	5.74125	6.79798	5.79099	9.38647	8.25431	0.0143857	4.85575	4.15055	4.79756	4.14439	4.37459	4.54714	0.194173	4.8175	4.42392	4.49136	3.60573	3.88463	3.38744
PC 34:1	1.84383	1.72682	1.22507	0.796256	1.05539	1.18027	0.0281575	1.60487	1.57183	1.25947	1.56923	1.50136	1.78637	0.185982	1.02687	1.59107	2.11413	2.15043	2.68999	1.54596	1.56453	2.23105	2.81477	2.23629	0.334347	2.32224	3.00037	2.88669	3.15133	3.12414	1.39873	1.83459	1.56012	5.61771	3.04051	0.401459	2.48003	2.47591	2.39179	2.22736	2.35078	2.30438	0.0140703	2.02254	1.91879	2.0256	1.08982	1.38058	1.22047
PC 36:6	0.102664	0.102939	0.201366	0.149609	0.0803903	0.11434	0.308021	0.0738627	0.0621854	0.0659886	0.0593915	0.0585591	0.0645401	0.0856744	0.693031	0.254446	0.184507	0.274364	0.220255	0.0782533	0.0993495	0.0632033	0.0521703	0.0384554	0.0123001	0.223057	0.30427	0.197037	0.300172	0.294786	0.0258325	0.0174591	0.0766094	0.0197467	0.0149831	7.63493e-06	0.0166063	0.0155216	0.016598	0.0417767	0.0376023	0.0445178	0.000126805	0.0732298	0.0678483	0.0589936	0.427872	0.667405	0.407991
PC 36:5	1.37866	1.38461	2.16746	2.02627	1.46711	1.81428	0.352339	1.20427	1.15209	1.25516	1.17672	1.10553	1.10125	0.0598824	4.80709	3.1147	2.44278	2.8509	2.57464	1.32411	1.72138	1.06604	0.863693	0.742085	0.00121429	2.04775	2.73539	2.12251	2.82374	2.75536	0.900966	0.770927	1.90391	0.140126	0.177288	0.00072748	0.577187	0.473386	0.613491	0.896388	0.784466	0.938619	0.00345659	1.28032	1.11734	1.02442	2.54638	3.33134	2.6203
PC 36:4	4.20335	4.05799	5.69332	6.24431	5.68022	6.20223	0.0328859	4.58673	4.45943	5.21218	4.53465	4.09061	4.38874	0.0975093	5.96107	6.73598	6.2136	5.91901	6.34833	4.62445	5.53657	3.74996	3.33373	2.99814	0.00097881	4.36902	5.72416	5.10997	6.02773	5.9573	4.8394	4.53452	8.3741	1.19973	1.5919	0.174234	4.7295	3.81022	4.87227	4.56935	4.47545	5.29689	0.251752	4.98264	3.94663	4.09047	3.94976	5.94403	4.22233
PC 36:3	4.24642	3.9281	4.23276	3.90584	4.45732	5.69164	0.18256	5.55051	4.93102	5.80582	5.41521	4.86461	5.66763	0.381721	5.16751	6.7296	6.5879	5.97196	6.57222	4.97759	8.19831	5.77941	5.64454	5.41077	0.378453	5.33291	6.4044	6.34018	6.82788	7.0758	6.59511	7.70884	10.2501	2.97004	5.67229	0.424277	7.04469	6.83894	7.44348	4.97845	5.41442	5.01064	0.000474416	4.12991	3.96368	3.84705	3.84465	4.32367	3.84013
PC 36:2	1.70385	1.69815	1.90498	1.3824	1.87929	2.40656	0.35585	3.03901	2.67129	2.61163	2.9114	2.70413	3.27287	0.212953	3.1387	4.22309	4.42237	3.98502	4.44176	2.99434	5.29659	4.10463	4.35756	4.30053	0.355549	3.82735	4.61699	4.3731	4.87736	5.06923	4.65336	5.78896	5.43074	5.29054	6.67718	0.016824	3.86395	3.73978	3.50985	2.49685	2.60848	2.75379	0.000525579	1.88927	1.73174	1.77158	1.19594	1.54492	1.03279
PC 36:1	0.590322	0.552091	0.585862	0.277203	0.441247	0.661422	0.179097	0.618038	0.506004	0.605467	0.550752	0.513115	0.694353	0.445545	0.625432	1.17679	1.23926	1.06894	1.10402	0.718653	1.23848	1.02734	1.3786	0.973552	0.440102	1.2031	1.50605	1.1284	1.56588	1.69717	0.546813	0.505606	0.431799	1.6588	1.04194	0.0262097	0.767915	0.851206	0.722242	0.793609	0.76982	0.611317	0.231624	0.548135	0.471069	0.541461	0.106267	0.102457	0.0999258
PC 38:6	0.00757383	0.00432278	0.00742433	0.0116168	0.00947179	0.0082073	0.042052	0.00848757	0.00807689	0.00757749	0.00827003	0.00922555	0.00764063	0.283039	0.0236191	0.0112307	0.00930612	0.0100093	0.0112088	0.00546723	0.00940954	0.00642747	0.00747575	0.00550301	0.0272082	0.0108084	0.0093598	0.00997218	0.0105125	0.00900489	0.00566688	0.00488551	0.00942254	0.0138065	0.00942441	0.225724	0.00777334	0.00506247	0.00696168	0.00723152	0.00670984	0.00884845	0.193725	0.00826003	0.00759214	0.00577645	0.0206464	0.0292013	0.0194503
PC 38:5	0.0330312	0.0340468	0.0342999	0.0735457	0.0705063	0.0553236	0.00222224	0.0752718	0.0711865	0.0642931	0.0745148	0.0670868	0.0667464	0.427039	0.114908	0.0773164	0.074357	0.0714128	0.0917542	0.0739648	0.134094	0.075039	0.0670131	0.0523433	0.371976	0.0353846	0.0484427	0.0563501	0.0482871	0.0488492	0.0327141	0.0226633	0.0749499	0.00708882	0.00837519	0.0959634	0.0606153	0.0455656	0.0636896	0.0553797	0.0607218	0.068685	0.25273	0.0478445	0.0392061	0.0402888	0.0787431	0.101907	0.0689405
PC 38:4	0.0452212	0.0418263	0.0347685	0.0808627	0.0781765	0.0732536	0.000317344	0.125358	0.120793	0.109263	0.117307	0.120005	0.111097	0.345655	0.101312	0.0979817	0.0976682	0.0935082	0.118377	0.0914918	0.161703	0.107621	0.0912667	0.0885965	0.335816	0.0555608	0.0729602	0.0720927	0.0719162	0.0718612	0.0527607	0.0457796	0.105252	0.0290095	0.0234861	0.135364	0.105816	0.0802443	0.103877	0.0745497	0.0800444	0.101598	0.194462	0.051951	0.0515972	0.042335	0.200645	0.255345	0.18591
PC 38:3	0.0756883	0.0722318	0.0659095	0.0952726	0.111909	0.108069	0.00214047	0.240825	0.223187	0.163405	0.251772	0.229941	0.22726	0.166247	0.0996924	0.149896	0.127008	0.108927	0.154625	0.0989328	0.211276	0.142318	0.126487	0.123971	0.290653	0.0756877	0.0953572	0.116782	0.0931756	0.0954309	0.16273	0.147981	0.277101	0.0327944	0.0526098	0.200019	0.251133	0.19035	0.252591	0.119128	0.125679	0.150146	0.00577121	0.0978047	0.0813776	0.0943144	0.235165	0.289243	0.245985
PC 38:2	0.0331839	0.0220075	0.0414951	0.0348455	0.0312359	0.05371	0.219442	0.0750124	0.056155	0.0574997	0.0666504	0.0646437	0.0823124	0.185357	0.0456484	0.120828	0.0689165	0.0690485	0.0788036	0.0532208	0.119624	0.0889815	0.0887575	0.0930465	0.23906	0.074835	0.0886563	0.0857458	0.0824067	0.0937377	0.125478	0.124809	0.187336	0.0652363	0.0853798	0.0811742	0.0811956	0.0799109	0.0747394	0.0448877	0.048147	0.054804	0.000567983	0.0338095	0.0536614	0.0427233	0.107791	0.126997	0.0831256
PC 40:5	0	0	0	0.00331946	7.12942e-05	0.000472875	0.138137	0.000164705	0.000399873	0.000600599	0.000359449	0.00113242	0.000616272	0.146516	0.00137929	0.00290767	0.00162461	0.00141613	0.00170231	0.000444668	0.00186009	0.00122188	0.00244103	0.00113147	0.203702	0.00178474	0.00104903	0.0013908	0.00167772	0.00182211	0.00210296	0.00185037	0.00263816	0.0022189	0.00175023	0.0143966	0.00166093	0.00119306	0.000378372	0.000912218	0.000596401	0.000920927	0.264974	0.000105478	0.00167415	0.000205923	0.00267974	0.00580841	0.00413229
PC 40:4	0.00279328	0.00163458	0.00291782	0.0049773	0.00253201	0.0042155	0.0767167	0.00285405	0.00217907	0.00288737	0.00229099	0.00191755	0.00143367	0.04426	0.00686989	0.00432032	0.00388887	0.0032134	0.00298381	0.0020285	0.00243393	0.00222147	0.00326152	0.00180775	0.0163956	0.00405432	0.00299916	0.00368567	0.00363028	0.0037013	0.00139183	0.00139789	0.0020769	0.00043429	0.00196861	0.000105498	0.00066561	0.0019197	0.00170875	0.0011684	0.00165282	0.000859509	0.336988	0.00246815	0.00230646	0.00243963	0.0132149	0.0174192	0.0120326
PC 40:3	0.00778964	0.00583643	0.00910722	0.0101447	0.010924	0.0120248	0.017219	0.00993242	0.00941944	0.0110098	0.00944771	0.00951703	0.00812483	0.0847755	0.00923965	0.0095653	0.00767041	0.00581587	0.00656259	0.00805245	0.0068127	0.00530582	0.0166502	0.00559701	0.378298	0.00737126	0.00972271	0.0110554	0.00945856	0.00581402	0.0036698	0.0020942	0.00873538	0	0	0.0072685	0.00784546	0.00748082	0.00862551	0.00790655	0.00698833	0.00936286	0.450472	0.00891025	0.00789339	0.0107328	0.0174356	0.0261392	0.0214987
PC 40:2	0.00424425	0.00331329	0.00607274	0.00614164	0.00644558	0.00920656	0.0491949	0.00829797	0.00756561	0.00861798	0.00882804	0.00681271	0.00685841	0.209348	0.0121194	0.0144457	0.0146999	0.0117977	0.0113292	0.0121517	0.0132971	0.00896559	0.0249951	0.0100421	0.370786	0.0110795	0.0133447	0.0109032	0.0129678	0.0100209	0.00938452	0.0107437	0.0142882	0.00284554	0.00531245	0.0876012	0.00962103	0.00838868	0.00786038	0.00483488	0.00532468	0.00737973	0.020767	0.00708624	0.00868467	0.00527043	0.0115651	0.0132635	0.0141094
PE 26:1	0	0	0	0.000312074	0.000168362	0	0.0752085	0	0	0	0	0	0	#DIV/0!	0	6.582e-05	0.00048318	0.000456581	0.000704124	5.72145e-05	0.000343399	0.00137422	0.00201486	0.000883772	0.077168	0.00104201	0.000654567	0.000701282	0.00044172	0.000565512	0.00396253	0.00269804	0.00349876	0.00630579	0.00367038	0.000308613	0.000166269	0.000881847	0.000644758	0.000479112	0	8.6528e-05	0.108732	8.71225e-05	0	0	0.000448117	0.000735348	0.00191759
PE 26:0	0	0	0.000115304	0.000700116	0.000267004	0	0.121586	0.00020667	0.000190205	0.000106286	0.000245253	0.000467948	0.000569072	0.0305911	0.000876621	0.000415581	0.00343809	0.00274468	0.00251866	0.000412944	0.00130883	0.00348982	0.0104659	0.00215603	0.215191	0.00305153	0.00134704	0.00173851	0.00131381	0.00165492	0.00611109	0.00521734	0.00640151	0.0126928	0.0041098	0.00531174	0.00229655	0.000452955	0.00112795	0.000991581	0.0022297	0.000199958	0.429185	0.000129019	0.000547699	0.000406485	0.000524379	0.000282341	0
PE 28:1	0.000129062	0.000385597	8.15328e-05	0.00139118	0.000470802	0.000587757	0.0560816	0.000187546	0.000638811	0.000115416	0.00101217	0.000373864	0.000563522	0.12532	0.00109034	0.00254481	0.00260125	0.00304842	0.00330725	0.000623192	0.00209976	0.00500698	0.0102866	0.0053725	0.12038	0.00468017	0.00280658	0.00306537	0.00215279	0.00337471	0.00982879	0.00778897	0.0115403	0.0233532	0.00979533	0.00558836	0.000362278	0.00151278	0.00464551	0.00529508	0.00689625	0.0041954	0.0467892	0.00272003	0.00218596	0.0010273	0.000382079	0.00538572	0.000962501
PE 30:2	0.00350725	0.00258561	0.000522096	0.00275319	0.00269611	0.000951519	0.474826	0.00208765	0.00177629	0.000555434	0.00396376	0.00137115	0.00131926	0.24688	0.00172443	0.00177903	0.00244577	0.001672	0.0041242	0.000923009	0.00200152	0.00631964	0.00925952	0.00710846	0.0652742	0.00432111	0.00386095	0.0052534	0.00293645	0.00351674	0.011296	0.0120398	0.00493403	0.0291345	0.0120813	0.0201128	0.00368024	0.00258683	0.00119302	0.000538824	0.00673945	0.00335271	0.306671	0.00113504	0.00238623	0.00275334	0	0.00165911	0.000451499
PE 30:1	0.0362581	0.0257886	0.00831266	0.010598	0.0233637	0.00515034	0.173362	0.0215795	0.0229349	0.00893406	0.0326632	0.0267508	0.0308423	0.0312494	0.00502352	0.0059414	0.0110104	0.010225	0.0191285	0.00655431	0.00474651	0.0243677	0.0363894	0.0288025	0.0893978	0.0156591	0.0172886	0.0250691	0.0168594	0.0165012	0.0260806	0.0306849	0.0128113	0.157302	0.044414	0.104281	0.0265392	0.0290991	0.0338653	0.0277417	0.0351846	0.0256436	0.467665	0.038236	0.0392973	0.043411	0.000419888	0.0010617	0.00174584
PE 30:0	0	0	0.00060612	0	0	0	0.18695	0.000509417	0	0	0	0	0	0.18695	0.000370927	0.000707206	0.00109333	0.000456511	0.000833942	0.000508899	0.0041561	0.00113436	0.00367614	0.000692599	0.0639433	0.00204629	0.0010007	0.000772868	0.00105906	0.00076814	0.00833248	0.00209417	0.00245321	0.00217397	0.003746	0.0302617	0.00104694	0	0	0.014573	0.0156533	0.00870823	0.00222772	0	0	0	0	0.000260571	0
PE 31:2	0	0.000514521	0.00139027	0.00510765	0.000905547	0.00155288	0.119905	0.000137648	0.00193831	0.00207411	0.000368469	0.000859665	0	0.110393	0.00263574	0.00293014	0.00527432	0.00438352	0.0037416	0.0028446	0.00298667	0.004513	0.00516681	0.00388433	0.449308	0.00421929	0.00419927	0.00300971	0.00428358	0.00451081	0.00620855	0.00543651	0.00515854	0.00566202	0.00720208	0.00145647	0.000416167	0.000380163	0.000770049	0.0037595	0.00318879	0.00131552	0.0203226	0.000596892	0.00086039	0.00074051	0	0.00029558	0.000752904
PE 31:1	0.0110064	0.0125258	0.01422	0.0280661	0.0061913	0.0120891	0.343317	0.00786369	0.00665279	0.0340236	0.00498109	0.0060234	0.00690021	0.158676	0.00848493	0.00833468	0.0198681	0.0188604	0.0157449	0.0175839	0.0124225	0.0163591	0.0190347	0.0159305	0.240497	0.0235305	0.0192992	0.0138871	0.0194278	0.0225896	0.0120692	0.00841123	0.00862514	0.0188919	0.0114901	0.00743916	0.00386648	0.00794694	0.00793969	0.0231387	0.0170997	0.0130655	0.0128441	0.0143861	0.0143775	0.017402	0.00158224	0.00304399	0.000418005
PE 31:0	0	0	0	0	0	0	#DIV/0!	0	0	0	0.000530216	0	0	0.18695	0.000544701	0.000493674	0.000629299	0.000502538	0.00104996	0.00125103	0.000762002	0.000248839	0.00112561	0.000855501	0.171447	0.000416689	0.00067332	0.000227169	0.000638019	0.000486439	0.00408031	0.00165354	0.00320276	0.00224719	0.00273544	0.000306049	0	0	0.000177588	0.0188631	0.0198097	0.0160809	4.21231e-05	0	0	0	0	0	0
PE 32:2	0.43968	0.432645	0.370719	0.463498	0.309445	0.257762	0.170539	0.487275	0.458542	0.427706	0.563061	0.53801	0.51639	0.0102333	0.130676	0.141914	0.249692	0.240696	0.315938	0.186083	0.084392	0.280918	0.301669	0.284104	0.417249	0.260923	0.295185	0.306998	0.293292	0.287465	0.494632	0.561653	0.316528	0.736712	0.687678	0.00342646	0.537275	0.407461	0.473493	0.370645	0.460717	0.399673	0.122903	0.481011	0.513748	0.507293	0.368462	0.368657	0.412783
PE 32:1	0.918713	0.918703	0.62174	0.559939	0.637747	0.41565	0.0379911	0.803841	0.824708	0.685229	0.978862	0.882129	0.937899	0.0176269	0.234531	0.22522	0.413615	0.391719	0.51185	0.345972	0.157415	0.491003	0.575562	0.529528	0.25579	0.431046	0.462321	0.553322	0.447598	0.434959	0.446622	0.470609	0.361607	1.3822	0.631719	0.167043	0.971903	0.865444	1.0058	0.870455	1.02577	0.928353	0.462629	1.1821	1.07509	1.19353	0.0852648	0.0985515	0.09593
PE 32:0	0	0	0	0	0	0.000201622	0.18695	0	0	0	0	0	0	#DIV/0!	0.00685029	0.00505338	0.00524034	0.00360441	0.00256727	0.00487172	0.0015887	0.00210925	0.00263141	0.00310738	0.0437039	0.0019365	0.00272311	0.00333974	0.00368333	0.00420574	0.00512281	0.00672253	0.00378402	0.00512067	0.00658671	0.00457287	0	0	0	0	0	0	#DIV/0!	0	0	0	0	0	0
PE 33:2	0.0980978	0.108734	0.143675	0.577613	0.105749	0.165502	0.163641	0.122114	0.0873247	0.672899	0.101684	0.109295	0.125953	0.196182	0.165778	0.14808	0.286524	0.253982	0.169646	0.241962	0.304808	0.152913	0.157555	0.13781	0.44717	0.212902	0.186206	0.119231	0.184634	0.222363	0.0693329	0.0598767	0.0943106	0.0623016	0.0605819	0.000154047	0.0845931	0.0649146	0.0917516	0.131425	0.16725	0.126269	0.00784534	0.12217	0.105561	0.122827	0.131104	0.13523	0.154092
PE 33:1	0.0965092	0.105811	0.119718	0.291232	0.0729165	0.105565	0.255537	0.0796199	0.0632243	0.45646	0.0840978	0.0695183	0.0869905	0.202477	0.175918	0.136087	0.248489	0.220667	0.155022	0.223597	0.29975	0.184757	0.201956	0.175951	0.176635	0.219652	0.186204	0.139546	0.186542	0.230904	0.0583239	0.0528861	0.0645867	0.0881758	0.05516	3.49866e-05	0.0809017	0.0662548	0.0665264	0.149469	0.164862	0.134113	0.000750052	0.136005	0.124615	0.125541	0.0795582	0.0763983	0.0966119
PE 33:0	0.00227203	0	0	0.00266755	0.00406265	0.000114981	0.165931	0	0	0.000940937	0.000940055	0.00237565	0.00199795	0.0259511	0	0.000332919	0	0	0	0	0	0	0	0.000440298	0.425306	0	0	0.000987452	0	0	0.00348771	0.00346006	0.00274793	0.010665	0.00403426	0.00654056	0.000449629	0.000326806	0	0.00342897	0	0.00314216	0.0778997	0.00602623	0.00246114	0	0	0.00175454	0
PE 34:4	0.758769	0.762616	0.892712	0.925078	0.552308	0.644462	0.231975	0.600858	0.535186	0.597586	0.57748	0.597481	0.579819	0.383752	0.291504	0.213099	0.348853	0.419085	0.425524	0.311197	0.166009	0.254541	0.231761	0.233799	0.0313518	0.546075	0.560091	0.543002	0.567638	0.553865	0.184265	0.160976	0.246975	0.159115	0.122379	4.666e-08	0.344086	0.325601	0.364534	0.449585	0.445659	0.448156	0.000401206	0.663921	0.652056	0.635487	0.898943	0.925946	0.911835
PE 34:3	2.00658	1.99688	1.99592	2.67915	1.95679	1.89748	0.25889	1.93696	1.86991	2.11813	2.16894	2.03756	2.03983	0.140259	0.75561	0.816882	1.30923	1.31044	1.50982	1.26516	0.739194	1.1563	1.0951	1.12272	0.359754	1.26209	1.38521	1.60574	1.35343	1.38216	1.36142	1.30679	1.38363	0.789167	0.968954	0.0563404	1.90359	1.64987	1.97845	1.91186	2.02285	1.8013	0.297889	2.16549	1.96789	2.05646	3.46668	2.97453	3.65378
PE 34:2	4.27443	4.34062	4.61217	6.08143	5.02704	4.47289	0.0897625	6.00362	5.8122	6.70462	6.93501	6.53503	6.23161	0.155155	3.33254	2.89472	4.25798	4.02994	4.64072	4.3194	2.21439	3.79	4.6362	3.7432	0.433436	3.47602	3.6692	3.73285	3.68354	3.62837	3.57935	3.56742	4.92102	3.53442	3.64579	0.229505	6.29677	5.36702	6.39266	5.42554	6.07904	6.01111	0.33293	6.15877	5.34131	6.09896	6.71198	6.48121	6.23006
PE 34:1	3.01879	2.91628	2.43468	1.44199	2.43949	2.01532	0.0363535	2.51936	2.32797	2.59392	2.72124	2.75036	2.94636	0.0187045	1.66604	1.48022	1.94428	1.82159	2.36523	1.84955	1.20135	2.78283	3.55686	3.0109	0.100234	2.29226	2.27775	2.71913	2.28549	2.37253	1.96232	2.03023	1.95423	3.45985	2.33314	0.446473	3.77112	3.75905	3.71216	3.66723	3.90371	3.17869	0.243023	3.89513	3.80203	4.25597	3.06137	3.78894	4.45271
PE 34:0	0	0	0	0	0	0	#DIV/0!	0	0	0	0	0	0	#DIV/0!	0	0	0	0	0	0	0	0	0	0	#DIV/0!	0	0	0	0	0	0	0	0	0	0	#DIV/0!	0	0	0	0	0	0	#DIV/0!	0	0	0	0	0	0
PE 35:2	0.138499	0.142693	0.200481	0.922747	0.195553	0.265528	0.132735	0.18786	0.155778	1.36373	0.198303	0.165543	0.220417	0.199933	0.509716	0.427254	0.67111	0.553179	0.319737	0.529164	1.48805	0.369488	0.39165	0.356103	0.288986	0.363633	0.320782	0.233119	0.317428	0.420625	0.156521	0.156942	0.25148	0.119744	0.127685	0.00121444	0.165199	0.173258	0.178966	0.230293	0.231347	0.207697	0.00215675	0.208765	0.161607	0.177365	0.206968	0.225117	0.226599
PE 35:1	0.072937	0.0631372	0.0818882	0.174822	0.0632559	0.0931993	0.163026	0.0471588	0.0456963	0.368038	0.0482602	0.0519801	0.0615001	0.202614	0.213777	0.163175	0.218177	0.179282	0.114771	0.192942	0.376591	0.151787	0.192323	0.151868	0.232321	0.174741	0.14458	0.10524	0.151999	0.194494	0.0607918	0.061508	0.0624758	0.0657376	0.0568573	0.000140415	0.0596778	0.0569635	0.0628115	0.110732	0.0964151	0.0946249	0.000806873	0.0749681	0.0689025	0.0904764	0.0843653	0.068224	0.073822
PE 35:0	0.00302047	0.00436221	0.00490467	0.00736731	0.00468	0.00289749	0.282581	0.00638603	0.00485725	0	0.00147449	0.00661373	0.0106546	0.244256	0	0	0.00093407	0	0.000394283	0	0	0.00217306	0.00462656	0.00310463	0.0491899	0.00202722	0.00255926	0.00259322	0.00433842	0.00162168	0.0126589	0.0164446	0.00635653	0.0375009	0.0223128	0.0074116	0.0154808	0.0117728	0.0131827	0.0202906	0.0137027	0.0119177	0.272723	0.00545926	0.00635612	0.00850532	0.0301565	0.0419551	0.0352232
PE 36:6	0.179197	0.197405	0.323807	0.245901	0.159866	0.193813	0.276283	0.106585	0.100085	0.125416	0.0874046	0.0833464	0.101884	0.0520293	0.132059	0.0529524	0.0756504	0.123149	0.108834	0.0770228	0.0429293	0.0457467	0.0417268	0.0335707	0.00828989	0.173732	0.194222	0.155933	0.189592	0.18938	0.013782	0.0110756	0.0361298	0.0119501	0.00722146	3.26834e-08	0.0293815	0.0398042	0.0393723	0.0789816	0.0767935	0.0740467	0.000197623	0.164178	0.133563	0.133317	0.572174	0.802634	0.585544
PE 36:5	1.47085	1.49595	2.35118	2.88478	2.0431	2.23866	0.0924751	1.33962	1.26758	1.3602	1.28287	1.32336	1.25296	0.178687	1.02047	0.711515	0.86445	1.05316	0.972196	0.859319	0.611276	0.535082	0.51849	0.413834	0.00426489	1.0851	1.24924	0.998039	1.21786	1.22965	0.221248	0.18249	0.534059	0.0939071	0.0877364	4.97066e-06	0.582908	0.570467	0.688102	0.830789	0.788784	0.926991	0.00660574	1.30095	1.23532	1.23496	3.86046	4.92808	4.32809
PE 36:4	3.19921	3.28089	3.96848	5.24729	4.53595	4.83331	0.00608365	3.46614	3.05297	3.71782	3.19298	3.1765	3.37186	0.231386	1.76603	1.98368	2.66697	2.69343	2.93876	3.03192	2.52956	2.37621	2.2438	2.03301	0.454668	2.77587	3.09484	2.8616	3.11696	3.22209	1.21972	1.11811	2.25735	0.558126	0.614336	0.000187103	3.1072	2.99255	3.25022	2.85414	3.05293	3.15178	0.223054	3.46607	3.00688	2.95972	5.47554	5.9553	5.99703
PE 36:3	2.4735	2.45655	2.60411	3.27171	3.3942	3.42055	0.000100716	3.25466	2.89989	3.85564	3.33617	3.06382	3.54623	0.474395	1.45576	2.0059	2.75587	2.5116	3.07757	3.10217	2.86	3.23745	3.19107	3.16709	0.0169926	2.19699	2.50634	2.75637	2.55337	2.68547	2.71977	2.69347	3.61759	1.27405	1.84337	0.398588	4.34098	4.32596	4.6575	3.28572	3.62443	3.07577	0.002243	2.8653	2.70174	2.94148	2.2856	1.9453	2.17155
PE 36:2	1.50752	1.52018	1.69441	1.5179	1.88096	1.78613	0.141196	2.4791	2.14445	2.50835	2.40957	2.40448	2.826	0.202384	1.30525	1.40312	1.7296	1.51688	1.86819	1.46529	1.46546	1.95989	2.19148	2.11727	0.0911428	1.2286	1.34436	1.52669	1.40024	1.46042	1.85886	2.09094	2.19188	1.36177	1.87256	0.00652971	3.33347	3.19189	3.45545	2.35098	2.49171	2.22442	0.000429797	2.10172	1.81739	2.11332	0.715334	0.650047	0.711012
PE 36:1	0.540627	0.550205	0.669259	0.356958	0.515373	0.562115	0.109679	0.536919	0.442726	0.546215	0.517316	0.476229	0.631808	0.296233	0.457177	0.519101	0.596483	0.52423	0.58361	0.461451	0.475993	0.567899	0.787488	0.590792	0.270266	0.499903	0.530875	0.500142	0.561746	0.616223	0.225826	0.275422	0.223641	0.494505	0.366722	0.00191014	0.617262	0.688144	0.646538	0.644259	0.751693	0.624844	0.316565	0.693371	0.617399	0.691269	0.045544	0.0374387	0.0414832
PE 36:0	0	0	0	0	0	0	#DIV/0!	0	0	0	0	0	0	#DIV/0!	0	0	0	0	0	0	0	0	0	0	#DIV/0!	0	0	0	0	0	0	0	0.00174913	0	0	0.173297	0	0	0	0	0	0	#DIV/0!	0	0	0	0.000205775	0.00211667	0
PE 37:2	0.00964649	0.011702	0.0128981	0.0264655	0.0165696	0.0145341	0.0552862	0.00829304	0.0137049	0.0558666	0.00776069	0.013962	0.0127267	0.196865	0.0167665	0.0177919	0.030079	0.0249693	0.0178721	0.0196727	0.122786	0.0296542	0.028876	0.0258839	0.128966	0.032312	0.0305167	0.0177176	0.0314622	0.0372552	0.0395378	0.0495088	0.0409134	0.0178486	0.0270611	0.225364	0.0203296	0.0141536	0.0216107	0.0420279	0.0243442	0.0280024	0.0475134	0.0115444	0.018354	0.0230544	0.0398137	0.0373174	0.030765
PE 37:1	0.011064	0.01534	0.019126	0.0185081	0.0181876	0.0164792	0.175194	0.00603275	0.0104834	0.038618	0.0124268	0.0107288	0.0141985	0.297061	0.0108359	0.0123377	0.0236585	0.0172828	0.0109424	0.0100666	0.0160132	0.0172485	0.0177312	0.0183936	0.384188	0.0524706	0.0531443	0.0232367	0.0523244	0.0593754	0.0291082	0.0426207	0.0251134	0.0312475	0.0326521	0.0258912	0.00926874	0.00797249	0.0153385	0.0269874	0.0246481	0.0189556	0.00916745	0.0259478	0.0212696	0.0134479	0.022675	0.0165401	0.0163646
PE 37:0	0.00441857	0.00718154	0.00413275	0.00958762	0.00611405	0.0132421	0.0625586	0.0070739	0.00750967	0.00884789	0.011328	0.00371748	0.0134749	0.301459	0.00306914	0.00479117	0.00464066	0.0059004	0.0059181	0.00493934	0.00578452	0.00746247	0.0107585	0.00786441	0.029172	0.00643509	0.00604272	0.00671473	0.00478561	0.00844071	0.0118477	0.0149945	0.00637207	0.0518504	0.0262818	0.0435826	0.00603257	0.0057215	0.0174413	0.0131774	0.0083093	0.00555056	0.439762	0.0113023	0.0120124	0.0119909	0.0227418	0.0217539	0.00601151
PE 38:6	0.00269056	0.00517247	0.00403866	0.0126861	0.0136738	0.0115233	0.000400158	0.0108116	0.0155822	0.00724265	0.010842	0.00393849	0.0182225	0.483437	0.0038778	0.0044271	0.00548718	0.00636571	0.00972719	0.00812822	0.00737913	0.00692087	0.00879444	0.00642045	0.100681	0.00526959	0.00658508	0.00797731	0.00730608	0.00861426	0.00373775	0.00385904	0.00668534	0.000340192	0.0018172	0.00656423	0.0130242	0.0147709	0.00864293	0.0158936	0.0117806	0.0152042	0.194389	0.0146427	0.00362219	0.00857575	0.00984331	0.0108694	0.00825875
PE 38:5	0.0083615	0.0087094	0.0094628	0.0175071	0.0264324	0.0203603	0.00449444	0.0263643	0.0195775	0.0164827	0.0178244	0.0216182	0.0216368	0.447371	0.00829325	0.00976582	0.0123957	0.0142188	0.0236569	0.0155924	0.016866	0.0227969	0.0224511	0.0200854	0.0454019	0.00761957	0.0108504	0.0159906	0.0119824	0.0105033	0.00631066	0.00561774	0.0106749	0.00460293	0.00320589	0.0104985	0.00709849	0.018489	0.0142792	0.0174034	0.0149907	0.0243075	0.132901	0.0134018	0.00407358	0.00976578	0.0206051	0.0180793	0.0116473
PE 38:4	0.00683683	0.011212	0.00361115	0.00965089	0.0232068	0.0182115	0.0482169	0.0385412	0.0282467	0.0317157	0.036708	0.0393972	0.0359878	0.114736	0.0102796	0.0141878	0.020227	0.02126	0.0316164	0.0216985	0.0244416	0.0339062	0.0258036	0.0298392	0.0540705	0.0139973	0.0158684	0.022409	0.0163335	0.0168989	0.00843993	0.0097278	0.01806	0.00659197	0.00583918	0.0111406	0.0202244	0.0288208	0.0338029	0.0141025	0.0235121	0.0271735	0.16981	0.0147533	0.0157781	0.0114984	0.0234748	0.0399911	0.029258
PE 38:3	0.0112373	0.0120792	0.0104589	0.0212745	0.0244051	0.0213764	0.00030025	0.0663605	0.0586214	0.0218549	0.0626657	0.0548865	0.055765	0.280593	0.0121758	0.0179445	0.0235091	0.021253	0.0356294	0.0191119	0.0272239	0.0427343	0.0346572	0.0370294	0.0565293	0.011047	0.0143509	0.0227873	0.0151143	0.0139612	0.0235592	0.0261191	0.0410432	0.00671539	0.00981645	0.190778	0.0552502	0.0450495	0.0443797	0.0207579	0.0328273	0.0376606	0.021984	0.0211383	0.0119116	0.00600222	0.0421495	0.0302853	0.0501049
PE 38:2	0.00865642	0.0114643	0.00504129	0.00709178	0.0311255	0.00943809	0.197423	0.04645	0.0496006	0.0339111	0.0532474	0.0555012	0.0650529	0.0358474	0.00866746	0.0119781	0.0189693	0.0185462	0.0298804	0.0158733	0.0207525	0.0374893	0.0338175	0.0357953	0.042896	0.0143782	0.014895	0.0212128	0.015422	0.0178174	0.0267434	0.0328822	0.0394906	0.0121395	0.0213731	0.0396883	0.0532702	0.062626	0.047861	0.0379986	0.0280845	0.0359365	0.00870743	0.0147578	0.0216764	0.0245248	0.0116682	0.0104844	0.0102977
PE 38:1	0.00189754	0	0.00226889	0.00300297	0	0.000404785	0.420008	0.00527732	0	0	0.0030441	0	0	0.366256	0.00193686	0.00387314	0.00518642	0.00498852	0.00341155	0.00245254	0.00314156	0.00378521	0.00467992	0.00446569	0.407327	0.00581338	0.00404323	0.00301273	0.00590483	0.00737575	0.00345496	0.00565704	0.00588484	0.00472367	0.0034772	0.27032	0.0042074	0	0.00426747	0.00758018	0.0123378	0.00120141	0.148738	0.0015472	0	0	0	0	0
PE 38:0	0	0	0	0	0	0	#DIV/0!	0	0	0	0	0	0	#DIV/0!	0	0.000564507	0.000380733	0	0	0	0.000950162	0.000486227	0.00199671	0.00118309	0.0368743	0.000409721	0.000500647	0.000619485	0.000372416	0.000630821	0.00153075	0.000657535	0.00309441	0.00057189	0.00246458	0.0243708	0.000186236	0.000257835	0.00128975	0.00040171	0	0	0.154199	0	0.00057522	0	0	0	0
PE 40:3	0	0	0	0	0	0	#DIV/0!	0	0	0	0	0	0	#DIV/0!	0.000168282	0.000136591	0.000136509	0.000110077	6.44521e-05	0	0.000448935	8.15133e-05	0.000196339	0	0.40125	8.27122e-05	0	0	5.88199e-05	6.68127e-05	0.00026614	0.000266224	7.87835e-05	0	0	0.118304	0	0	0	0	0	0	#DIV/0!	0	0	0	0	0	0
PE 40:2	0	0	0	0.000304454	0	0	0.18695	0	0	0	0	0	0	#DIV/0!	0.000233767	0.000781952	0.000558245	0.000859663	0	0.00088742	0.000441336	0.000525922	0.00018318	0.000424445	0.488859	0.0004732	0.000498551	0.000551133	0.000425519	0.00104302	0.00060348	0.000290817	0.000297514	1.2812e-05	7.86991e-05	0.0281846	0	0	0	0	0	0	#DIV/0!	0	0	0	0.000340693	0.000275709	0
PE 42:4	0	0	0	0	0	0	#DIV/0!	0	0	0	0	0	0	#DIV/0!	0	0	0	0.000100307	0.000133152	0	0	0	0	0	0.073393	3.29745e-05	2.74109e-05	3.71945e-05	0	5.94064e-05	8.61128e-05	7.74749e-05	4.90594e-05	6.53725e-05	0	0.107485	0.000938983	0	0	0	0	0	0.18695	0	0	0	0	0	0
PE 42:3	0	0	0	0	0	0	#DIV/0!	0	0	0	0	0	0	#DIV/0!	0.000361471	0.000367892	0.000427657	0.000743379	0.000757722	9.03332e-05	0.00119081	0.000415498	0	0.000196171	0.264607	0.000682269	0.000795069	0.000237629	0.000367557	0.00116682	0.000254557	1.17944e-05	0.000137541	0	0.000207815	0.00769485	0	0	0	0	0	0	#DIV/0!	0	0	0	0	0.000670317	0
PE 42:2	0	0.000665156	0.00191729	0.00196103	0	0.00341464	0.229573	0	0.000978039	0.00585725	0.00125954	0.00303621	0	0.347947	0.00755299	0.00750773	0.0123897	0.0170329	0.00769541	0.00863836	0.0147409	0.00325811	0.0124407	0.00221878	0.251641	0.00622337	0.00665405	0.00287952	0.00781405	0.00970142	0.000823374	0.000432765	0.000476823	0	0	0.000261097	0.00126357	0.00355905	0.000484701	0	0	0.000425372	0.0781415	0.00123271	0.000416042	0	0	0	0.00115002
PI 26:0	0	0	0	0	0	0	#DIV/0!	0	0	0	0	0	0	#DIV/0!	0.000345674	0.000173905	2.51663e-05	0.000938245	0.000835288	0.000593518	0.00129347	0.00314236	0.00258968	0.00218466	0.00787767	0.00203503	0.00065257	0.000407586	0.00014658	0.000459784	0.00247948	0.000987695	0.00130509	0.0162655	0.00387239	0.0898727	0	0	0.00123999	0	0	0.000471995	0.296864	0	0	0	0.00132329	0.000298827	0.00327954
PI 28:0	0	0	0	0	0	0	#DIV/0!	0	0	0	0.000876754	0.00041532	0	0.0820908	0.000126448	0.000539677	0	9.96802e-06	0.000999362	0	0	0.00246086	0.00692086	9.7302e-05	0.141379	0	0.000523731	0.0016961	0.000882659	0	0.00362439	0.0056126	0.000551906	0.0634211	0.0169811	0.0871954	0	0.00121193	0	0	0	0	0.18695	0	0	0	0	0	0
PI 30:2	0	0.000754295	0	0	0	0.000337669	0.320336	0	0	0	0	0	0	#DIV/0!	0	0.000631717	0.000602899	0	0.000695607	7.27024e-05	0.000194125	0.000559316	0.00168554	0.00198387	0.130285	9.07255e-05	0.000100311	0.000651155	7.81589e-05	6.5564e-05	0.00406473	0.00334954	0.000199263	0.0082809	0.00264836	0.0144096	0	0	0	0	0	0	#DIV/0!	0.0013784	0	0	0	0	0.000564065
PI 30:1	0.0168844	0.0086415	0	0.00142191	0.00256173	0	0.109503	0.00261221	0.00303327	0.00113409	0.00398632	0.00399276	0.00344793	0.0310895	0.00295	0.00785539	0.00453468	0.00346416	0.00967749	0.000244294	0.0028491	0.0298589	0.0233103	0.0291508	0.0611064	0.0102853	0.0121765	0.022555	0.0100236	0.00838332	0.0480581	0.0568215	0.00781468	0.276983	0.122076	0.0476465	0.00911502	0.00961654	0.0043691	0.00253065	0.0145285	0.0041417	0.442568	0.0132716	0.0157561	0.0112804	0.00193765	0	0.00132055
PI 30:0	0	0.000540147	0.00108997	0	0.000407072	0	0.149968	0	0	0	0	0	0	#DIV/0!	0	0.00149023	0	0	0	0.000263855	0	0	0	0.00168407	0.420713	0	0.000283489	0.00107716	0.00131181	0.000197758	0.00792414	0.00701911	0.00197156	0.0314975	0.0219668	0.0195849	0.000287246	0	0	0	0	0.000357267	0.442998	0	0.00115778	0	0	0	0
PI 31:2	0	0	0	0	0	0	#DIV/0!	0	0	0	0	0	0	#DIV/0!	0.000688152	0.0011	0	6.15488e-05	0.000165982	7.91627e-05	0.00195723	0.00029969	0.00105949	0.000410567	0.199202	0.000236814	0.00101728	0.00021681	0.000601728	0.00017255	0.000952772	0.000345539	0.000406483	0.000923323	0.000858997	0.134219	0	0	0	0	0.00118073	0	0.18695	0	0	0	0	0	0
PI 31:1	0.0116457	0.00942626	0.0193987	0.00833592	0	0.0093538	0.0736321	0.00507654	0.00229289	0.0228874	0.00761503	0.00876426	0.00878918	0.402971	0.0220189	0.0254476	0.0256755	0.0223886	0.0240217	0.0105713	0.026885	0.0415545	0.0201561	0.0269502	0.402035	0.0242363	0.0349348	0.0244813	0.0307112	0.0275365	0.0190657	0.0174137	0.0165889	0.0321699	0.0362405	0.199475	0.0127713	0.00824259	0.0103146	0.0102082	0.0113744	0.0145277	0.217357	0.0303237	0.00472492	0.0102628	0	0	0
PI 31:0	0	0	0	0	0	0	#DIV/0!	0	0	0	0	0	0	#DIV/0!	0	0.00124151	0.00046105	0.00176191	0.000848697	0	0.000807251	0	0	0	0.0382512	0.000104255	0	0	0	0	0.00469589	0.00515602	0.000875894	0.00802143	0.00543225	0.00150232	0	0	0	0	0	0.000636907	0.18695	0	0	0	0	0	0
PI 32:2	0.0910774	0.0942154	0.0486094	0.103463	0.0924184	0.0350829	0.485767	0.066187	0.0758229	0.0507184	0.10624	0.107077	0.0526303	0.13881	0.0804276	0.129676	0.0643407	0.0682047	0.149102	0.0348026	0.0645834	0.212439	0.180568	0.152632	0.222584	0.072809	0.110867	0.127513	0.097575	0.0733648	0.294479	0.302831	0.137534	0.243888	0.367379	0.00123318	0.0768709	0.0520387	0.0707551	0.0606475	0.0917428	0.0751933	0.235147	0.0993824	0.0916643	0.0866662	0.0208649	0.0251994	0.0172186
PI 32:1	0.572462	0.582053	0.330494	0.367044	0.255906	0.250695	0.0438885	0.388064	0.540546	0.347358	0.532455	0.475562	0.389668	0.301518	0.239555	0.47325	0.232057	0.245448	0.487333	0.129255	0.257486	0.838181	0.710685	0.827588	0.107232	0.403987	0.616179	0.729293	0.507958	0.428168	0.856428	1.0672	0.470306	2.67102	2.13205	0.0313635	0.514624	0.493371	0.499562	0.504234	0.605141	0.395924	0.495355	0.623889	0.635733	0.709947	0.159151	0.0911802	0.109651
PI 32:0	0.00667014	0	0.00137891	0	0	0	0.128685	0	0.00612342	0	0	0	0	0.18695	0	8.86956e-05	0.00208333	0.00490613	0.00458722	0.00240521	0.00402977	0	0.0181408	0	0.24409	0.00525471	0	0	0.0058627	0	0.0151843	0.0148936	0.00494847	0.0227935	0.0186519	0.00193444	0	0	0	0	0	0.00523474	0.18695	0	0	0	0	0	0.000709169
PI 33:2	0.078743	0.0533759	0.126649	0.298277	0.0399181	0.131242	0.211153	0.0606387	0.034861	0.22796	0.0413734	0.0466231	0.0536604	0.187067	0.13743	0.202588	0.110441	0.127422	0.165419	0.113382	0.283807	0.180494	0.13123	0.130457	0.299149	0.131229	0.178818	0.10887	0.134176	0.131468	0.0757303	0.077661	0.0697969	0.0202916	0.0544202	0.000557901	0.0250163	0.0342276	0.0216925	0.118594	0.11075	0.0772648	0.00235299	0.0781823	0.0826009	0.0530873	0.0693485	0.0486976	0.0630002
PI 33:1	0.12964	0.111212	0.130708	0.339448	0.0890629	0.145603	0.212484	0.0879787	0.0544266	0.511335	0.070228	0.104234	0.103449	0.221709	0.181731	0.32635	0.181571	0.18219	0.203036	0.105902	0.722171	0.374298	0.28438	0.351445	0.0905857	0.304337	0.375838	0.243147	0.294707	0.304108	0.0987047	0.108148	0.103486	0.15993	0.166205	6.39044e-05	0.08059	0.0858757	0.0926093	0.17849	0.218354	0.119016	0.0211033	0.135685	0.139005	0.148443	0.319089	0.221017	0.290095
PI 33:0	0	0	0	0	0	0	#DIV/0!	0	0	0	0	0	0	#DIV/0!	0.00126726	0.00577467	0.000660192	0.00222971	0.000592724	0	0.00215858	0.00201081	0.000500169	0.0129648	0.298478	0.00319465	0	0.00664571	0.00501279	0	0.0102113	0.00840216	0.00604947	0.0181077	0.00695264	0.0125211	0	0	0	0	0	0	#DIV/0!	0	0	0	0	0	0
PI 34:4	0.0208119	0.0133407	0.0352481	0.0211603	0.00962456	0.00902975	0.130632	0.0195031	0.0260985	0.0307391	0.0176911	0.0254466	0.00340871	0.120773	0.0520817	0.0582343	0.0220084	0.0288091	0.0385159	0.00859142	0.0261921	0.0357528	0.0326133	0.0363614	0.0984836	0.0350341	0.0470494	0.0392173	0.0261065	0.0242575	0.0448451	0.0450999	0.0367424	0.0225322	0.0319915	0.378748	0.00582076	0.0145636	0.00897972	0.0179318	0.0113573	0.00413116	0.394691	0.0128058	0.0152527	0	0.0661354	0.0633921	0.0784071
PI 34:3	0.312985	0.45005	0.385376	0.483621	0.398314	0.33105	0.367487	0.372805	0.519127	0.353026	0.457411	0.500959	0.37732	0.329795	0.430077	0.613768	0.306216	0.3314	0.608131	0.175878	0.339544	0.633888	0.517106	0.477417	0.39183	0.424447	0.542959	0.494563	0.465046	0.424376	0.753845	0.701706	0.50189	0.304257	0.488491	0.185112	0.359599	0.333437	0.368166	0.446423	0.420833	0.417688	0.00287745	0.420355	0.454102	0.400023	0.895446	0.785191	0.936181
PI 34:2	3.33306	3.38614	3.68066	4.72339	4.07136	3.44399	0.0932202	3.05691	4.42607	3.65191	4.2559	3.89806	3.11055	0.468953	4.35498	6.81346	3.48041	3.48491	6.4798	2.17741	3.42242	6.56152	5.35376	5.07068	0.355551	3.69059	4.85847	5.1826	4.14217	3.69114	6.13667	5.38176	5.11815	2.23229	3.54251	0.415381	4.15549	3.5623	4.18982	4.32183	4.5164	4.72247	0.0391561	4.25782	3.85569	3.88313	3.16291	2.65724	2.88007
PI 34:1	3.86393	3.96262	2.02237	2.03407	2.62136	2.41534	0.114854	3.34782	4.07705	2.8917	3.99117	3.97026	3.9677	0.0972552	3.02203	6.62013	3.25264	3.09788	5.76126	1.60973	4.96107	10.5813	8.2743	10.7425	0.0849617	5.51127	6.85854	9.29525	5.93404	5.39691	6.35603	7.50224	5.83807	12.5277	11.9088	0.0990814	6.15562	6.69865	5.67987	5.3579	5.57115	4.17905	0.0472846	4.51294	4.33249	4.80701	8.14311	7.26097	8.15049
PI 35:2	0.0623115	0.0717997	0.194138	0.664592	0.195857	0.248599	0.083353	0.07114	0.0871282	0.676522	0.123057	0.067767	0.0887639	0.203404	0.772036	0.873334	0.439121	0.374292	0.38253	0.36704	1.91561	0.450209	0.337589	0.344938	0.36704	0.337753	0.375687	0.219499	0.318471	0.348526	0.17332	0.158171	0.214461	0.0415653	0.0959704	0.0009753	0.0647591	0.0529541	0.0879698	0.113091	0.124069	0.11783	0.0049292	0.0727731	0.0883395	0.117245	0.0538294	0.0463719	0.0719169
PI 35:1	0.0589642	0.0834045	0.126002	0.316611	0.0857592	0.162364	0.117304	0.0745834	0.0467286	0.438763	0.0349653	0.0341455	0.0619555	0.160941	0.477088	0.749409	0.37601	0.277203	0.280964	0.24229	1.89607	0.526198	0.399185	0.510351	0.195778	0.476433	0.488771	0.295346	0.405682	0.494089	0.115163	0.119926	0.16757	0.115255	0.148345	3.05768e-05	0.0596938	0.0797881	0.0273746	0.0712823	0.116707	0.0731366	0.10702	0.0938819	0.0581099	0.0880187	0.083826	0.0321585	0.0545307
PI 35:0	0	0	0	0	0	0	#DIV/0!	0.00249677	0	0	0	0	0	0.18695	0	0.00046326	0	0	0.00659645	0	0	0.00710496	0	0.000731825	0.468472	0	0	0.00434106	0.00199869	0.0022692	0.0252575	0.0133045	0.0156788	0.0144504	0.0203461	6.73783e-05	0	0.00684132	0	0	0	0	0.18695	0	0	0	0.012901	0.0344055	0.0225759
PI 36:6	0.00257583	0.00187349	0	0.00315628	0.00101715	0.000589309	0.464617	0.00109076	0	0	0	0	0.0015963	0.403317	0.0293981	0.0156529	0.00687354	0.00731916	0.011426	0.000575157	0.00965479	0.00998741	0.017629	0.00326278	0.139533	0.00984543	0.0185054	0.00974778	0.0132867	0.0111375	0	0.00148023	0	0	0	3.92941e-05	0	0	0.00350815	0	0.0008641	0	0.252424	0	0	0.00123378	0.00412224	0.0178991	0.0306717
PI 36:5	0.0298255	0.0455063	0.108457	0.0824238	0.0713568	0.0735724	0.290882	0.0421322	0.0761431	0.0705899	0.0358914	0.0448933	0.0491806	0.077782	0.24114	0.235079	0.103288	0.123535	0.166862	0.060037	0.099193	0.112801	0.0866184	0.0755731	0.00928265	0.0845237	0.129385	0.0765937	0.0851826	0.0844287	0.0535537	0.0593189	0.0703594	0.0115152	0.0199697	0.00548608	0.0353724	0.0212558	0.0413862	0.0475871	0.0726691	0.0446727	0.0527764	0.0387697	0.0455377	0.043166	0.103444	0.145825	0.181571
PI 36:4	0.162769	0.175307	0.313809	0.363528	0.337479	0.300684	0.0435894	0.194585	0.200966	0.30171	0.229421	0.215123	0.199953	0.324132	0.564913	0.865844	0.390252	0.387291	0.629718	0.266489	0.497297	0.54612	0.447724	0.402555	0.107441	0.313043	0.361838	0.283489	0.288291	0.326273	0.357108	0.282789	0.343047	0.0606754	0.128963	0.113013	0.270611	0.253326	0.229902	0.312591	0.34498	0.313567	0.00516892	0.205886	0.181962	0.161373	0.354758	0.366892	0.367597
PI 36:3	0.22686	0.256784	0.406627	0.454343	0.49174	0.466296	0.0186499	0.44506	0.636188	0.589798	0.574834	0.601891	0.417925	0.384812	0.841654	1.44564	0.654571	0.646762	1.11123	0.403434	1.16682	1.10433	0.961977	0.937471	0.452245	0.500014	0.527147	0.497381	0.45511	0.472753	0.978447	0.865883	0.872271	0.174707	0.458048	0.137254	0.640511	0.644265	0.646863	0.424979	0.531709	0.657095	0.0947488	0.340293	0.364337	0.283526	0.256242	0.247777	0.22238
PI 36:2	0.36773	0.31031	0.766321	0.574251	0.659112	0.699659	0.166542	0.492131	0.633743	0.593359	0.564466	0.551413	0.604286	0.497413	1.67034	2.5812	1.20059	1.1576	1.51667	0.617423	2.1185	1.63496	1.58425	1.53913	0.365336	0.916803	0.948318	0.746635	0.79616	0.893633	1.13584	1.09295	0.917561	0.438637	1.00529	0.335802	0.74155	0.861532	0.766309	0.578919	0.722295	0.800337	0.148293	0.535393	0.432416	0.453428	0.164902	0.158734	0.14722
PI 36:1	0.257548	0.268538	0.435279	0.1339	0.269435	0.364487	0.252565	0.267909	0.249655	0.290938	0.312966	0.213504	0.298873	0.437135	0.989071	1.81208	0.932582	0.800517	0.945728	0.367022	2.09717	1.14726	1.3849	1.2708	0.32338	1.0166	1.05369	0.66167	0.938615	1.07312	0.546825	0.650619	0.421857	0.527904	0.812676	0.00369915	0.337516	0.520457	0.374745	0.380171	0.394	0.311595	0.234701	0.3146	0.328069	0.284234	0.0293179	0.0878226	0.035262
PI 38:2	0	0	0	0	0	0	#DIV/0!	0	0	0	0.00506713	0	0.00130651	0.11722	0.00456923	0.0202476	0.000868488	0.00493991	0.00437152	0.00329642	0.00233135	0.00833146	0.00573578	0.00659386	0.319094	0.00417295	0.00260539	0.00184007	0.000768486	0.000339614	0.0116881	0.00919895	0.00597151	0.00274171	0.0048944	0.010483	0	0	0	0	0	0	#DIV/0!	0	0	0	0	0	0
PI 38:1	0	0	0	0	0	0	#DIV/0!	0	0	0	0	0	0	#DIV/0!	0.00429174	0.00722541	0.000908514	0.000356176	0.00185005	0	0	0.00121874	0.00342426	0	0.100419	0.00517021	0	0.00144797	0.000404515	0.00181818	0.00682334	0.00322799	0.00186465	0.00433909	0.00908779	0.0352484	0	0	0	0.00356476	0	0	0.18695	0.00132012	0	0	0	0	0
PI 38:0	0	0	0	0	0	0	#DIV/0!	0	0	0.00150346	0.00260739	0	0	0.366182	0.000256741	0.00246	0.00136507	0.000463758	0	0	0.0003317	0	0	0	0.0507559	0	0	0	0	0	0.00203517	0.0017158	0.00111302	0	0	0.0254278	0	0	0	0	0	0	#DIV/0!	0	0	0	0	0	0
PS 30:2	0	0	0	0	0	0	#DIV/0!	0	0	0	0	0	0	#DIV/0!	0	7.05326e-05	6.82292e-05	0.000476801	0	0	0	0.000366	8.88855e-05	0	0.392938	0.000192681	0.000132688	0.000198155	6.89416e-05	0.000281569	0.000724242	0	0.000299689	0.000445729	8.63781e-05	0.169997	0	0	0	0	0	0	#DIV/0!	0	0	0	0	0	0
PS 30:1	0.00106678	0.0014536	0.00165381	0.00197257	0.00157248	0.000290964	0.421801	0.0014217	0.0020573	0.000326065	0	0.00260714	0.000593538	0.420145	4.97979e-05	0.000807899	0.00204223	0.0024816	0.0046212	0.00220493	0.000816319	0.0062524	0.00873543	0.00901974	0.0515253	0.00670893	0.00712427	0.0118541	0.00734764	0.00627534	0.0119607	0.011474	0.00370081	0.0443105	0.0218289	0.0835464	0.00315413	0	0.00484751	0.00188678	0.00163965	0.00144288	0.258805	0	0.00205198	0.00641061	0.000384584	0	0
PS 30:0	0	0	0	0	0.000168451	0	0.18695	0	0	0	0	0.00126609	8.12084e-05	0.167008	5.60007e-05	0	0	0	0.000863482	0.000636385	0	0.000639063	0.00132501	0.000715375	0.0570858	0	0.000979598	0.000374251	0	0.000645133	0.00155911	0.00134417	0.000774778	0	0.00142784	0.0546447	0	0.00156684	0	0	0	0	0.18695	0	0	0	0	0	0
PS 32:2	0.0177506	0.0312194	0.0349514	0.0253751	0.0235201	0.00447815	0.148002	0.0189936	0.0239287	0.0247192	0.0195314	0.0322006	0.0209249	0.361438	0.0158686	0.0171283	0.0369358	0.0374307	0.0467153	0.0288186	0.0205908	0.0296365	0.034889	0.0301243	0.383312	0.0494268	0.0466567	0.0495988	0.0390662	0.0375026	0.0447468	0.0341588	0.0221057	0.0174684	0.0236152	0.0101133	0.0165474	0.0154599	0.013662	0.0176223	0.00920324	0.0105002	0.184452	0.0268624	0.0328853	0.0347523	0.00156439	0.000384328	0
PS 32:1	0.387106	0.372966	0.276659	0.199235	0.164562	0.176068	0.00509411	0.339612	0.293295	0.189527	0.337499	0.325099	0.36778	0.103748	0.0579672	0.0892298	0.226292	0.220601	0.266016	0.184671	0.117126	0.280273	0.305661	0.336441	0.12238	0.454014	0.383257	0.516373	0.358637	0.373351	0.387766	0.427727	0.242713	0.586201	0.617052	0.325092	0.320453	0.274655	0.272556	0.237866	0.265251	0.262673	0.0653439	0.378128	0.379407	0.346156	0.045784	0.00882334	0.0127298
PS 32:0	0.000303683	0	0	0	0	0	0.18695	0	0	0	0	0	0	#DIV/0!	0	0.000244574	0.000498581	0.00136933	0	0	0	0.000454333	0.00553711	0.00233258	0.143582	0	0	0	0.00105306	0.00234191	0.00147937	0	0.00476972	0.00564031	0.00152004	0.0626698	0	0	0	0	0	0	#DIV/0!	0	0	0	0	0	0
PS 33:2	0.0174256	0.0200048	0.0567024	0.0894777	0.0279125	0.044457	0.18478	0.0286429	0.0159067	0.0755729	0.0242822	0.007129	0.0188884	0.142102	0.0285865	0.031325	0.0842182	0.0867534	0.0571914	0.109475	0.108418	0.0415036	0.029898	0.0308927	0.390067	0.0693228	0.0565013	0.0458905	0.0517414	0.0678437	0.0186925	0.0134953	0.0173185	3.4989e-05	0.004573	1.9297e-05	0.00531269	0.00131178	0.00708474	0.0224672	0.0148308	0.0215252	0.00349104	0.0172175	0.0240848	0.0179674	0.00140274	0	0
PS 33:1	0.0684791	0.0441259	0.0864535	0.121746	0.0527111	0.0549618	0.3572	0.060484	0.0275327	0.239891	0.0663142	0.0359314	0.0496122	0.213896	0.0499698	0.0687519	0.174904	0.177855	0.118767	0.146386	0.304242	0.148722	0.147082	0.142451	0.0924183	0.269893	0.190518	0.153996	0.186426	0.263361	0.0402261	0.0383008	0.0336779	0.0345877	0.0434474	3.10203e-05	0.0329394	0.0142839	0.00464156	0.0457731	0.0502596	0.0614908	0.0104606	0.0652675	0.0620494	0.0401484	0.0437405	0.0187114	0.0248362
PS 33:0	0	0	0	0	0	0	#DIV/0!	0	0	0	0	0	0	#DIV/0!	0	0	9.53911e-06	0.000871205	0.00129093	0	0	0	0	0	0.0746472	0.00192868	0.00106283	0.000643473	9.74973e-05	0	0.000419125	0	0.00283621	0	0.00269373	0.282258	0	0	0	0	0	0	#DIV/0!	0	0	0	0	0	0
PS 34:4	0.00598977	0.00151887	0.00938359	0.00326293	0.000658354	0.000542659	0.082685	0.00278857	0.00144791	0	0.000442355	0.00139108	0.00046964	0.248456	0.0135858	0.00645954	0.0106351	0.012163	0.010668	0.00803749	0.00390108	0.00476842	0.00464966	0.00401448	0.00203313	0.013168	0.0108617	0.00880435	0.00994958	0.0126147	0.00476427	0.00169417	0.00215392	0.000387103	0.00246297	1.94433e-05	0	0	0	0.00369894	0.00140799	0.000657587	0.0517908	0.00559013	0.000862686	0	0.00207641	0.00184741	0
PS 34:3	0.0863028	0.0979859	0.127832	0.0862703	0.0728627	0.0700133	0.0534319	0.104793	0.0985371	0.0741053	0.0990749	0.110074	0.0760128	0.430136	0.0998613	0.0745038	0.154098	0.173349	0.176738	0.148827	0.0683326	0.104248	0.0944163	0.110721	0.123765	0.203073	0.181849	0.203707	0.182305	0.200531	0.112008	0.109183	0.0856014	0.0360476	0.046494	5.31732e-05	0.0470433	0.0577204	0.0706906	0.0634336	0.0477374	0.0616682	0.461397	0.134228	0.102163	0.0985914	0.0851478	0.0862507	0.0376404
PS 34:2	1.58458	1.40867	1.90762	1.57661	1.88546	1.46452	0.483337	2.08244	1.76908	1.34968	1.71825	1.74897	1.59627	0.421518	0.733283	0.818522	2.08124	2.09592	2.35446	2.1893	1.13519	1.41687	1.39337	1.46453	0.404946	2.00115	1.87604	2.47868	1.86107	2.03587	1.90064	1.51669	1.6463	0.460051	0.732835	0.0142321	1.5575	1.01139	1.5049	1.31398	1.17425	1.63422	0.472492	1.69844	1.55822	1.41443	0.567765	0.351635	0.313764
PS 34:1	2.35469	2.23001	1.53661	1.12826	1.65989	1.22771	0.0404973	2.47868	1.85837	1.36451	1.83612	2.02958	2.60197	0.277031	0.660113	0.991172	2.04259	2.25933	2.74986	1.85264	1.62644	3.4403	4.45311	4.88475	0.0426593	4.45971	3.76248	5.37571	3.97768	4.36448	3.40128	4.09292	3.36278	4.17663	5.54804	0.294757	3.47381	3.29537	3.21312	2.50854	1.96958	1.97796	0.00187905	2.41568	2.23415	2.28632	2.19648	1.63636	1.4603
PS 34:0	0.0271853	0	0	0	0	0	0.18695	0.0103752	0.00582658	0	0	0.0269545	0	0.362196	0	0	0	0	0	0	0	0	0	0	#DIV/0!	0	0	0	0	0	0	0	0	0	0	#DIV/0!	0	0	0	0	0	0.010729	0.18695	0	0	0	0	0	0
PS 35:2	0.0161455	0.0256597	0.0870787	0.200143	0.0744338	0.0745648	0.0982175	0.043107	0.0250869	0.208237	0.0360559	0.0214685	0.0299307	0.170847	0.0811104	0.0946954	0.272968	0.262731	0.158186	0.296017	0.462138	0.131732	0.0942858	0.0897474	0.317861	0.161683	0.137001	0.0854968	0.132111	0.188609	0.0491401	0.0365724	0.0655012	0.00925855	0.0141242	0.000377716	0.0199595	0.0119746	0.0208026	0.0316357	0.0167302	0.0340623	0.0901495	0.0345286	0.0320619	0.026256	0.00641366	0.00141725	0
PS 35:1	0.0414962	0.0333864	0.0567827	0.0879347	0.0484207	0.0470003	0.158285	0.0259259	0.0144392	0.188347	0.0282989	0.00823816	0.0189031	0.182041	0.0614265	0.0691207	0.179676	0.184371	0.116114	0.211254	0.440735	0.173708	0.183351	0.165915	0.0442983	0.270575	0.219524	0.146189	0.221405	0.298867	0.0199227	0.0222538	0.0424566	0.0108185	0.0300891	2.73832e-05	0.0140727	0.00886515	0.015911	0.035192	0.0242922	0.0104788	0.118286	0.0186837	0.011316	0.00941841	0.0024835	0.000672702	0
PS 35:0	0	0	0	0	0	0	#DIV/0!	0	0.00317117	0	0.000792116	0	0.00244804	0.493261	0	0.000951982	0.000603948	0.000347577	0.00137837	0	0	0	0	0	0.0124876	0.000307306	0.00358824	0.00118325	0	0.000776997	0.00662507	0.00649505	0.00721003	0.00748685	0.0068947	1.18111e-05	0	0	0	0	0	0.000538555	0.18695	0	0	0.000284234	0.00344662	0	0
PS 36:6	0	0	0.00175853	0	0	0	0.18695	0	0.00075118	0.00048981	0.000952347	0	0	0.407793	0.00770898	0.00117588	0.00276294	0.00269963	0.00307944	0.00283714	0.000351972	0.00163146	0.00159403	0.00265444	0.0993187	0.00376164	0.00273581	0.00262549	0.00212053	0.00532419	0	0.000937461	0.000676744	0	0	0.000557815	0	0	0.000805686	0	0	0.00324224	0.253108	0	0	0	0.00320823	0	0.00216471
PS 36:5	0.00217823	0.0165413	0.0479887	0.00868995	0.00720153	0.0295294	0.333737	0.00594305	0.0121868	0.0108664	0.00921363	0.0089237	0.00472357	0.220233	0.0445073	0.0237703	0.032897	0.0363116	0.0340416	0.0347644	0.0142395	0.0148967	0.00937057	0.0123843	0.00773899	0.0222069	0.0227244	0.0210188	0.0187724	0.0212138	0.00778124	0.0067997	0.00833278	0.00333457	0.00571397	5.01933e-07	0.00704137	0.00346089	0.00366949	0.00916953	0.010001	0.00701511	0.0259828	0.0152777	0.00887657	0.00572671	0.00523921	0.00469656	0.00390845
PS 36:4	0.0341548	0.0272294	0.0912499	0.0345934	0.0389999	0.0853095	0.46987	0.0605546	0.0240842	0.0700319	0.0410744	0.0283209	0.0312496	0.141436	0.0508891	0.0687954	0.154392	0.175487	0.142585	0.175934	0.0753648	0.0765251	0.0660082	0.076508	0.234855	0.114637	0.120691	0.0704426	0.107598	0.127895	0.0311088	0.0198653	0.0249673	0.00819169	0.0080807	1.91011e-05	0.0176898	0.0194502	0.0333005	0.0592659	0.0254195	0.0363507	0.102099	0.0302187	0.0364824	0.0336869	0.00769221	0.044404	0.0228159
PS 36:3	0.0226279	0.0375441	0.11319	0.0480279	0.0823627	0.102532	0.285634	0.0877056	0.0467603	0.0983058	0.0620371	0.04761	0.0391752	0.0882911	0.0670751	0.101671	0.28202	0.290311	0.249984	0.300512	0.1559	0.155452	0.134368	0.149139	0.371377	0.164562	0.173815	0.100992	0.150619	0.19861	0.0947944	0.07242	0.0972056	0.0247897	0.02329	0.00161439	0.0949921	0.0334909	0.0608647	0.045245	0.0327954	0.0392078	0.128015	0.077038	0.049592	0.0478915	0.0159035	0.000813917	0.000266129
PS 36:2	0.0742936	0.0738363	0.163225	0.143901	0.127534	0.177209	0.119601	0.136875	0.0996912	0.17164	0.0865848	0.120956	0.132343	0.206187	0.120252	0.171	0.501296	0.518854	0.397897	0.441969	0.368001	0.290297	0.32953	0.285136	0.495048	0.33869	0.344718	0.217145	0.325003	0.426609	0.189099	0.162944	0.186771	0.0550254	0.119593	0.0010267	0.121755	0.119144	0.154383	0.0927522	0.0920507	0.117178	0.0454477	0.124742	0.087383	0.103986	0	0.00129353	0
PS 36:1	0.0604622	0.0513777	0.151132	0.0513488	0.064019	0.110013	0.374309	0.0642533	0.0296715	0.0481896	0.043938	0.0427465	0.0760453	0.333193	0.055629	0.0894267	0.287773	0.320862	0.219002	0.224735	0.306374	0.236157	0.300241	0.242564	0.129103	0.424031	0.390394	0.21104	0.369772	0.512369	0.0831724	0.107389	0.0729695	0.0519168	0.149121	0.000265118	0.0692168	0.082989	0.0223051	0.0598416	0.0547998	0.0337805	0.343258	0.0748552	0.0264773	0.0399289	0.00491362	0	0
PS 36:0	0	0	0	0	0	0	#DIV/0!	0	0	0	0	0	0	#DIV/0!	0	0	0	0	0	0	0	0	0	0	#DIV/0!	0	0	0	0	0	0	0	0	0.000365429	0	0.173297	0	0	0	0	0	0	#DIV/0!	0	0	0	0	0	0
PS 38:6	0.0008327	0.00198544	0.00137356	0	0	0.00308306	0.374753	0	0	0.00277995	0.0032039	0	0	0.462599	0.00124071	0.00229074	0.00111761	0.00151522	0.00180473	0.00139485	0.00354391	0.00439253	0.00331127	0.000644547	0.0925173	0.00155504	0.00255152	0.00359727	0.0039118	0.00378644	0.00210291	0	0.00330393	0	0	0.0206576	0.00935656	0.000858096	0.00277435	0.00345635	0	0	0.161404	0	0.00296063	0	0.00126658	0.00243808	0
PS 38:5	0	0	0	0	0	0.00024798	0.18695	0	0	0	0	0.00233594	0	0.18695	0.00151088	0.00192141	0.00101552	0.00169675	0.00104505	0.00146622	0.00206131	0.00203857	0.00230625	0.00207052	0.0206058	0.000941052	0.00227652	0.000911685	0.00136518	0.00217062	0.00166528	0	0.000136674	0.000259751	0.000501975	0.0205459	0	0	0.00411198	0.00111016	0.00171236	0	0.391516	0	0.00229902	0	0	0.00102364	0
PS 38:4	0	0	0	0	0	0.00281374	0.18695	0	0	0	0	0	0	#DIV/0!	0.000732703	0.00162775	0.000934671	0.00153195	0.00158858	0.00165713	0.000816824	0.0013619	0.0021064	0	0.411314	0.000165749	0.00123509	6.78076e-05	0.00119232	0.00185517	0.000211552	0.00067709	0	0.000190465	1.70624e-05	0.0482878	0	0	0	0	0.000529376	0	0.18695	0	0	0	0	0	0
PS 38:3	0	0	0	0	0	0	#DIV/0!	0	0	0	0	0	0	#DIV/0!	0	0	0	0	0.000202823	0	0.000114812	4.18308e-05	0	0	0.423484	7.85089e-05	0.00018656	0	7.73172e-05	0	0	0	0	0.000379222	0	0.465821	0	0	0	0	0	0	#DIV/0!	0	0	0	0	0	0
PS 38:2	0	0	0	0	0	0	#DIV/0!	0	0	0	0	0	0	#DIV/0!	5.68273e-05	0.000422885	0.00150058	0.000537274	0	0	3.46331e-05	0	0	0	0.0514752	0	0.000104871	0	0	0	0.000255696	0.000375262	0	0	0.000215464	0.0448812	0	0	0	0	0	0	#DIV/0!	0	0	0	0	0	0
PS 38:1	0	0	0	0	0	0	#DIV/0!	0	0	0	0	0	0	#DIV/0!	0	0.0001612	0.000207777	7.88573e-05	0	0	0	0	0	0	0.0327419	0	0	0	0	0	4.71734e-05	3.97049e-05	0.000686093	0	8.44326e-05	0.110769	0	0	0	0	0	0	#DIV/0!	0	0	0	0	0	0
PS 40:4	0	0	0	0	0	0	#DIV/0!	0	0	0	0	0	0	#DIV/0!	0	0	0	0	0	0	0	0	0	0	#DIV/0!	0	0	0	0	0	0	0	0	0	0	#DIV/0!	0	0	0	0	0	0	#DIV/0!	0	0	0	0	0	0
PS 40:3	0	0	0	0	0	0	#DIV/0!	0	0	0	0	0	0	#DIV/0!	0	0	0	0	5.836e-05	0	0	0	0	0	0.173297	2.39913e-05	0	0	0	0	0	0	0	0	0.000244313	0.197833	0	0	0	0	0	0	#DIV/0!	0	0	0	0	0	0
PS 40:2	0	0	0	0	0	0	#DIV/0!	0	0	0	0	0	0	#DIV/0!	0.00025658	0.0004614	0.000163533	0	0.000157315	3.15514e-05	0	0	0.000362338	0	0.124666	0	5.37652e-05	0	0	0	0.000229095	0	5.77323e-05	0	0.000198489	0.0619693	0	0	0	0	0	0	#DIV/0!	0	0	0	0	0	0
PS 40:1	0	0	0	0	0	0	#DIV/0!	0	0	0	0	0	0	#DIV/0!	0	0	0.000559089	0.000151909	0	0.000818955	0.000332894	0	0.00160742	0	0.119693	0	0	0	0.000554267	0.000531715	0	0	0	0	0	0.0706188	0	0	0	0	0	0	#DIV/0!	0	0	0	0	0.00193124	0
PS 42:4	0	0	0	0	0	0	#DIV/0!	0	0	0	0	0	0	#DIV/0!	0	0	0	0	0	0	0	0	0	0	#DIV/0!	0	0	0	0	0	0	0	0.000170545	0	0.000168855	0.0705602	0	0	0	0	0	0	#DIV/0!	0	0	0	0	0	0
PS 42:3	0	0	0	0	0	0	#DIV/0!	0	0	0	0	0	0	#DIV/0!	0	0	8.70347e-05	0	0	0	0	0.000347448	0	0	0.243964	0	0	0	0	0	0	0	0	0.000220516	0.000568419	0.0968129	0	0	0	0	0	0	#DIV/0!	0	0	0	0	0	0
PS 42:2	0	0.001401	0	0	0	0	0.18695	0	0	0	0	0	0.00179221	0.18695	9.08473e-05	0.00130701	0.000540919	0.000487437	0.000135968	0.000677945	0.000119212	0.000626109	0	0	0.208192	0.000264013	0	0.00015753	0.000219937	0.00028641	0.000174498	0.00051702	0	0	0	0.343191	0	0	0	0	0	0	#DIV/0!	0	0	0	0	0	0
PS 42:1	0	0	0	0	0	0	#DIV/0!	0	0	0	0	0	0	#DIV/0!	0.000321732	0.000908086	1.65753e-05	0.000614211	0	0.000116236	0	0	0	0	0.0418502	0	0.00068787	0	6.37645e-05	8.89746e-05	0	0	0	0.000474038	0	0.331252	0	0	0	0	0	0	#DIV/0!	0	0	0	0	0	0
PS 44:3	0	0	0	0	0	0	#DIV/0!	0	0	0	0	0	0	#DIV/0!	0	0.00025618	0.000133568	0	0	0	0	0	0	0	0.0843709	0	0	0.000244979	0	0	0	0	0	0.00102325	0	0.240316	0	0	0	0	0	0	#DIV/0!	0	0	0	0	0	0
PS 44:2	0	0	0	0	0	0	#DIV/0!	0	0	0	0	0	0	#DIV/0!	0	9.46011e-05	0.000118481	0	0.000146245	0.000488329	0	0	0	0	0.403626	0	0	0	0	0.000138955	0.00216494	0	0	0	0.00322968	0.0810157	0	0	0	0	0	0	#DIV/0!	0	0	0	0	0	0
PG 30:1	0.00104619	0	0	0	0	0	0.18695	0	0	0	0.000337593	0.000864761	0	0.0932146	0	0	0	0	0	2.34309e-05	0	0	0	0	0.173297	0	0	0	0	0	0	0	0	0	0	#DIV/0!	0.00838727	0.00658048	0.0129457	0	0.000249729	0.000541684	0.0044608	0	0.000381739	0.000586035	0.00372	0.000911096	0.00237255
PG 30:0	0	0	0	0	0	0	#DIV/0!	0	0	0.000538437	0.000510161	0	0.000286396	0.364993	0.000462629	0	0	0	0	0.000365565	0.000169282	4.95816e-05	0.000488696	3.36509e-06	0.187984	0.000258131	0	6.28079e-05	4.93711e-05	0	0	0	0	0	0	0.0797191	0.0537971	0.0305384	0.054188	0.00334398	0.00469182	0.00389957	0.00286522	0.000277176	0.000504197	5.84319e-05	0.00431853	0.00588228	0.010598
PG 32:2	0.00218179	0.00290099	0.00529895	0.000387361	0.00240455	0.000321785	0.0529501	0.0062062	0.0057678	0.00430977	0.00688512	0.00319684	0.00269644	0.23129	0	0	0	0	0	0	0	0	0	0	#DIV/0!	0	0	0	0	0	0	0	0	0	0	#DIV/0!	0.0238786	0.0131005	0.027082	0.00152259	0.0139864	0.00484178	0.0305066	0.00691253	0.00838542	0.007314	0.0118882	0.00361858	0.00619282
PG 32:1	0.0311774	0.0297872	0.0341009	0.0138244	0.0103284	0.0117411	0.0001328	0.0494659	0.0472611	0.0527936	0.0451059	0.0447898	0.0507275	0.151503	0.106449	0.0312584	0.0754682	0.0635571	0.0291965	0.0395096	0.0149883	0.0181515	0.0382321	0.0207477	0.0264724	0.0874587	0.0648005	0.0436685	0.0604374	0.0628014	0.141595	0.112418	0.0540144	0.155018	0.125846	0.0104994	0.130542	0.0865524	0.104121	0.0396529	0.0446757	0.0449607	0.00385477	0.0548941	0.0479643	0.0438642	0.0512773	0.0298465	0.0512546
PG 32:0	0	0	0	0	0	0	#DIV/0!	0	0	0	0	0	0	#DIV/0!	0.00230239	0	0.000993018	7.41009e-05	6.10357e-05	0	0	0.00220821	0.000968651	0	0.468498	0.00163005	0.00264433	0.000555559	0.00104764	0.000888984	1.16052	1.07772	0.885949	3.01319	1.77403	0.00176503	0.0862693	0.0640687	0.0946161	0	0	0	0.000429686	0	0	0	0.00968697	0.0150485	0.0153889
PG 34:4	0	0.000249628	0.000981324	0	0	0.000396892	0.218835	0.00110571	0.00270303	0.0016921	0.000608183	0.000874606	0.00113515	0.0608862	0.011477	0.00339092	0.00744884	0.00716914	0.00179559	0.00332748	0.00144965	0.000936585	0.00116804	0.000221828	0.0130288	0.00616315	0.00515632	0.00204318	0.00491259	0.0061899	0.00304208	0.00296355	0.00220669	0.00314121	0.00179101	0.0112841	0.00102785	0	0.00101327	0.00145209	0.000625878	0.000406575	0.383462	0	0.000206662	0.000595493	0.00888986	0.00460347	0.00186892
PG 34:3	0.00835491	0.00547337	0.0115218	0.0101495	0.00835253	0.00689144	0.497262	0.0298239	0.0225467	0.0303362	0.0191984	0.0214323	0.016108	0.0213442	0.117308	0.0318455	0.0717457	0.0673729	0.0282314	0.0315825	0.0117719	0.0119167	0.0155361	0.00858774	0.0108212	0.0452888	0.0471867	0.0159286	0.0443368	0.0487102	0.0378995	0.0322722	0.0315039	0.0284735	0.0179543	0.0820078	0.0133979	0.0192489	0.0195624	0.00988804	0.0149475	0.0206106	0.287084	0.0182328	0.0190095	0.0157063	0.0517647	0.0404319	0.0448479
PG 34:2	0.164237	0.174358	0.237886	0.105043	0.103501	0.0983765	0.00889315	0.26158	0.278622	0.352687	0.245135	0.201251	0.269099	0.0799083	0.985553	0.34668	0.737665	0.605165	0.275384	0.422077	0.0830027	0.104022	0.158857	0.101022	0.0102063	0.337891	0.347687	0.185343	0.336016	0.364558	0.579728	0.514859	0.430513	0.0937916	0.216691	0.301177	0.219794	0.207135	0.221745	0.216816	0.19842	0.240062	0.436147	0.247589	0.263003	0.206229	0.229269	0.197859	0.181775
PG 34:1	0.207495	0.198869	0.160297	0.0663118	0.0868329	0.0929309	0.00149586	0.278101	0.259298	0.30315	0.240591	0.216091	0.308865	0.229384	0.888511	0.325966	0.75815	0.628277	0.259931	0.312243	0.126475	0.182132	0.239658	0.220435	0.0109589	0.608027	0.595786	0.350031	0.569174	0.65202	0.553518	0.655951	0.469206	0.488558	0.755904	0.352558	0.505126	0.515764	0.476443	0.310053	0.288584	0.255876	0.00020066	0.299539	0.326972	0.269492	0.770737	0.66678	0.619055
PG 34:0	0	0	0	0	0	0	#DIV/0!	0	0	0	0	0	0	#DIV/0!	0	0	0	0	0	0	0	0	0	0	#DIV/0!	0	0	0	0	0	0.515751	0.718018	0.553301	1.78792	1.05154	0.00218066	0.0276252	0.0198806	0.0332038	0	0	0	0.00111723	0	0	0	0	0	0
PG 34:5-O	0	0	0	0	0	0	#DIV/0!	0	0	0.00111853	0	0	0	0.18695	0.00670515	0.000941226	0.00510955	0.0034349	3.5505e-05	0.00100535	0.00247455	0.000141875	0	9.69483e-05	0.0486142	0.00105052	0.000796622	0.000123833	0.00127284	0.00230782	0.000932955	0.000932575	0.00185576	0.000767276	0.000386479	0.380623	0	0	0	0	0	0	#DIV/0!	0	0	0	0.00170541	0.000501324	0.000433816
PG 34:4-O	0	0	0	0.000725165	0	0	0.18695	0	0.000250448	0.00926588	0	0	0	0.178369	0.0205033	0.00552314	0.0183607	0.0121473	0.00272418	0.006545	0.00779428	0.00040421	0.000707381	0.000485363	0.0269249	0.00449276	0.00486448	0.00124524	0.00540577	0.00637884	0.0199645	0.0172277	0.0279021	0.0402276	0.0195627	0.000712009	0	0.000348696	0	0	0	0.000743947	0.3278	0	0	0	0.000671402	0.00108249	0
PG 36:6	0	0	0	0	0	0	#DIV/0!	0.000762365	0	0.000355551	0	0.000165842	0.000162417	0.155307	0.00711344	0.000863333	0.00174316	0.00256129	0.00142521	0.000184531	0.00107704	0.000284048	0.00022728	0	0.0350508	0.00138306	0.00344169	0.000722936	0.00245841	0.00167842	0.0709271	0.0899763	0.076302	0.188236	0.130795	0.000535763	0.00643779	0.010012	0.00125578	0	0.000369138	0	0.0428262	0	0.000301137	0	0.0162877	0.0182438	0.0116694
PG 36:5	0.00225012	0.00375403	0.00733564	0.00436467	0.0033044	0.00313876	0.308222	0.00683817	0.00775249	0.0138178	0.0053907	0.00380355	0.00942392	0.150956	0.0498079	0.0170018	0.0288944	0.0278616	0.0132062	0.0127168	0.00995392	0.00389868	0.00323809	0.00335057	0.00729886	0.0130549	0.0147892	0.00752533	0.0169423	0.0167237	0.000352836	0	0.00248742	0	0	3.81198e-05	0.00148468	0	0.00143141	0.00236049	0.00535888	0.00588461	0.0206213	0.00711468	0.00860448	0.00427354	0.0448413	0.0453991	0.0211377
PG 36:4	0.00329213	0.00939743	0.0189288	0.00073686	0.00617322	0.0116269	0.237263	0.0178977	0.0190295	0.027271	0.019137	0.0114851	0.0319837	0.470197	0.0815717	0.0351555	0.0763792	0.0618676	0.0270535	0.0319484	0.0213381	0.0121908	0.0143162	0.00978661	0.00530696	0.0369422	0.0374693	0.0212398	0.0387813	0.0501851	0.0215919	0.0184636	0.0261228	0.00601899	0.00941287	0.00426623	0.0128352	0.00747383	0.0142576	0.0139413	0.0100943	0.0155158	0.280124	0.0236895	0.0224006	0.0219858	0.195811	0.207126	0.135091
PG 36:3	0.00399669	0.0122505	0.0111308	0.00491323	0.00441312	0.00472419	0.0806636	0.0161702	0.0145177	0.0190366	0.0142309	0.00955027	0.0152327	0.0894324	0.060159	0.0332689	0.0778436	0.0528854	0.0254225	0.0280042	0.0174386	0.0160908	0.0152438	0.0140447	0.00576854	0.0243741	0.0284285	0.0164953	0.0253395	0.0323177	0.0349311	0.0326287	0.0302536	0.0155141	0.0219626	0.35948	0.0198701	0.0116015	0.0147548	0.0206575	0.0170655	0.0177119	0.15565	0.00900628	0.0206761	0.00999864	0.129382	0.0873004	0.0812672
PG 36:2	0.00856123	0.0109527	0.0183816	0.0011109	0.00520406	0.00906387	0.057731	0.0221073	0.00900484	0.0267106	0.0176082	0.0160234	0.0262693	0.458117	0.0900231	0.0399171	0.0853824	0.0709129	0.0294127	0.0341218	0.0149718	0.0171572	0.0155432	0.0157181	0.00443835	0.0281909	0.028722	0.0157107	0.0306043	0.0405317	0.0404693	0.0389967	0.0330089	0.0171855	0.0300724	0.296319	0.0399107	0.0526515	0.040469	0.0141396	0.0127443	0.0122742	0.000862732	0.0120353	0.0142589	0.0128955	0.0405287	0.0217992	0.016171
PG 36:1	0.00328709	0.000343221	0.00374769	0	0	0.00446835	0.312254	0.00369657	0.00173656	0.00215139	0	0.000346976	0.00444205	0.289596	0.0401242	0.0202333	0.0455952	0.0366953	0.0115428	0.0182822	0.00721995	0.00583717	0.00954599	0.00739071	0.00713677	0.0292258	0.0261158	0.00789911	0.0232081	0.0308388	0.0363996	0.0434027	0.036695	0.0535057	0.047445	0.00253694	0.0308785	0.0158702	0.0295121	0.0027741	0.00298974	0.000409543	0.00430816	0.000134248	0	0.00259833	0.0119812	0.0046847	0.00614745
PG 38:6	0	0	0	0	0	0	#DIV/0!	0	0	0	0	0	0	#DIV/0!	0	0	0	0	0	2.9852e-05	0	0	0	0	0.173297	3.12999e-05	0	4.06835e-05	1.35753e-05	0	0	0	0	0	0	0.0356195	0	0	0	0	0	0	#DIV/0!	0	0	0	0.000213512	0	0
PG 38:5	0	0	0	0	0	0	#DIV/0!	0	0	0	0	0	0	#DIV/0!	4.12674e-05	0	0	0	0	0	0	0	0	0	0.173297	0	0	0	0	0	0	0	0	0	0	#DIV/0!	0	0	0	0	0	0	#DIV/0!	0	0	0	0	0	0
PA 32:2	0.0647559	0.0567613	0.0280577	0.0358031	0.0474664	0.0333296	0.205111	0.0538895	0.0517748	0.0211286	0.0461895	0.0577476	0.0322162	0.410419	0.0367351	0.0318071	0.0519373	0.0446655	0.0477615	0.0236425	0.0193991	0.0644818	0.0632028	0.0718858	0.313098	0.038987	0.0356172	0.0484199	0.0451487	0.038316	0.105268	0.0935096	0.0444708	0.147504	0.134286	0.00395451	0.0156487	0.00994019	0.0162998	0.0167569	0.0314213	0.0278021	0.0395789	0.0271497	0.0357534	0.0228413	0.010499	0.0203307	0.00872046
PA 32:1	0.0984303	0.0711692	0.0694406	0.0480238	0.0480528	0.0520314	0.0165046	0.0640753	0.05296	0.044474	0.0738282	0.0905319	0.0752301	0.0144565	0.105102	0.0823157	0.116035	0.0987286	0.109298	0.0519656	0.0420509	0.115022	0.130841	0.113954	0.281042	0.0903076	0.103614	0.107835	0.102921	0.0875489	0.144985	0.134282	0.113445	0.276402	0.158032	0.0247462	0.0377416	0.0235712	0.0315222	0.0601752	0.0481252	0.0672424	0.00819472	0.0687823	0.101789	0.0647586	0.0138283	0.0136977	0.00751001
PA 32:0	0	0	0	0	0	0	#DIV/0!	0	0	0	0	0	0	#DIV/0!	0.00379103	0	0.000682153	0	0	0.00143816	0	9.15813e-05	0.00194877	0.000660441	0.468828	0.000464758	0	0	0	0.000884716	0.637112	0.748199	1.95126	1.05963	0.767079	0.00130657	0	0	0	0	0	0	#DIV/0!	0	0	0	0	0.000437224	0.000920093
PA 34:6	0	0.000441459	0	0	0	0	0.18695	0	0	0	0	0	0	#DIV/0!	0.000295464	6.32379e-05	6.4086e-05	0.000140451	0.000250347	0.000172877	0.000336829	0.000249399	0	0	0.449015	0	0.000173987	0.00051478	0.000114009	0.000249525	0.0881458	0.114395	0.32808	0.137906	0.102909	0.00412546	0	0	0	0	0	0	#DIV/0!	0	0.000890112	0	0	0	0
PA 34:5	0.00134134	0	0	0	0.00109779	0	0.447524	0	0	0	0.000382661	0	0	0.18695	0.00597474	0.000337095	0.00217114	0.0013259	0.00372268	0.000929684	0.000776779	0.00272183	0.000228513	0.000517641	0.0802863	0.000279832	0.000509227	0.00140052	0.00171316	0.00140678	0	0	0	0	0	0.00267762	0	0	0	0	0	0	#DIV/0!	0	0	0	0	0	0
PA 34:4	0.0346434	0.0404908	0.0433126	0.02393	0.038832	0.0364283	0.145379	0.0243111	0.0498924	0.0163589	0.0354873	0.0295516	0.023314	0.474237	0.060091	0.0390387	0.049426	0.0571356	0.0461554	0.0290103	0.0259429	0.0549896	0.0305967	0.0472717	0.0494956	0.0354763	0.041129	0.0502661	0.0430649	0.0462068	0.0349854	0.0252111	0.0169708	0.0216684	0.0269958	0.000825042	0.00375554	0	0.00165204	0.0165861	0.00489763	0.0113854	0.0307423	0.0131142	0.0286512	0.00651669	0.0179025	0.0352486	0.0255079
PA 34:3	0.220817	0.260117	0.229975	0.192939	0.259247	0.243786	0.420567	0.241464	0.223016	0.122013	0.256374	0.243558	0.173396	0.278407	0.301502	0.227579	0.303262	0.263854	0.294727	0.172052	0.205553	0.342828	0.270914	0.31725	0.327412	0.189837	0.231171	0.268562	0.187905	0.199439	0.40454	0.355699	0.193045	0.16855	0.265488	0.116128	0.0683923	0.0555341	0.0664426	0.131242	0.128861	0.126906	4.8883e-05	0.147982	0.167612	0.111654	0.175892	0.198742	0.229159
PA 34:2	0.750357	0.693175	0.920312	0.986813	0.842598	0.886289	0.109357	0.817002	0.755725	0.736293	0.82856	0.742168	0.690334	0.375646	1.23284	0.899313	1.06076	0.87768	0.888452	0.635699	0.557815	0.737399	0.762615	0.687181	0.00186784	0.610184	0.665783	0.701348	0.597066	0.595061	0.615808	0.47402	0.371031	0.547501	0.570265	0.019272	0.34499	0.27885	0.328448	0.598772	0.679067	0.682584	0.000288151	0.550848	0.693576	0.53092	0.628139	0.808423	0.798923
PA 34:1	0.481443	0.518202	0.365858	0.296845	0.346543	0.457728	0.12664	0.495068	0.398193	0.404732	0.528398	0.416877	0.522718	0.151054	1.14929	0.875843	0.990914	0.753748	0.860582	0.455323	0.490087	0.850571	1.0108	0.855235	0.0857647	0.767786	0.835824	0.907752	0.753641	0.773007	0.635055	0.566208	0.43514	0.995588	0.759729	0.11472	0.389321	0.38168	0.332085	0.486759	0.551669	0.419959	0.0239878	0.442681	0.517656	0.436146	1.21945	1.28092	1.29351
PA 36:6	0.000461089	0.00666929	0.00124524	0	0.001057	0.00109075	0.177279	0.000996579	0.000312864	0	0.00146383	0.00188217	0.00090154	0.0374036	0.0349415	0.013296	0.0105281	0.0166594	0.0119737	0.00611248	0.0085192	0.00952155	0.00559504	0.00684652	0.0278486	0.00803886	0.0112157	0.0150305	0.010367	0.0105862	0.0505573	0.0456919	0.175611	0.096709	0.0528359	0.00889637	0	0	0	0	0.000374888	0	0.18695	0	0.000778533	0	0.00767788	0.0153174	0.00632269
PA 36:5	0.0802739	0.0739536	0.0893341	0.0572939	0.11583	0.0788264	0.440956	0.0540905	0.071635	0.0196644	0.0663914	0.0475519	0.0363866	0.464973	0.2715	0.130119	0.13387	0.142272	0.106955	0.0847252	0.104251	0.131828	0.0877673	0.0987107	0.0527474	0.0871244	0.0835184	0.101612	0.0670528	0.0827832	0.0479649	0.023452	0.0169746	0.00518322	0.00521284	7.44185e-05	0.00340674	0.00451438	0.000794912	0.0151425	0.0224525	0.0295766	0.00532667	0.0295413	0.037633	0.0186052	0.053567	0.0938894	0.0880215
PA 36:4	0.224645	0.216785	0.25235	0.180917	0.396992	0.347666	0.154175	0.212591	0.208648	0.123012	0.199592	0.187533	0.188444	0.37057	0.359971	0.326509	0.37292	0.319722	0.298844	0.319676	0.373147	0.449265	0.353309	0.401865	0.0639788	0.235582	0.198157	0.263722	0.183002	0.193424	0.228783	0.150113	0.134971	0.0475005	0.0624967	0.018556	0.0538931	0.0454882	0.057434	0.152365	0.135318	0.13951	6.64999e-05	0.118385	0.145375	0.111733	0.100092	0.175314	0.168944
PA 36:3	0.228513	0.213894	0.226017	0.26853	0.34854	0.343367	0.0103344	0.283539	0.249325	0.229901	0.290424	0.309512	0.259537	0.103194	0.395718	0.389391	0.442071	0.363393	0.415918	0.374508	0.622026	0.733437	0.679667	0.756605	0.00531642	0.386782	0.298266	0.382671	0.252399	0.277197	0.386674	0.288118	0.260776	0.114784	0.213924	0.119965	0.125323	0.0983159	0.152155	0.199538	0.242722	0.192268	0.0087853	0.21248	0.183297	0.172165	0.0771672	0.0894671	0.090459
PA 36:2	0.249581	0.197875	0.298744	0.208095	0.298936	0.316274	0.296946	0.341294	0.265484	0.264432	0.315984	0.295733	0.340234	0.199337	0.506604	0.405365	0.472617	0.398262	0.379984	0.332055	0.547166	0.55699	0.621581	0.653295	0.0553816	0.377532	0.288863	0.364528	0.252559	0.274295	0.337174	0.267095	0.232405	0.255964	0.32573	0.206463	0.182905	0.197874	0.167389	0.297716	0.305896	0.248045	0.0036617	0.211142	0.19442	0.2039	0.0359712	0.0439224	0.0314059
PA 36:1	0.0642295	0.0545112	0.0766648	0.0247618	0.0489495	0.0720418	0.167026	0.0439133	0.0459373	0.0339408	0.060409	0.0583263	0.0671238	0.00526008	0.192465	0.150985	0.168241	0.13705	0.110587	0.0881759	0.14418	0.131478	0.173937	0.148061	0.238895	0.14108	0.0989908	0.129564	0.104019	0.107455	0.0580565	0.0383537	0.028692	0.104806	0.0586166	0.0026358	0.0345016	0.0292984	0.0245486	0.061301	0.0653663	0.0441472	0.00902249	0.069399	0.0666862	0.0513688	0.00202663	0	0.00222246
LysoPC 14:1	0	0.000110063	0	0	0.000209366	0	0.34809	0	0	0	0	0	6.07099e-05	0.18695	0.000330285	0.000979136	0.000534033	0.000759852	0.0012643	0	7.86895e-05	0.000526653	0.000681522	0.000438225	0.0378097	0.000313437	0.000695387	0.000336579	0.000765015	0.00116641	0.00139624	0.00183488	0.00180747	0.0298798	0.00427361	0.115307	0.00028572	0.000235491	0	0	0	0	0.0598987	0	0.000507921	0.000168063	0	0.000136595	0
LysoPC 14:0	0.000552212	0.000515729	0.000443168	0	0.000928473	0.000203386	0.339415	0.000668891	0.000884304	0.000412663	0.000492213	0.00068925	0.000901774	0.419485	0.00303103	0.00412889	0.00471862	0.00404149	0.00691349	0.00251168	0.00171743	0.00375822	0.00780187	0.00363738	0.297673	0.00544593	0.00367833	0.00416346	0.00525139	0.0044129	0.0047404	0.00304326	0.00425899	0.0239493	0.00827023	0.152405	0	0.00188092	0.00081601	0.000682139	0.00111792	0.00124056	0.425298	0.00122212	0.00193354	0.00123117	0	0.000101882	0
LysoPC 15:1	0	0	0	0	0	0	#DIV/0!	9.82092e-05	0	0	0	0	0	0.18695	0.000183132	0.000877184	0.00132398	0.00134634	0.000899432	0.00015293	0.000109207	0.000462981	0.000918587	0.000211402	0.0321764	0.000801094	0.000559595	0.000422271	0.000763915	0.00134537	0.000616485	0.000610247	0.000774517	0.00489184	0.00109716	0.179713	8.06623e-05	7.01319e-05	0	0	0	0	0.0590263	0	0.000111345	0	0.000155845	0	0
LysoPC 15:0	0.000137017	6.47813e-05	0	0.000102374	7.64368e-05	0.000739276	0.169739	2.29742e-05	0.000243693	0.00188258	0.000416783	0.000222881	0.000188182	0.248702	0.00165054	0.00270031	0.00276538	0.00359783	0.00241117	0.00419235	0.0023254	0.00196908	0.0024972	0.0017238	0.439999	0.0027961	0.0029287	0.00153683	0.00289414	0.00390342	0.00264879	0.000742181	0.00461742	0.0055458	0.00157332	0.416391	0.000412773	0.000271251	0	0.00106191	0.000340866	0.000310704	0.139157	0.000261456	0.00149831	0	0.000617734	0.00108632	0.001156
LysoPC 16:1	0.134375	0.087901	0.107727	0.0536535	0.0984109	0.074543	0.0692902	0.167659	0.137243	0.117307	0.13934	0.101333	0.115904	0.149584	0.139281	0.187858	0.30067	0.319219	0.314558	0.123132	0.0329238	0.121064	0.0885606	0.0973825	0.00216652	0.0770913	0.184158	0.0820479	0.214596	0.25657	0.142932	0.172756	0.108066	1.07908	0.365002	0.144383	0.0627118	0.114191	0.100707	0.0801145	0.0721899	0.0584394	0.125994	0.127209	0.273887	0.130798	0.105216	0.0801024	0.0980834
LysoPC 16:0	0.03062	0.0330911	0.038965	0.0192863	0.0187961	0.0258764	0.00928404	0.0235215	0.0203315	0.0221104	0.0178113	0.0186883	0.0211807	0.0568231	0.0464393	0.0511152	0.0434826	0.0527304	0.0557447	0.0580053	0.0357346	0.0378043	0.0367598	0.0293116	0.0436108	0.0369871	0.0409151	0.0298822	0.0537109	0.0545679	0.0215289	0.0109966	0.0243539	0.0487434	0	0.0237341	0.0274343	0.0333459	0.0411333	0.0385316	0.0405468	0.0361722	0.172886	0.0430479	0.0444036	0.0369584	0.0242826	0.0238956	0.0285788
LysoPC 17:1	0.0059867	0.00320504	0.00485373	0.0153	0.00658392	0.00706529	0.0832574	0.00875769	0.00526417	0.0563937	0.00471242	0.00277438	0.00761432	0.163855	0.0546953	0.0705223	0.122343	0.112952	0.0529821	0.0369622	0.0687781	0.0307414	0.0200617	0.0218429	0.0125842	0.0206491	0.0335029	0.0111933	0.0457992	0.0673773	0.0114792	0.00930585	0.012251	0.0493311	0.0189549	0.123101	0.00191006	0.0073084	0.00608368	0.00586388	0.00559404	0.00444106	0.456016	0.00816906	0.0171695	0.00570178	0.00618795	0.00675028	0.00537337
LysoPC 17:0	0	0.000519097	0.00177024	0.00168168	0.00117229	0.00136273	0.152286	0.000178547	0.000213749	0.00306681	0.0010816	0	0.000545312	0.288391	0.00697117	0.00846202	0.00516835	0.00455786	0.0027793	0.0102473	0.0129738	0.00371067	0.00485459	0.00274654	0.284852	0.00532924	0.00452991	0.00329106	0.00509884	0.00490433	0.0034999	0.00187725	0.00152323	0.0108524	0.00482714	0.47437	0.000653808	0.000440872	0	0.00240557	0.000750914	0.0021574	0.0314145	0.00216867	0.00246597	0.0013958	0.00126266	0.00107178	0.00171168
LysoPC 18:3	0.0555735	0.0356873	0.0703628	0.0277636	0.0576752	0.0382665	0.198357	0.0500013	0.0382189	0.0361854	0.0394827	0.0324966	0.0390333	0.205251	0.318137	0.216297	0.228572	0.269773	0.229733	0.0860077	0.0300012	0.0600049	0.0452782	0.0394493	6.26686e-06	0.0596077	0.143539	0.0685837	0.172151	0.207104	0.0304671	0.0269632	0.0468434	0.101998	0.0321823	0.0164607	0.00921306	0.0199711	0.0188725	0.0246897	0.0222845	0.0167437	0.138378	0.0483057	0.0970305	0.0437425	0.0784268	0.0798474	0.0891135
LysoPC 18:2	0.404503	0.241345	0.391158	0.209312	0.577465	0.33597	0.411716	0.462298	0.389815	0.360156	0.395484	0.284396	0.35721	0.129926	0.905768	1.14995	1.40632	1.41492	1.34887	0.670641	0.202977	0.506441	0.351405	0.353455	8.59602e-05	0.239149	0.638584	0.309088	0.711895	0.919327	0.415321	0.506198	0.514425	0.670684	0.510339	0.385716	0.217616	0.391602	0.387734	0.265983	0.233561	0.240738	0.107741	0.461985	0.959098	0.415107	0.196761	0.180286	0.236302
LysoPC 18:1	0.25925	0.169717	0.163052	0.0627269	0.225646	0.196046	0.287816	0.374608	0.275714	0.248322	0.271789	0.185761	0.31229	0.233631	0.459455	0.671825	1.25184	1.20231	1.29193	0.403774	0.261226	0.691102	0.504783	0.603683	0.016313	0.312923	0.74693	0.36351	0.893069	1.09352	0.329522	0.554377	0.459651	2.91662	1.42431	0.198213	0.23751	0.496516	0.353032	0.221513	0.194807	0.169508	0.0470157	0.289156	0.579614	0.251109	0.17927	0.176736	0.201612
LysoPC 18:0	0.0113444	0.0091443	0.0212496	0.00380556	0.00722074	0.0107163	0.0948513	0.00475893	0.00480288	0.00578476	0.00770394	0.00538061	0.00895023	0.0561114	0.0412997	0.0286958	0.00370788	0.0055873	0	0.0326363	0.0297187	0	0.0191144	0.00780272	0.42515	0.0168997	0.00661497	0.00974831	0.0131315	0.00986039	0.00461127	0	0	0	0	0.000398623	0.00489329	0.00641439	0.00862645	0.00913725	0.0138617	0.0148214	0.0223181	0.00841213	0.00580288	0.0118418	0.00179355	0.00113933	0.000446682
LysoPE 14:1	0	0	0	0	0	0	#DIV/0!	0	0	0	0	0	0	#DIV/0!	0.000114579	0.00040003	0.000408565	0.000183481	0.000220339	0.000689176	0	0.00113948	0.000966384	0.000217856	0.0858847	6.23627e-05	0.000554179	0.000118371	0.000231105	0.00010548	0.00111382	0.00133099	0.000722624	0.00928018	0.00179171	0.0713157	0	0	0	0	0	0	#DIV/0!	0	0	0	0	0	0
LysoPE 15:1	0	0	0	0	0	0	#DIV/0!	0	0	0	0	0	0	#DIV/0!	5.43977e-05	0	0.000516908	5.17616e-05	0.000102504	0.000114256	4.36685e-05	0	0.00115504	0.000308508	0.233047	0.000266853	0.000139604	9.50472e-05	7.2307e-05	3.77151e-05	0.000866511	0.000524545	0.000743229	0.000363188	0.00115192	0.00136463	0	0	0	0	0	0	#DIV/0!	0	0	0	0	0	0
LysoPE 15:0	0	0	0	0	0	0	#DIV/0!	0	0	0	0	0	0	#DIV/0!	0.000817632	0.00226368	0.00330633	0.00243677	0.00179473	0.00458965	0.00374733	0.00326111	0.000636959	0.00122204	0.263635	0.00376011	0.00237195	0.00112623	0.00269111	0.00198576	0.00127758	0	0.000674151	0.00387653	0.00154225	0.139468	0	0	0	0	0	0	#DIV/0!	0	0	0	0	0	0
LysoPE 16:1	0.0472302	0.0395196	0.0539068	0.0210565	0.0297161	0.0179497	0.00583712	0.0452825	0.0340135	0.0313185	0.0379333	0.0293857	0.0334948	0.272196	0.0245714	0.0420751	0.0863229	0.0880125	0.0854617	0.0475462	0.0261811	0.0500806	0.0363752	0.0374244	0.0516799	0.0311278	0.0506867	0.0301786	0.0563348	0.0676677	0.0487701	0.0577086	0.0427099	0.206171	0.0927737	0.105878	0.0133628	0.0446317	0.0363139	0.0263817	0.0212403	0.013566	0.167133	0.0187993	0.0887263	0.036706	0.169879	0.0970659	0.107622
LysoPE 16:0	0.0315725	0.043681	0.0699406	0.0322466	0.0419544	0.0327599	0.169638	0.0272842	0.0254818	0.0432924	0.0234512	0.0301952	0.0419039	0.491877	0.0671618	0.0659109	0.0720869	0.0792192	0.0709439	0.114642	0.088889	0.0946178	0.071314	0.0713419	0.0384698	0.0707338	0.0726972	0.0525151	0.089046	0.0876094	0.0363104	0.0257862	0.046735	0.0409066	0.026928	0.000499442	0.0424488	0.0189605	0.0544679	0.0425648	0.0507251	0.0491041	0.228004	0.0565388	0.0775756	0.0718837	0.04116	0.0286413	0.053189
LysoPE 17:1	0.000456001	0	0.00122796	0.000587343	0.00132558	0.00122282	0.159851	0	0	0.00560675	0.00133587	0	0.00124843	0.313586	0.0108902	0.0142293	0.026312	0.0252127	0.0136753	0.0114317	0.0433195	0.0106146	0.00547312	0.00691436	0.376617	0.00810036	0.00760847	0.00303685	0.011466	0.0159973	0.0018666	0.00266991	0.00254907	0.00639272	0.00314152	0.0164433	0	0.000411324	0	0	0.000396558	0	0.49031	0	0.00209471	0.000839289	0.00117295	0.0004705	0.00441801
LysoPE 17:0	0	0	0.000461221	0	0	0.000316744	0.40449	0	0	0.0020926	0.00039682	0.000398663	0.000370147	0.340356	0.00907289	0.00463439	0.00749619	0.00742759	0.00262939	0.0105453	0.0227978	0.00610484	0.00224266	0.00415696	0.235267	0.00509713	0.00321806	0.00179942	0.00386159	0.00653911	0.00165048	0.00166082	0.000180361	0	0.00197595	0.00533099	0.00105003	0	0.00230387	0	0	0	0.0842473	0	0	0.000214882	0	0	0
LysoPE 18:3	0.0265825	0.0196308	0.031123	0.0130314	0.0236481	0.0152529	0.0713372	0.00765008	0.0117496	0.0158946	0.00556209	0.00738009	0.00734994	0.0556494	0.0305302	0.0284549	0.0524192	0.0647691	0.0511353	0.0307709	0.0230792	0.0213249	0.0132819	0.0134113	0.0057182	0.0295078	0.0417499	0.0252373	0.0456682	0.05169	0.00694104	0.00565659	0.00943251	0.0169643	0.00737075	0.000284216	0.00252939	0.00420603	0.00400013	0.00411005	0.00282071	0.00552851	0.287713	0.0147356	0.0266819	0.0125697	0.0339459	0.0347423	0.0281995
LysoPE 18:2	0.119797	0.0731539	0.153442	0.088945	0.195799	0.109805	0.354832	0.125617	0.12565	0.112822	0.112987	0.0907739	0.101743	0.0321695	0.161993	0.217405	0.418685	0.433042	0.376683	0.235325	0.131749	0.199274	0.139011	0.135386	0.0159501	0.0921646	0.186647	0.100745	0.201507	0.250909	0.085773	0.0963123	0.136092	0.173657	0.113121	0.111037	0.0565042	0.114542	0.113199	0.0954207	0.0654665	0.0605565	0.197722	0.100694	0.214143	0.0909158	0.149605	0.144521	0.158355
LysoPE 18:1	0.112718	0.0712692	0.11458	0.0442221	0.105571	0.0809529	0.188305	0.121225	0.0850192	0.0830123	0.118263	0.0653329	0.0744051	0.319215	0.146679	0.20919	0.375496	0.389904	0.370065	0.202003	0.148912	0.257947	0.183231	0.225452	0.0572727	0.128459	0.234536	0.128735	0.248918	0.319335	0.153808	0.203889	0.175841	0.678603	0.395297	0.165275	0.0801087	0.13541	0.0998058	0.0878577	0.0681698	0.0757202	0.0899921	0.124361	0.268792	0.139904	0.09921	0.130697	0.135496
LysoPE 20:1	0	0	0	0	0	0	#DIV/0!	0.000275598	0.00112285	0	0	0	0	0.119886	0.000198	0.000966994	0.000329578	0.00088456	0.00135134	0.000707039	0.00192869	0.0016375	0.000279681	0.00158737	0.119378	0.000818326	0.000630046	0.000977128	0.00059542	0.000517142	0.00131498	0.000889874	0.00101362	0	0.000870458	0.325676	0.000376035	0	0	0	0	0	0.18695	0.000345667	0	0	0.00106044	0.000335014	0
LysoPE 20:0	0	0	0	0	0	0	#DIV/0!	0	0	0	0	0.000393016	0	0.18695	9.18951e-05	0.00026823	0.00100141	0.000120022	7.41609e-05	0	1.00803e-05	0	0.000627806	0	0.209916	0.00118143	8.62023e-05	0.000193443	2.95303e-05	8.1652e-05	3.60041e-05	1.32325e-05	0.000111222	0.000384238	0.000593896	0.366673	0	0	0	0.000343971	0	0	0.18695	0	0	0	0	0	0
lysoPG 16:1	0.000910942	0	0.000915901	0	0	0	0.0580597	0	0	0	0	0	0	#DIV/0!	0.00527006	0	0.0027902	0	0	0.00927843	2.66652e-05	0	0	0.00677002	0.249814	1.87856e-05	0.00549752	0.00473383	0	0.00143674	0.00623569	0.00194083	0.00405213	0.0116259	0.000522087	0.147979	0.00193716	0	0	0	0	0	0.18695	0.000292092	0	0	0	0	0
lysoPG 16:0	0.00145517	0.00170883	0.00376526	0.00248936	0.00118855	0.00178223	0.291797	0.00164879	0.00100117	0.000715432	0.000181988	0.000495342	0.000460424	0.0322944	0.0096298	0.00714229	0.00112941	0.00519116	0	0.00131848	0.00513805	0.0112402	0	0.00798436	0.427777	0.0050156	0.00306385	0.0116977	0.00415113	0.00272337	0.0209563	0.0114076	0.00733218	0.024731	0.00850762	0.0215364	0.00645241	0.00782675	0.00413947	0.00196577	0.000487602	0.00127506	0.0066828	0.00286376	0	0	0.00659501	0.00610455	0.00302952
lysoPG 18:3	0.00190206	0.000395397	0.00144918	0.000231706	0.00372428	0.00269689	0.219492	0.00357283	0.00160294	0.00234347	0.00310233	0.0017895	0.00131406	0.303363	0.002397	0.00792041	0.00396407	0.00262983	0.00307206	0.000814063	0.000577477	0	0.00318632	0.00119164	0.0194932	0.000600159	0.00137206	0.000312645	0.00433927	0.00472049	0.00286174	0.0044952	0.00106711	0.0086252	0.00178007	0.194252	0.00213563	0.00238075	0.00313209	0.00309718	0.000346563	0.00217029	0.237674	0.00240364	0.00851429	0.0033218	0.00341093	0.00206964	0.00330082
lysoPG 18:2	0.00169404	0.000943487	0.00224191	0	0.00121622	0.0024523	0.320554	0.00260559	0.00317616	0.00323764	0.00305105	0.00192946	0.00372765	0.43122	0.00649579	0.00910612	0.0190244	0.016726	0.00213373	0.00264827	0.00116269	0.00206245	0.00362348	0.00678423	0.0271142	0.00362918	0.00703364	0.00448977	0.00493317	0.01031	0.00386165	0.00772517	0.0030469	0.0179216	0.0116881	0.190715	0.00232441	0.00287877	0.00166241	0.00282195	0.000856682	0.000412638	0.16112	0.00226147	0.00419834	0.000450268	0.00211573	0.00199485	0.00180104
lysoPG 18:1	0.00392953	0.000404446	0.00146697	0	0.00134121	0.000395737	0.146019	0.00216877	0.00292197	0.00311861	0	0.000628373	0.000702956	0.00164606	0.00282979	0.00713647	0.0169711	0.0123798	0	0.000140845	0	0.00417461	0.0070391	0	0.0697014	0.00128979	0.00679808	0.00680642	0.00695185	0.00660473	0.00263727	0.00274089	0.00056299	0.0343731	0.0166469	0.203463	0.00611017	0.00247869	0.00315699	0.00220566	0.00043228	0.00104536	0.0471178	0	0.00591154	0.0020556	0.00574937	0.00993531	0.00622257
CER 42:0;3	2.03688	1.96355	2.67947	1.44133	1.80591	2.7089	0.306353	2.7834	0.876419	1.39619	0.809069	0.966888	1.0196	0.129302	11.8051	10.0383	5.48226	6.76254	6.453	11.098	15.1971	8.58583	10.8696	10.8234	0.0407848	15.4331	3.71569	5.85496	5.05056	4.59817	11.305	9.38589	2.38384	4.37765	8.40916	0.465562	0	0.351264	0	0.688566	0.410125	1.83362	0.0645587	3.93122	4.97773	4.10677	0.115673	0.0464753	0.0369107
CER 44:0;3	0	0	0	0	0	0	#DIV/0!	0.000266358	0	0	0	0	0	0.18695	0.229525	0.0854071	0.0345052	0.0466307	0.0262572	0	0.160497	0.278082	0.151852	0.189527	0.128627	0.441508	0.0227285	0.1174	0.00415841	0.000512163	0.231382	0.17907	0.365709	0	0	0.368739	0	0.00284894	0.00262034	0	0	0.00152424	0.138478	0	0	0	0	0	0
IPC 40:0;3	0.00259499	0.00655988	0.00337916	0.00115345	0.00953862	0.0066754	0.29427	0.00825017	0.00884724	0.00875806	0.0105945	0.00886044	0.00629179	0.489242	0.000575636	0.000290682	0.000605243	0.000273113	0.000979623	0	0.00106606	0.000332613	0.00123164	0.000318743	0.43596	0.00035154	0	0.000101502	0	0.000164928	0.00211457	0.00171433	0.00051542	0.000344267	0.00065907	0.0151704	0.0168462	0.01951	0.0150856	0.00831233	0.00958057	0.00676774	0.00210754	0.00604492	0.0165858	0.0117143	0.000667125	0.000275602	0.00116802
IPC40:0;4	0	0.000179264	0	0.000237404	0.000291808	0.000268116	0.0144994	0.000910375	0.000525242	0.00212565	0.000159055	0.000708916	0.000393862	0.102885	0	0	0	0	0	0.00102608	0	0	0	0	0.173297	0.000289416	0	0	0	0	0.000237125	0	0	0.000270812	0	0.310799	0	0.00152517	0.00171619	0.000188531	0.00135459	0.000435752	0.275919	0.00157843	0.000799184	0.0028665	0	0	0
IPC 42:0;3	1.91328	2.43393	2.59344	1.35114	2.70375	3.29813	0.416593	2.47762	2.84864	2.49115	1.68055	2.39295	2.13128	0.0447458	0.289042	0.162303	0.168974	0.186739	0.114957	0.640288	0.187069	0.0938272	0.273377	0.101444	0.247708	0.117072	0.0845735	0.0965969	0.100739	0.0932824	0.551554	0.377122	0.0578058	0.194092	0.339394	0.0200725	1.19906	2.12407	1.38674	2.10647	1.55469	1.21469	0.446162	3.54007	3.7288	3.77632	0.0248144	0.00438297	0.0168303
IPC 40:0;5	0	0.00107558	0.00137798	0	0.0024331	0.00203739	0.239499	0.0013085	0.0049369	0.00498503	0.00225824	0.00314061	0.00139127	0.162165	0	0	0.000470409	0	0	0	0	0.000366672	0	0	0.433121	0	0	0	0	0	9.88315e-05	0.000252945	0.000365849	0	0.000867045	0.0346643	0.00194811	0.00058671	0.00115827	0.00143297	0.00236178	0.00135387	0.197814	0.0041911	0.00412238	0.0034538	0	0	0
IPC 42:0;4	0.575104	0.486298	0.285243	0.732253	2.58106	0.939076	0.0883205	0.558488	0.800741	0.546336	0.630428	0.994846	0.609402	0.25264	0.407438	0.251179	0.31516	0.207587	0.186986	1.13192	0.180269	0.244159	0.737439	0.226758	0.131098	0.0609867	0.0534527	0.134493	0.0618032	0.0900659	0.163406	0.0859545	0.341614	0.040836	0.0495193	0.179587	1.33916	2.2788	1.3158	1.6721	1.82665	1.08815	0.390493	0.348074	0.765972	1.16384	0.012486	0.00798441	0.0157797
IPC 44:0;3	2.1788	2.44349	1.74311	1.28528	3.42206	2.85314	0.292266	2.26529	3.70139	3.61625	2.41963	3.01711	2.40274	0.157859	0.396953	0.28024	0.316403	0.229385	0.222109	0.527537	0.242471	0.166844	0.469772	0.138402	0.411009	0.200476	0.157617	0.20996	0.187865	0.153629	1.21292	0.773928	1.02497	0.398272	0.592625	0.00144751	5.28403	6.7478	4.79392	2.91539	2.43939	2.15383	0.00388337	2.31515	2.27084	2.45346	2.58237	1.29419	2.64726
IPC 42:0;5	0.00797303	0.00509031	0.00442902	0.0165908	0.0369219	0.0127606	0.0491938	0.00566131	0.00973336	0.0150052	0.0113233	0.00911811	0.00863758	0.441915	0.0132429	0.00557243	0.00705855	0.00251735	0.00149737	0.00820676	0.00669887	0.00364186	0.0156196	0.00197391	0.350824	0.000186	0.00036981	0.00014203	0.000240255	6.87407e-05	0.00739174	0.00370992	0.00590355	0.00105758	0.00285569	0.00371364	0.0231968	0.0359413	0.0265114	0.0319709	0.0286563	0.0161207	0.327444	0.00322392	0.0209489	0.0196586	0.00765615	0.00337664	0.00686488
IPC 44:0;4	0.136966	0.116793	0.068338	0.164889	0.606197	0.178836	0.112857	0.137435	0.258105	0.198232	0.175288	0.305693	0.170572	0.374825	0.109489	0.0553236	0.0745882	0.0429732	0.03834	0.189697	0.0535515	0.0467729	0.168571	0.0353938	0.179039	0.0126978	0.0139015	0.0400273	0.015262	0.0196984	0.0877311	0.0427851	0.325134	0.0220906	0.0211466	0.103385	0.746854	0.977173	0.644558	0.43296	0.505634	0.318696	0.0150299	0.0843238	0.132953	0.199327	2.42872	0.442139	1.25857
IPC 44:0;5	0.00185639	0.006647	0.00306397	0.00252587	0.0131865	0.00826892	0.145229	0.00211623	0.00864761	0.00921084	0.00375325	0.0129682	0.005277	0.431166	0.00154539	0.000205918	0.00016809	0.000331738	0.000554654	0	0.000281532	0.000144981	0.00184796	0.000637759	0.480407	0.000186	0.000163186	0	0	0.000233669	0.00420958	0.00253889	0.0146011	0.000344267	0.0015492	0.0577892	0.016065	0.0172468	0.0160445	0.0164374	0.0139633	0.0047055	0.128319	0.0112163	0.017618	0.0111847	0.0530668	0.00914237	0.0245576
MIPC 40:0;3	0.0113954	0.00713378	0.00547889	0.000169661	0.00837081	0.00825709	0.249495	0	0.00801782	0.00779389	0.0189568	0.00952329	0.0103703	0.06377	0	8.47642e-05	0	0.000234147	0.000184885	0	0	0	0	0	0.0337203	0	7.61144e-05	0	0.000240255	0	0	0	0	0	5.78168e-05	0.156604	0.00404368	0	0.00145845	0.0091234	0.0113928	0.00601275	0.0115675	0.0111493	0.0132219	0	0.00133488	0	0.000530858
MIPC 42:0;3	3.50626	3.83224	3.53155	2.70642	2.15488	2.65048	0.0026938	2.64471	2.96975	1.69278	2.40647	2.85138	2.06169	0.496552	0.224523	0.0983518	0.15237	0.176186	0.119179	0.148146	0.0343599	0.01032	0.0379583	0.0197697	0.00716054	0.0992867	0.0738048	0.0733762	0.0862499	0.093791	0.0893515	0.0573622	0.0205381	0.0510941	0.103421	0.107473	0.596527	1.27224	0.771986	2.2763	1.83314	1.54941	0.0131926	2.71082	3.45303	3.55666	0.0860558	0.0249308	0.0811588
MIPC 40:0;5	0.00496403	0	0.00629919	0	0	0.00544188	0.251451	0.00156488	0.00255568	0	0	0.00233025	0	0.304278	0	6.0577e-05	0	9.75907e-05	0.000221795	0	0	0	0	0	0.0502381	0	0	0.00014203	0	0	0	0.000159249	0	0	0	0.468833	0	0.00125151	0.000643571	0.00131972	0	0.00139399	0.331073	0.00456736	0	0.000311588	0	0	0
MIPC 42:0;4	0.66599	0.538722	0.215448	0.661388	1.29166	0.577953	0.115357	0.507666	0.654435	0.260961	0.750769	1.08127	0.464118	0.120938	0.208674	0.0912773	0.17126	0.144298	0.0901376	0.449668	0.0302158	0.0257319	0.092096	0.0314613	0.430871	0.0377624	0.0247683	0.0598783	0.0307816	0.0543116	0.0254161	0.00955563	0.0261757	0.00455115	0.0173542	0.00714951	0.364825	0.825939	0.451856	1.43524	1.39828	0.666292	0.0488424	0.180838	0.521055	0.737213	0.0299575	0.0122203	0.0309273
MIPC 44:0;3	2.36551	2.87203	1.66531	1.94949	1.69997	1.4668	0.0944709	2.31725	2.85105	1.96399	2.46159	3.14166	2.23631	0.281772	0.267676	0.103779	0.171462	0.13573	0.100675	0.166202	0.0311817	0.0142092	0.0455163	0.0172034	0.0211366	0.106235	0.0873475	0.156516	0.114559	0.10109	0.118938	0.0668993	0.0577061	0.0380805	0.11104	0.0572049	1.73631	2.63128	2.00684	2.74344	2.52831	1.90037	0.254056	1.10422	1.33696	1.66038	5.64924	2.90786	6.12631
MIPC 42:0;5	0	0.0116863	0	0	0.00230353	0.00675545	0.425487	0.00844924	0.00297574	0.0086792	0.00655217	0.00580862	0.00905742	0.422746	0.00278824	0.00110237	0	0.000780725	0.000388058	0	0.000201198	4.26505e-05	0	0.00015186	0.0447589	0	0	0.000893073	0	0.000233669	0	0.000159249	0.000282688	0	0	0.236968	0	0	0.00317464	0	0.0106986	0.0119962	0.0872321	0.00507055	0.0104577	0.00928432	0.0148909	0.00652354	0.0155343
MIPC 44:0;4	0.12512	0.110053	0.0618423	0.127535	0.243984	0.105168	0.136102	0.102785	0.153655	0.0755548	0.162528	0.252884	0.114263	0.11525	0.0528806	0.0175166	0.0353611	0.0232234	0.0188556	0.0410375	0.00669887	0.00426444	0.0170758	0.00478305	0.0811507	0.00663833	0.00491672	0.0142695	0.00647205	0.00453639	0.00719408	0.00159266	0.0104936	0.000615079	0.00304079	0.155258	0.135581	0.252328	0.169436	0.328581	0.318132	0.181129	0.100023	0.0320469	0.0506975	0.0957197	0.686872	0.228562	0.615211
MIPC 44:0;5	0.0081983	0.0165258	0.0174865	0.00624268	0.00395808	0.00922202	0.0420089	0.0111236	0.011869	0.00377018	0.00935108	0.00131699	0.00827016	0.254864	0.000151541	0	0	0.000175523	0	0	0.000140766	0	0.000839891	0	0.229606	0	0	0	8.58493e-05	0	0	9.36958e-05	0	0	0.000115634	0.224679	0.00220601	0.00281607	0.00630607	0.0159478	0.0102469	0.00705825	0.0325811	0.00661576	0.0128223	0.0146116	0.0265157	0.011003	0.0467448
M(IP)2C 42:0;3	0.196367	0.0152507	0.00127585	0.0783475	0.211176	0.154581	0.177299	0.281123	0	0.109938	0.117599	0.0560597	0	0.229574	0.0169415	0.0256838	0.0194978	0.0316913	0.00342037	0	0.000201198	0	0	0	0.00176148	0.00127893	7.61144e-05	0	0	0.000343704	0.00292548	0.00219242	0.000266235	0	0.0197033	0.122103	0	0.10175	0	0.0487544	0.0276718	0.00445543	0.428586	0.100516	0.429545	0.298868	0.0408131	0.00362781	0
M(IP)2C 42:0;4	0.00958587	0	3.49816e-05	0.00432641	0.0306423	0.00706433	0.146734	0.0150258	0	0	0.000601657	0	0	0.195891	0.00139439	0.00631199	0.00420224	0.00729964	0	0	0	0	0	0	0.0124664	0	0	0	0	0	0.000533619	4.68479e-05	0	0	0.000115634	0.102387	0	0.0229152	0	0.00679346	0.00569263	0	0.341747	0.0011856	0.027753	0.00758394	0.00026653	0	0
M(IP)2C 44:0;3	0.0988282	0.0141032	0.00155426	0.0756665	0.135867	0.0717542	0.101135	0.2222	0	0.090979	0.103541	0.0492687	0	0.246947	0	0.00454934	0	0.011769	0	0	0	4.26505e-05	0	0.000106248	0.098821	0.00202703	0.000304653	0.000101502	0.000309119	9.61875e-05	0	0	0	0	0	0.0806372	0	0.263155	0	0.0510335	0.0314944	0.0090654	0.276794	0.0547219	0.129927	0.114636	0.00922428	0	0
M(IP)2C 44:0;4	0.000376124	0	0	0	0.00496482	0.00075082	0.157448	0.000654508	0	0.00144244	0.000222563	0	0	0.107096	0	0.000339275	0	0	0	0	0	0	0	0	0.173297	0	0	0	0	0	0	0	0	0	0	#DIV/0!	0	0.00352026	0	0	0.000416748	0.000290502	0.235635	0.000671724	0.000399592	0.000155794	0	0	0
Lanosterol SE	2.68801	2.4299	1.22312	2.16668	4.0541	3.55322	0.0942808	3.04054	3.7191	1.10977	3.10274	3.6212	4.67418	0.132465	2.72002	0.904825	0.890519	0.894826	0.112185	6.82703	0.934877	4.40211	2.50141	5.98272	0.0161524	0.450198	0.436554	0.734936	0.446091	0.278016	0.290298	0.297127	0.131409	0.897377	0.58787	0.429565	1.87729	1.9866	1.83737	1.90506	1.16496	1.48476	0.0778848	5.03982	5.79173	5.33953	0.531332	0.491877	0.460407
Zymosterol SE	1.85111	1.6396	1.13713	0.378706	0.793888	0.514001	0.00799873	2.6996	2.78499	1.86319	2.38996	2.78253	2.94113	0.245231	1.64838	0.847745	0.840205	1.03316	0.0881331	1.56697	1.92383	0.302078	0.0644042	0.162151	0.427313	0.84737	0.883635	0.866514	0.762039	0.474935	0.354634	0.225002	0.341218	0.128112	0.312472	0.000231519	0.792617	0.555321	0.728311	0.943068	0.862407	1.35336	0.0488938	0.648594	0.843055	0.765129	0.394969	0.397089	0.422701
Episterol + Fecosterol SE	3.83528	3.76089	2.83339	1.86804	1.69202	1.65709	0.00307697	3.63626	4.14049	2.98091	3.86386	4.02911	3.72007	0.228916	3.12611	1.36487	2.11211	2.80751	0.17229	4.07922	0.79361	0.601521	0.154023	0.651299	0.239517	1.40919	1.30677	1.08664	1.24522	0.773878	0.905247	0.583521	0.618058	0.428175	0.713162	0.00265967	1.58071	1.29352	1.59245	2.22994	2.03891	2.83671	0.0137866	2.19505	1.99546	1.96987	2.29145	2.42899	2.24992
Ergostatetraenol SE	0.953985	0.670305	1.13124	0.562217	0.361984	0.656733	0.035279	0.141819	0.145035	0.293492	0.143943	0.141788	0.135515	0.174722	0.31456	0.156119	0.251032	0.227975	0.00389623	0.367488	0.161738	0.0498245	0.00178893	0.0161847	0.216416	0.766218	1.02049	0.640414	0.282648	0.607885	0.0218965	0.0393268	0.0191189	0.00531137	0.0223056	0.000340278	0.153407	0.0983405	0.0922271	0.506889	0.513395	0.659542	0.000569185	0.088683	0.181723	0.111407	0.814424	0.907281	0.829955
Ergosterol SE	10.4669	11.9156	11.8707	11.8832	9.16331	10.3898	0.182357	3.87424	4.40115	5.13811	4.4092	4.22939	3.99913	0.269422	8.22162	3.42307	6.18892	6.82445	0.358401	10.7466	2.20487	1.22868	0.129702	0.657774	0.214728	3.15337	2.88216	1.7681	2.81623	1.83614	1.34021	0.735323	1.2528	0.343491	0.677827	0.000740632	4.08461	3.3181	3.8363	8.38183	8.31874	10.4631	0.000998929	3.15706	2.9004	3.07744	10.6014	12.9167	10.7498
[truncated: 23 more columns]

## Sheet: Cdr1p-AS-AR
+' sign indicates that respective species are variable among AR isolates.
-' sign indicates that respective species are non-variable among AR isolates.
Strains	Gu4-Gu5		DSY294-DSY6		DSY347-DSY289		DSY544-DSY775
Lipids
PC 34:2/3	+		-		+		+
PC 36:4/5	+		-		+		+
PC 40:3/4	+		+		+		+
PE 36:4/5	+		-		+		+
PE 38:5	+		-		+		+
PE 38:2/3	+		+		+		+
PI 36:4/5	+		-		+		+
PS 34:1/2	+		-		+		+
PG 32:1	+		-		+		+
PG 34:2/3/4	+		+		+		+
PA 32:1	+		+		-		+
PA 36:3/4	+		-		+		+
PA 36:6	-		+		+		+
LysoPC 16:0	+		+		+		+

## Sheet: CaMdr1p-AS-AR
+' sign indicates that respective species are variable among AR isolates.
-' sign indicates that respective species are non-variable among AR isolates.
	F2-5		G2-5		DSY290-DSY292		DSY741-DSY742
Lipids
PC 32:1	+		+		+		+
PC 33:2	+		+		+		+
PC 34:3/4	+		+		+		+
PC 36:5	+		+		+		+
PC 36:2/3	+		+		+		+
PC 38:3/4	+		+		+		+
PC 40:2	+		+		+		+
PE 30:1	+		-		+		+
PE 31:1	+		+		+		-
PE 32:2	+		-		+		+
PE 32:1	+		-		+		+
PE 33:1/2	+		+		+		+
PE 34:4	+		+		+		-
PE 35:2	+		+		+		-
PE 36:4/5/6	+		+		+		+
PE 36:1/2	+		+		+		+
PE 38:3	+		+		+		-
PE 38:2	+		+		+		+
PI 32:2	+		-		+		+
PI 34:3	+		+		+		-
PI 34:1	+		+		+		-
PI 35:2	+		+		+		-
PS 32:2	+		-		+		+
PS 32:1	+		-		+		+
PS 33:2	+		+		+		-
PS 33:1	+		+		+		-
PS 34:1	+		+		+		+
PS 36:3/5	+		+		+		-
PS 36:1/2	+		+		+		+
PG 34:1	+		+		+		-
PG 36:3/5	+		+		+		+
PG 36:1	+		+		+		-
PA 32:2	+		+		-		+
PA 32:1	+		+		+		+
PA 34:3	+		+		+		-
PA 34:1	+		+		+		-
PA 36:4/5/6	+		+		+		+
PA 36:3	+		+		+		-
PA 36:2	+		+		+		-
PA 36:1	+		+		+		-
LysoPC 18:1/2	+		+		+		+
LysoPC 18:0	+		+		+		-
LysoPE 18;2/3	+		-		+		+
MIPC 42:0;3	+		+		+		-
Zymosterol ester	+		+		+		+

## Sheet: All-AS-AR
+' sign indicates that respective species are variable among AR isolates.
-' sign indicates that respective species are non-variable among AR isolates.
Strains	Gu4-5		294-6		347-289		544-775		f2-5		g2-5		290-2		741-2
Lipids
PC 32:1/2	+		-		-		+		+		+		+		+
PC 34:2/3/4	+		-		+		+		+		+		+		+
PC 38:3/4/6	+		-		+		-		+		+		+		+
PC 40:2/3/4	+		+		+		+		+		+		+		+
PE 32:1	+		+		-		-		+		-		+		+
PE 36:4/5	+		-		+		+		+		+		+		+
PE 38:3/4/5	+		-		+		+		+		+		+		+
PE 38:2/3	+		+		+		+		+		+		+		+
PI 36:4/5	+		-		+		+		+		+		-		-
PS 34:1	+		-		+		-		+		+		+		+
PS 36:3/5	-		-		+		+		+		+		+		-
PS 36:2	-		-		-		+		+		+		+		+
PG 34:1/2/3/4	+		+		+		+		+		+		+		-
PG 36:3/5	-		-		+		+		+		+		+		+
PG 36:1	-		-		+		+		+		+		+		-
PA 32:1	+		+		-		+		+		+		+		-
PA 36:3/4	+		-		+		+		+		+		+		-
PA 36:4/5/6	-		+		+		+		+		+		+		+
PA 36:1	-		+		-		+		+		+		+		-
LysoPC 16:0	+		+		+		+		+		-		+		-
LysoPE 18:2/3	-		-		+		+		+		-		+		+
MIPC 42:0;3	+		-		+		-		+		+		+		-
Zymosterol ester	+		-		-		+		+		+		+		+
