# Supplementary material for: Comparative Lipidomics of Azole Sensitive and Resistant Clinical Isolates of Candida albicans Reveals Unexpected Diversity in Molecular Lipid Imprints
Source: PLoS One. 2011 Apr 29;6(4):e19266. doi: 10.1371/journal.pone.0019266 (PMC3084813; doi:10.1371/journal.pone.0019266)
Supplement: Sheet S4 — This sheet shows the loading scores for the various Prinicipal Component Analysis (PCA) done. (XLS) [file pone.0019266.s011.xls]

## Sheet: Information sheet
This sheet shows the loading scores for the various Prinicipal Component Analysis (PCA) done.
The loading scores are represented for the PCA done using the following dataset combinations:
AS represents azole sensitive.
AR represents azole resistant.
1)	All AS/AR together.
2)	All AS isolates together.
3)	All AR isolates together.
4)	Cdr1p related AS/AR isolates together.
5)	CaMdr1p related AS/AR isolates together.
6)	Gu4/Gu5 pair.
7)	DSY294/DSY296 pair.
8)	DSY347/DSY289 pair.
9)	DSY544/DSY775 pair.
10)	G2/G5 pair.
11)	F2/F5 pair.
12)	DSY290/DSY292 pair.
13)	DSY741/DSY741 pair.

## Sheet: All-AR-AR
The loadings for PCA analysis among all AS/AR isolates.
15 highest and 15 lowest loading values are indicated.
Lipid species	PC1	Lipid species2	PC2	Lipid species3	PC3
15 Lowest Loadings
MIPC5	-0.779636	PE301	-0.798311	PE311	-0.561954
IPC6	-0.7476	PE322	-0.730576	PS321	-0.504279
PE342	-0.731478	PI321	-0.725977	PC311	-0.484445
PE343	-0.6995	PI300	-0.716219	PE361	-0.459371
MIPC2	-0.68862	PG320	-0.710081	PS322	-0.445021
IPC3	-0.688468	PI301	-0.690928	PS332	-0.437558
PE364	-0.660961	PC301	-0.679072	PE321	-0.428672
IPC1	-0.65769	PE321	-0.663941	PE331	-0.427974
MIPC7	-0.654634	PG340	-0.661348	PS331	-0.422322
MIPC4	-0.653382	PC302	-0.65494	PE362	-0.417584
MIPC6	-0.640732	PG366	-0.640004	PC312	-0.409451
MIPC8	-0.631895	PE370	-0.636019	PS342	-0.398693
IPC7	-0.595913	PI310	-0.616335	PE332	-0.396671
PE344	-0.594069	PI280	-0.612202	PS352	-0.383268
IPC9	-0.593039	PC321	-0.606657	PE352	-0.351228
15 Highest Loadings
PC260	0.660127	PS344	0.622799	PG344	0.57217
PA322	0.666041	PE351	0.630885	PC384	0.580001
LYSOPE181	0.671349	PS363	0.633057	PI344	0.58671
PC312	0.676336	PA365	0.640304	LYSOPE161	0.597593
PC261	0.676908	PI365	0.641478	PI343	0.600266
PC280	0.689616	LYSOPE171	0.648808	PE366	0.605952
PC281	0.691844	PS362	0.654075	PG341	0.647662
PS301	0.696576	PI352	0.660711	PC365	0.657845
PE281	0.703043	PS365	0.662772	PA341	0.683399
PE302	0.715351	PS352	0.662992	PG365	0.690819
LYSOPC140	0.736028	PI364	0.669554	PC404	0.744936
PE312	0.747564	PS351	0.672535	PC366	0.761384
PI311	0.76861	PI332	0.67301	PG363	0.778934
PA321	0.785554	PE422	0.674298	PG364	0.783664
LYSOPC151	0.811105	PS364	0.706884	PC386	0.816152

## Sheet: AS
The loadings for PCA analysis among all AS isolates.
15 highest and 15 lowest loading values are indicated.
Lipid species	PC1	Lipid species	PC2	Lipid species	PC3
15 Lowest Loadings
PE321	-0.891616	PA342	-0.613202	PE332	-0.762469
MIPC5	-0.891327	PG342	-0.599594	PS332	-0.73986
IPC6	-0.856741	PA365	-0.56042	PE372	-0.733541
IPC3	-0.853159	PC365	-0.553701	PS331	-0.726278
IPC1	-0.850117	PC404	-0.546698	PE331	-0.705838
PE341	-0.838854	PC364	-0.543003	PC332	-0.701274
MIPC4	-0.832031	PA364	-0.523081	PE352	-0.69564
IPC9	-0.821146	PC366	-0.522096	PE343	-0.694323
MIPC7	-0.803369	PG365	-0.504829	PC311	-0.682912
MIPC2	-0.778305	PG343	-0.498075	PS352	-0.663754
IPC5	-0.758917	PA366	-0.490397	PE261	-0.650858
MIPC8	-0.747149	LYSOPC180	-0.489531	PE380	-0.649558
PE342	-0.704425	PC386	-0.488126	PC312	-0.643323
LE	-0.698507	PG364	-0.472582	LYSOPE200	-0.595994
IPC7	-0.681373	LYSOPC160	-0.462914	PE344	-0.595234
15 Highest Loadings
PS363	0.746551	PE330	0.830926	LYSOPG182	0.448589
LYSOPC150	0.748383	PG320	0.832186	PA366	0.46517
PS361	0.74936	PI302	0.838396	PC364	0.471537
PI361	0.751174	PI260	0.839069	PI361	0.473498
PI352	0.755286	PE301	0.842915	PC363	0.474973
PA362	0.75764	LYSOPC141	0.844877	LYSOPC160	0.48971
LYSOPC170	0.761902	PI301	0.856967	PI341	0.501186
LYSOPE171	0.787422	PS301	0.876681	LYSOPE181	0.512176
LYSOPE170	0.794951	PI321	0.877788	PC341	0.518666
PS362	0.79776	PC280	0.879237	PC362	0.544506
PS364	0.806479	PC322	0.88026	PC361	0.570844
PA363	0.821341	PC321	0.887395	LYSOPC161	0.579256
LYSOPC151	0.826194	PE302	0.917041	LYSOPC182	0.582054
PI351	0.836431	PC302	0.919816	LYSOPC183	0.595564
PS344	0.864536	PC301	0.92888	LYSOPC181	0.657064

## Sheet: AR
The loadings for PCA analysis among all AR isolates.
15 highest and 15 lowest loading values are indicated.
Lipid species	PC1	Lipid species	PC2	Lipid species	PC3
15 Lowest Loadings
PE364	-0.809474	PS362	-0.939344	IPC3	-0.727789
PE344	-0.717388	PS351	-0.90481	PE321	-0.727549
PE386	-0.658378	PS361	-0.897681	PE361	-0.725434
PE343	-0.648587	PS363	-0.850759	MIPC4	-0.724313
PE365	-0.632882	PS331	-0.8484	PE362	-0.723933
PC403	-0.584846	PS352	-0.847486	IPC4	-0.718285
MIPC5	-0.559814	PS332	-0.80512	MIPC2	-0.717759
PC384	-0.558243	PI332	-0.791321	IPC1	-0.7104
PC365	-0.538071	PI362	-0.759131	IPC5	-0.684169
PE342	-0.52882	PC331	-0.758916	MIPC1	-0.668149
MIPC7	-0.523576	PS364	-0.753187	IPC7	-0.577472
PE366	-0.512882	LYSOPE171	-0.751021	MIC3	-0.572923
PC344	-0.502641	PE422	-0.73677	LE	-0.550551
MIPC6	-0.502198	PI352	-0.730375	IPC2	-0.524124
IPC6	-0.498698	PC332	-0.722837	ZE	-0.498788
15 Highest Loadings
PA322	0.870701	PI350	0.50711	PI366	0.635106
PI300	0.871542	PE370	0.554306	PI343	0.670053
PE281	0.874005	IPC8	0.570342	PC365	0.673255
PC281	0.876649	MIPC8	0.598771	LYSOPE183	0.692103
PI302	0.879729	PG341	0.611955	PG343	0.69513
PI310	0.881387	IPC9	0.6218	PI365	0.698547
PI301	0.883489	PE322	0.639694	PC405	0.7013
PG340	0.884144	PE343	0.645643	PC386	0.701697
LYSOPC140	0.888781	MIPC6	0.647106	PG363	0.708033
PC322	0.901483	MIPC7	0.670347	PG364	0.723767
PG320	0.913008	PE341	0.698896	PG344	0.724459
PA321	0.914374	IPC6	0.70726	PG365	0.73383
PI321	0.920074	MIPC5	0.714124	PC366	0.742619
PS301	0.92146	PE342	0.733882	PC404	0.752971
PE302	0.92193	PE350	0.790529	PI344	0.825471

## Sheet: Cdr1p
The loadings for PCA analysis among all AS/AR isolates where AR is attributed to over-expression of Cdr1p.
15 highest and 15 lowest loading values are indicated.
Lipid Species	PC1	Lipid Species	PC2	Lipid Species	PC3
15 Lowest Loadings
PE364	-0.844505	PE322	-0.852635	PI343	-0.717755
PE343	-0.784172	PE321	-0.792342	PC382	-0.695752
PE365	-0.784144	PE350	-0.653785	PC363	-0.673535
PE344	-0.761709	PE330	-0.649533	PI342	-0.654047
MIPC5	-0.74944	IPC6	-0.60309	PI363	-0.637851
MIPC2	-0.745236	PC322	-0.583847	PS300	-0.606873
IPC3	-0.733562	PE301	-0.56452	PE380	-0.58331
MIPC7	-0.723068	IPC1	-0.554765	PC383	-0.55727
MIPC4	-0.711515	MIPC5	-0.554527	LYSOPE201	-0.547236
EFE	-0.691769	IPC3	-0.547335	PI382	-0.54115
IPC6	-0.672979	PE370	-0.545267	CER2	-0.53267
IPC1	-0.665972	MIPC2	-0.521995	PC343	-0.524955
EE	-0.649878	PA322	-0.509733	PA343	-0.517926
PC403	-0.644472	PG340	-0.506697	PS381	-0.49602
PE342	-0.633305	PG320	-0.505318	PE403	-0.488297
15 Highest Loadings
PI302	0.828195	PG364	0.772788	LYSOPC160	0.44293
PC362	0.828312	LYSOPC183	0.774106	PC331	0.448908
PC342	0.831964	PS363	0.778776	PE321	0.463158
PC281	0.837077	PS362	0.780857	LYSOPE161	0.46372
PC260	0.838559	PI366	0.781971	PE366	0.466779
PE260	0.841709	PI365	0.789681	LYSOPC141	0.47951
LYSOPC151	0.846048	LYSOPE171	0.793581	PC301	0.482195
PC300	0.861568	PS366	0.795216	PC311	0.487243
PE302	0.864634	PI351	0.804508	PS383	0.500951
PS301	0.871596	PC365	0.806763	LYSOPG181	0.501132
PE261	0.892983	PS364	0.806929	PS443	0.514174
LYSOPC140	0.893228	LYSOPE160	0.81178	LYSOPC161	0.525157
PE281	0.91428	PE422	0.828698	PE361	0.525593
PC261	0.916433	PS344	0.843348	PS360	0.556282
PA321	0.934576	LYSOPE170	0.870705	PC321	0.611265

## Sheet: CaMdr1p
The loadings for PCA analysis among all AS/AR isolates where AR is attributed to over-expression of CaMdr1p.
15 highest and 15 lowest loading values are indicated.
Lipid species	PC1	Lipid species	PC2	Lipid species	PC3
15 Lowest Loadings
MIPC5	-0.827698	PE301	-0.85891	EFE	-0.868798
PE341	-0.822837	PE361	-0.784171	LYSOPC180	-0.833039
IPC6	-0.792042	PI321	-0.752293	ZE	-0.752586
IPC9	-0.777598	PC321	-0.74909	PG342	-0.604702
PE342	-0.759877	PC301	-0.738933	PE331	-0.59219
MIPC7	-0.742825	PE321	-0.729452	PE351	-0.556271
IPC8	-0.705032	PE362	-0.637023	PE332	-0.548554
MIPC6	-0.692546	PC302	-0.605022	PE352	-0.522562
MIPC8	-0.689419	PC341	-0.602286	EE	-0.477387
IPC7	-0.682103	PC361	-0.593686	ETE	-0.461608
PG341	-0.664965	PE310	-0.587872	PG345O	-0.434822
PE350	-0.664894	PI301	-0.58421	PS331	-0.433041
LYSOPC160	-0.645324	PE300	-0.581581	LYSOPC170	-0.430621
IPC1	-0.639339	PE320	-0.574489	PE372	-0.429914
PG366	-0.617976	PI300	-0.56516	PA342	-0.425429
15 Highest Loadings
PS352	0.823821	PG364	0.669367	PC402	0.623982
PI352	0.828784	PE366	0.682821	LYSOPC161	0.627515
PS364	0.835169	PE344	0.69225	PE385	0.628809
PC331	0.837976	PE364	0.704657	LYSOPG182	0.648856
PI332	0.839909	PC386	0.709899	PC362	0.658771
PS363	0.863662	PE365	0.726242	LYSOPE183	0.663327
PS351	0.864635	PC365	0.730957	PI341	0.669214
PS344	0.873227	PC366	0.741339	PE384	0.672015
PA363	0.873756	PC404	0.741714	PC385	0.675021
PI351	0.885596	PG365	0.747285	LYSOPE182	0.690838
PS322	0.886643	PA366	0.755192	LYSOPC183	0.705215
PS362	0.898765	PI365	0.765426	PC342	0.717176
PE312	0.906338	PC344	0.766421	LYSOPE181	0.726037
PC312	0.916951	PG343	0.81153	PC382	0.782575
PS361	0.930759	PA365	0.815662	LYSOPC181	0.793481

## Sheet: Gu4-Gu5
Lipid species	PC1	Lipid species	PC2	Lipid species	PC3
15 Lowest loadings
PE341	-0.970663	IPC6	-0.96396	LYSOPE170	-0.982533
PG341	-0.952301	LE	-0.931678	PS361	-0.979494
ZE	-0.94933	PA364	-0.929541	PS364	-0.970339
PC341	-0.945318	PE384	-0.903406	PS365	-0.952949
PS341	-0.901419	LYSOPG183	-0.902322	PG344	-0.915457
PC342	-0.877129	IPC9	-0.893579	PG364	-0.914707
EFE	-0.867911	IPC1	-0.870295	PS363	-0.912359
PC321	-0.863931	MIC4	-0.841101	PI361	-0.897975
PS321	-0.843923	IPC5	-0.839006	CER1	-0.875541
PA321	-0.841571	MIC2	-0.825867	LYSOPC180	-0.793002
LYSOPC161	-0.818528	PE382	-0.82176	PE300	-0.772616
PA341	-0.790396	IPC8	-0.808171	PS366	-0.772616
PG321	-0.785512	PA363	-0.805272	PI362	-0.769593
PI341	-0.783126	PE362	-0.782942	LYSOPG182	-0.756041
PE321	-0.782065	IPC4	-0.76726	PS362	-0.740318
15 Highest loadings
PC386	0.861068	PS331	0.686881	PE321	0.554123
PI342	0.864449	PS343	0.698419	PI341	0.564043
LYSOPC171	0.870244	LYSOPG160	0.702003	PI321	0.565392
PC364	0.875473	PI311	0.71974	PC281	0.586346
PE281	0.878988	PC366	0.729525	PE330	0.587043
PI351	0.880873	PE366	0.730085	PE322	0.606208
PI364	0.881552	PE311	0.746146	PI301	0.624554
PE342	0.886343	PI344	0.756455	PC301	0.637416
PE312	0.890398	PE322	0.764884	MIPC5	0.638259
PC385	0.903143	PE381	0.776427	PE301	0.698583
PE365	0.906975	PC311	0.894854	PA322	0.749028
PS352	0.923881	EE	0.923843	PC302	0.783119
PI352	0.927703	PC343	0.946392	PI366	0.895429
PE372	0.941985	PC344	0.965584	PI322	0.9131
PE364	0.97638	PE344	0.986956	PE302	0.971212

## Sheet: DSY294-DSY296
Lipid species	PC1	Lipid species	PC2	Lipid species	PC3
15 Lowest loadings
LYSOPC171	-0.994778	LYSOPC181	-0.93631	PE341	-0.875652
PI351	-0.993323	LYSOPC183	-0.880522	LYSOPC180	-0.856946
PC311	-0.992734	PI366	-0.838068	LYSOPC141	-0.847798
PC331	-0.991485	PC366	-0.812286	PS422	-0.847798
PS352	-0.988788	PS361	-0.811432	PE330	-0.795965
PE311	-0.988761	PC362	-0.799387	PE362	-0.769994
PC332	-0.988724	PA362	-0.796242	PE260	-0.763366
PI332	-0.986511	LYSOPE161	-0.794763	PE361	-0.693971
PS351	-0.985999	PG361	-0.774462	PC280	-0.668632
PE332	-0.983604	PC382	-0.770549	PA361	-0.66104
PE352	-0.983054	PC361	-0.768651	LYSOPE160	-0.64843
PE331	-0.982926	MIC2	-0.743214	PG364	-0.616437
PC312	-0.98091	LYSOPC182	-0.740366	PC310	-0.602698
PS332	-0.979764	PE300	-0.739631	PE382	-0.599611
PE351	-0.979649	LYSOPC151	-0.739631	PE370	-0.590837
15 Highest loadings
LE	0.837409	PC260	0.617636	MIC3	0.597409
ZE	0.845054	MIPC7	0.630007	PC385	0.599584
PA343	0.863407	PE312	0.657792	MIC1	0.602274
PE301	0.874717	PC405	0.662039	LYSOPG183	0.617945
PS321	0.875079	PI343	0.697871	PS344	0.655001
PC330	0.880387	IPC6	0.720735	PI344	0.655064
PI341	0.884534	IPC5	0.732599	PG343	0.683322
PA364	0.898704	IPC4	0.739487	LYSOPC161	0.683528
PE383	0.915044	PC261	0.769662	LYSOPG160	0.691379
PC322	0.916439	PS365	0.779192	LYSOPE182	0.709029
PC383	0.921805	PI342	0.785756	PA342	0.720983
PI301	0.929787	PS322	0.797016	PC384	0.737529
PC301	0.93678	IPC9	0.871492	PG322	0.74891
EFE	0.937591	IPC8	0.897332	PC404	0.756652
PC321	0.964679	PI363	0.906135	PC344	0.818697

## Sheet: DSY347-DSY289
Lipid species	PC1	Lipid species	PC2	Lipid species	PC3
15 Lowest loadings
PE370	-0.945104	PI351	-0.898739	PE364	-0.914375
PE302	-0.9261	CER1	-0.888795	PS332	-0.878608
PE382	-0.913854	PI352	-0.884397	PS362	-0.870399
PS301	-0.905625	PI312	-0.813703	PS363	-0.86419
PE301	-0.903013	PI331	-0.811625	PS364	-0.787052
PE362	-0.902034	LYSOPE170	-0.811016	PS342	-0.775175
PS341	-0.898333	LYSOPC170	-0.800518	LYSOPE150	-0.767233
PC310	-0.892175	PI332	-0.789727	PS352	-0.76487
PE261	-0.890894	PE372	-0.789529	PS361	-0.700087
PE350	-0.881072	PE351	-0.774563	LYSOPE160	-0.691335
PE383	-0.878607	PE352	-0.754099	LYSOPC150	-0.690556
PI260	-0.872417	PC384	-0.688726	PE332	-0.684238
PE281	-0.870825	PE403	-0.672213	PS331	-0.669424
PA363	-0.866285	PI361	-0.657934	PE363	-0.623694
PI301	-0.862273	PS351	-0.64064	PE311	-0.622258
15 Highest loadings
PC344	0.792457	LYSOPE182	0.68951	CER2	0.598578
PG343	0.803808	LYSOPC151	0.714286	PA366	0.606986
EE	0.810136	PC321	0.716483	PC386	0.641908
PG362	0.813741	PA321	0.722326	PA365	0.649788
PC365	0.830368	PS322	0.743446	PG385	0.652607
PG344	0.833855	LYSOPE161	0.7509	IPC9	0.656318
PG342	0.833913	LYSOPE181	0.75395	PS402	0.659885
PE365	0.837258	PS343	0.766568	MIPC6	0.700556
PG344O	0.83969	LYSOPC161	0.773568	PI365	0.707365
PG364	0.844437	PE322	0.775133	PC404	0.719869
ETE	0.849343	PE343	0.786667	PA361	0.758678
PG365	0.862062	LYSOPC181	0.796963	PI381	0.770035
MIPC5	0.867113	PE344	0.797879	PA341	0.804385
MIPC2	0.888614	PC322	0.801362	PI366	0.847304
PS365	0.890112	PE342	0.865564	PI344	0.873672

## Sheet: DSY544-DSY775
Lipid species	PC1	Lipid species	PC2	Lipid species	PC3
15 Lowest loadings
PE364	-0.963418	PI363	-0.954857	MIPC2	-0.790615
PI352	-0.959514	PE382	-0.904522	PA362	-0.746861
PS343	-0.955252	PC343	-0.899018	CER1	-0.695866
PS332	-0.950372	LYSOPE201	-0.888464	PA342	-0.592298
PE365	-0.950076	PC382	-0.850138	PS321	-0.591446
PS365	-0.949024	PI342	-0.844223	MIPC5	-0.586781
PC365	-0.948436	PE362	-0.842392	PS442	-0.579522
PS362	-0.93781	PE383	-0.841656	MIC1	-0.566953
PI332	-0.932556	PC383	-0.837914	PS341	-0.563715
PC404	-0.932108	PC363	-0.802188	PI381	-0.559433
PS363	-0.93169	PI343	-0.799663	IPC3	-0.54371
PE344	-0.928634	IPC7	-0.797488	PA343	-0.532798
PS352	-0.926492	PI380	-0.796952	PS382	-0.526819
PS364	-0.924879	PI362	-0.78629	PS403	-0.522165
PC344	-0.921478	PG342	-0.77567	PG341	-0.449792
15 Highest loadings
PE281	0.905546	LE	0.733704	PA320	0.543689
PI300	0.909074	PI311	0.73855	PC405	0.552254
PC261	0.928013	LYSOPC171	0.739621	PC385	0.553717
PC330	0.931079	PS383	0.756415	PA346	0.592058
PI320	0.931184	PE311	0.773639	IPC5	0.606836
PA322	0.940847	PC386	0.796864	IPC9	0.617806
PE330	0.941091	PC311	0.81224	PG345O	0.634296
PC322	0.941959	PC321	0.81483	PC384	0.646302
PE322	0.94316	PE361	0.829649	PA366	0.668757
PE350	0.948726	LYSOPE150	0.83729	PS381	0.675027
PI310	0.954945	PE341	0.837582	IPC8	0.681056
PE261	0.963731	PA341	0.887119	PS320	0.720379
PG340	0.97238	LYSOPC170	0.897113	PE342	0.737673
PG320	0.979261	PC341	0.920724	PE360	0.749864
PG366	0.986221	PC361	0.927389	LYSOPC150	0.765397

[truncated: 4 more sheets: G2-G5, F2-F5, DSY290-DSY292, DSY741-DSY742]
